# Supplementary material for: Thermal proteome profiling of breast cancer cells reveals proteasomal activation by CDK4/6 inhibitor palbociclib
Source: EMBO J. 2018 Apr 18;37(10):e98359. doi: 10.15252/embj.201798359 (PMC5978322; doi:10.15252/embj.201798359)
Supplement: Supplementary file 2 — Table EV1 [file EMBJ-37-e98359-s002.xlsx]

## Sheet: Table EV1
Table EV1. Stable and abundant proteins used for normalisation of the thermal profiling data.
Protein IDs	Razor + unique peptides	Unique peptides	Q-value	Score	37_CTRL1	41_CTRL1	44_CTRL1	47_CTRL1	50_CTRL1	53_CTRL1	56_CTRL1	59_CTRL1	62_CTRL1	65_CTRL1	37_CTRL2	41_CTRL2	44_CTRL2	47_CTRL2	50_CTRL2	53_CTRL2	56_CTRL2	59_CTRL2	62_CTRL2	65_CTRL2	37_CTRL3	41_CTRL3	44_CTRL3	47_CTRL3	50_CTRL3	53_CTRL3	56_CTRL3	59_CTRL3	62_CTRL3	65_CTRL3	37_Palbo1	41_Palbo1	44_Palbo1	47_Palbo1	50_Palbo1	53_Palbo1	56_Palbo1	59_Palbo1	62_Palbo1	65_Palbo1	37_Palbo2	41_Palbo2	44_Palbo2	47_Palbo2	50_Palbo2
sp|Q9UHB6|LIMA1_HUMAN;sp|Q9UHB6-2|LIMA1_HUMAN;sp|Q9UHB6-3|LIMA1_HUMAN;sp|Q9BT23|LIMD2_HUMAN	32	2	0	243.38	1	1.19093	1.35316	1.76064	3.18721	4.49902	4.9753	5.41697	5.85468	6.53002	1	1.36731	1.35847	1.48819	2.08649	3.76703	4.85449	5.11821	5.304	5.88335	1	0.958928	1.28084	1.26902	2.33917	3.84587	5.57672	5.34933	6.60582	8.02635	1	1.01273	1.03605	1.13672	2.42822	3.80187	5.46679	6.11681	7.5135	9.07011	1	1.60329	1.15294	1.1767	2.19301
sp|P06576|ATPB_HUMAN	17	17	0	62.018	1	0.871742	0.865919	0.990085	0.993105	1.79245	3.76421	7.566	14.1046	19.8736	1	0.98942	0.983762	0.975493	1.23386	1.21807	2.26406	2.22381	5.20054	10.5869	1	1.24917	1.21165	1.21535	1.45242	2.22808	2.82671	10.0656	17.7875	22.344	1	0.96589	1.01451	0.936129	1.13474	1.36535	2.03132	2.64733	4.81789	6.14709	1	1.23326	0.954946	1.00916	1.36254
sp|P56181-2|NDUV3_HUMAN	16	15	0	127.89	1	1.27855	1.33808	1.66201	3.34075	5.2679	7.96134	11.5571	15.651	20.222	1	1.26044	1.17516	1.14362	2.06159	3.74238	6.93841	8.82385	10.1757	10.0542	1	1.01154	1.30819	1.54972	2.25498	6.5705	12.2867	15.9771	23.9069	23.9856	1	1.07343	1.27377	1.31557	2.30513	5.73866	8.82338	11.5535	16.4383	23.6811	1	1.53438	1.0198	1.9012	2.5028
sp|P08195-2|4F2_HUMAN;sp|P08195-3|4F2_HUMAN;sp|P08195|4F2_HUMAN;sp|P08195-4|4F2_HUMAN	16	16	0	61.007	1	1.05339	0.97086	1.08987	1.29624	1.54228	3.45499	7.43167	10.2387	4.94696	1	1.47688	0.911511	1.41999	1.44894	2.6976	3.76624	7.57779	8.50078	5.31151	1	0.851465	0.889491	0.839228	1.04246	1.47324	2.00408	3.85174	5.92441	4.16474	1	0.862466	0.868747	1.21007	1.17027	1.76533	2.34956	4.31022	5.91796	4.98243	1	1.10054	0.459412	0.802039	1.3654
sp|P00441|SODC_HUMAN	15	15	0	323.31	1	1.27781	1.89398	2.88963	4.42981	3.64396	6.26682	5.76041	12.1571	14.7992	1	1.7171	1.56206	1.41558	1.26782	2.70612	2.89409	4.52532	5.62946	7.29575	1	1.32539	1.57317	1.94025	2.57404	2.77598	9.92734	5.22953	15.2847	12.1667	1	1.12325	0.930739	1.02342	0.919564	1.93014	2.02571	3.77607	6.16747	5.63631	1	1.59556	1.16023	1.03066	1.20887
sp|O95831-3|AIFM1_HUMAN;sp|O95831|AIFM1_HUMAN;sp|O95831-2|AIFM1_HUMAN;sp|O95831-5|AIFM1_HUMAN;sp|O95831-6|AIFM1_HUMAN;sp|O95831-4|AIFM1_HUMAN	14	14	0	36.628	1	0.976046	0.951032	1.24761	1.88351	5.04531	8.80075	10.9754	13.4613	5.94418	1	1.36525	1.39833	1.32958	2.43594	6.4531	9.77204	9.80185	11.0137	4.69101	1	1.07613	1.09448	1.30933	1.84148	5.21383	9.50812	11.5468	14.9755	6.25085	1	1.0032	1.07797	1.26906	1.9314	5.02259	8.80478	10.2141	13.0034	5.63191	1	1.78676	1.16152	1.23147	1.729
sp|O15031|PLXB2_HUMAN	13	13	0	21.072	1	1.0589	1.22038	1.41386	1.9867	1.86832	2.75378	4.8186	8.37402	10.4721	1	4.82972	1.51535	5.18102	2.81025	6.77762	14.3947	35.2541	79.4971	124.229	1	0.96478	1.1756	1.11693	1.33393	1.80055	4.2396	8.46049	13.624	17.4962	1	0.845185	0.861381	1.05231	1.35206	2.04045	4.75369	8.79696	15.8033	22.4089	1	1.84169	1.83947	1.08504	1.80629
sp|P61604|CH10_HUMAN	13	13	0	33.983	1	0.984307	1.05136	1.54946	2.08471	3.37375	5.4354	7.48185	11.5197	15.6992	1	1.30087	1.33014	1.38262	1.52685	3.41423	4.90455	5.92311	8.03044	12.9457	1	0.885953	1.13626	1.2288	1.38091	2.95779	4.32869	5.45823	8.40975	11.8715	1	1.0552	1.10564	1.1353	1.4902	2.7342	3.76445	5.61954	7.48255	10.7668	1	1.46319	1.09642	1.05486	1.50563
sp|P05114|HMGN1_HUMAN	11	11	0	134.95	1	1.12941	1.11257	1.52097	1.67385	2.36253	3.00871	5.44733	3.22081	2.18201	1	1.62851	1.20747	1.11554	1.22462	2.75582	4.22083	7.87131	4.9913	2.41607	1	0.967327	1.13265	1.17341	1.24563	2.38359	4.12021	5.69192	4.01656	2.22934	1	1.22649	1.02454	1.15511	1.34845	2.46659	4.27168	6.88588	4.51326	2.28116	1	1.86546	1.2485	1.04035	1.10082
sp|P36957|ODO2_HUMAN;sp|P36957-2|ODO2_HUMAN	11	11	0	33.025	1	1.12151	1.03303	1.19758	1.27179	1.91784	3.94347	5.34887	7.54363	8.63913	1	1.62234	1.6829	1.36424	1.27417	2.6713	4.17897	6.08941	8.19707	10.038	1	0.940188	1.12512	1.14788	1.2102	2.03802	3.82637	4.94974	7.8607	8.02555	1	0.946203	0.949181	0.975516	1.18422	2.09438	3.82247	5.39724	7.96815	7.54355	1	1.51711	1.16007	1.03743	1.23735
sp|Q8WUD4|CCD12_HUMAN	11	11	0	144.64	1	1.15295	1.21711	1.08814	1.79043	2.22142	3.07072	4.54277	6.58913	8.23084	1	1.50741	1.1397	0.881133	1.14539	2.98199	3.63151	6.15301	7.04575	7.04547	1	1.01994	0.991616	1.00109	0.970574	2.27138	3.35457	4.61341	6.88981	7.8571	1	0.94652	0.79655	0.738777	1.23252	2.35445	3.06435	4.35508	6.78467	7.63021	1	1.71854	1.16787	0.824412	1.06983
sp|P35613-2|BASI_HUMAN;sp|P35613|BASI_HUMAN	10	2	0	84.708	1	1.24146	1.30797	1.29597	2.04054	2.95375	4.21937	7.80369	11.2088	8.7655	1	1.02376	1.09725	1.45691	1.96006	2.72684	4.73823	6.48679	10.3665	8.00338	1	1.0285	0.903448	1.02789	1.54789	1.73885	2.60806	4.6927	7.56905	5.88538	1	1.12924	1.08767	1.26766	1.88097	2.9959	5.12722	7.38236	12.8839	10.1417	1	1.16511	1.06387	1.10351	1.74362
sp|Q9C0B5-2|ZDHC5_HUMAN;sp|Q9C0B5|ZDHC5_HUMAN	9	9	0	27.728	1	1.06685	1.29912	1.73756	2.73223	3.14803	3.19324	3.34774	4.12952	1.76833	1	1.41036	2.31563	1.45836	2.79048	4.72993	6.96877	8.63112	5.38057	2.72394	1	1.01489	1.34662	1.3888	2.13561	3.68517	5.07626	6.51795	6.24861	3.21888	1	1.36138	0.979361	1.16359	2.62852	3.61341	4.49758	5.13407	4.54843	0.514295	1	1.44029	1.16596	1.28345	2.08193
sp|P42126-2|ECI1_HUMAN;sp|P42126|ECI1_HUMAN	9	9	0	31.211	1	0.839579	0.996898	1.29885	2.0582	2.54308	5.23808	7.70105	13.7932	20.7548	1	1.32178	1.06797	1.3484	1.4866	2.23867	2.74351	2.98228	5.10009	7.8775	1	0.808945	1.1187	1.04794	1.29937	2.86936	3.13336	5.36593	8.47475	14.0857	1	0.814988	1.04198	0.86141	1.94579	2.8217	3.94793	5.51589	6.5763	15.1908	1	1.69022	1.22311	0.978602	1.46463
sp|Q9NX63|MIC19_HUMAN	9	9	0	17.285	1	0.91996	0.993497	1.07665	1.60629	3.10497	4.90719	4.95356	4.49694	4.5629	1	1.51548	1.58268	1.24847	1.2202	2.58498	3.76829	3.36766	2.772	2.48207	1	1.10665	1.25185	1.45598	2.49386	5.72156	10.6731	7.69758	9.33377	9.18029	1	1.05988	1.16315	1.46549	2.02894	4.18987	6.65133	6.84864	5.84332	6.23464	1	1.53471	1.31726	1.398	2.44327
sp|P82970|HMGN5_HUMAN	9	9	0	75.918	1	1.19059	1.08437	1.5875	1.89879	2.76536	4.24123	6.98766	7.73649	9.38993	1	1.43386	1.52713	1.30638	1.4198	2.01805	3.16176	3.80674	4.6735	5.09807	1	0.978601	1.19965	1.24652	1.33959	2.20672	3.30404	4.77232	6.76986	6.70516	1	1.04032	1.05343	1.08711	1.1162	1.7474	2.47134	3.64806	5.12762	4.79933	1	1.58041	1.03061	0.848092	1.08107
sp|P49006|MRP_HUMAN;sp|P29966|MARCS_HUMAN	9	9	0	310.18	1	1.27367	1.13917	1.45981	1.70932	2.98396	3.20187	5.5713	4.21778	4.2901	1	1.62149	1.62921	1.43664	1.68034	3.08354	4.31283	5.71723	5.17228	5.04308	1	0.968146	1.26206	1.17474	1.42136	2.18616	3.44633	3.93455	5.39791	6.61063	1	1.07908	1.10147	1.0651	1.15985	1.65891	2.32748	3.12367	3.66047	4.40467	1	1.5707	1.06286	0.988984	1.30235
sp|Q15651|HMGN3_HUMAN	8	5	0	30.767	1	1.19065	1.11861	1.52379	1.44667	3.00061	3.56907	6.15076	4.3695	3.58325	1	1.70533	1.37423	1.3995	1.62532	3.10191	6.49469	9.41559	5.89701	3.89195	1	0.998678	1.17623	1.21177	1.40964	2.20526	4.57586	5.92904	5.06904	3.46972	1	1.0191	1.02436	1.05165	1.18909	2.11744	4.34783	6.56375	4.7649	3.35961	1	1.35689	1.11253	1.02474	1.05364
sp|O75380|NDUS6_HUMAN	7	7	0	16.347	1	1.02671	1.28078	1.83214	4.75379	10.9313	15.3383	19.9348	30.8148	44.1975	1	1.52017	1.50258	1.63476	1.81113	9.37481	10.8463	14.2774	17.9733	26.5362	1	0.992022	1.08791	1.25117	2.66627	8.50455	13.5072	16.5089	27.5134	40.7314	1	1.28279	1.34844	1.34093	2.61322	7.72131	11.0691	15.6448	21.1916	30.73	1	1.45235	0.966886	1.14927	2.11485
sp|P07919|QCR6_HUMAN	7	7	0	61.974	1	0.979931	1.05937	1.29848	1.97121	4.56727	10.0734	19.5552	42.9668	67.8898	1	1.10555	1.08798	1.14785	1.07911	1.9883	4.19932	6.61849	12.5994	24.1586	1	0.942719	1.0354	1.17239	1.31944	3.20507	9.02621	16.0423	37.9205	63.8001	1	1.26448	1.13415	1.20101	1.36053	4.87085	8.02617	22.3729	40.7264	55.1443	1	1.60541	1.07339	0.992673	1.18328
sp|Q86YZ3|HORN_HUMAN;CON__Q86YZ3	7	7	0	15.659	1	1.23463	1.5975	1.68416	2.43519	3.97335	3.99245	4.4323	8.72704	22.6576	1	3.12032	8.21377	1.50742	0.548213	8.00329	7.41383	19.0359	24.7154	31.6566	1	0.878005	1.46507	1.08978	1.34629	2.0835	3.20041	4.44499	8.1267	9.9545	1	0.750644	0.903961	0.412632	1.47989	1.31241	2.58649	2.85354	6.21645	10.2667	1	1.15704	1.18908	0.373266	1.72546
sp|P62072|TIM10_HUMAN	7	7	0	10.46	1	0.739719	1.5006	1.5198	2.38402	2.28909	2.67933	3.87617	5.80512	7.65723	1	0.927096	1.16955	1.55966	2.12372	3.18209	5.62375	6.32099	9.38075	22.3504	1	0.978697	1.32123	1.29124	1.65031	2.58336	4.30265	4.94227	9.47027	15.4761	1	0.952695	1.21763	1.06956	1.61929	2.34251	3.90755	6.03209	9.51847	16.9488	1	1.16933	1.07897	1.14745	2.06618
sp|Q8N4Q1|MIA40_HUMAN;sp|Q8N4Q1-2|MIA40_HUMAN	6	6	0	41.056	1	0.986609	1.09991	1.39902	2.56059	2.85644	7.60384	7.41875	12.3429	28.0316	1	2.21161	2.2107	1.12032	1.42427	1.3453	2.24497	8.01235	7.55005	3.93469	1	1.44721	1.33461	1.46423	1.4695	2.86086	4.91823	7.44122	11.8741	11.5654	1	0.798565	0.872525	1.01633	1.48725	2.77469	4.21357	4.71586	8.72049	13.7877	1	1.57894	1.05007	1.13596	1.81272
sp|P31937|3HIDH_HUMAN	6	6	0	84.688	1	0.923215	0.766472	1.12078	1.27206	2.72491	4.86122	7.23142	7.71828	1.3373	1	1.58417	1.52942	1.22029	1.62286	3.37059	4.35384	6.43824	6.3538	0.477259	1	0.844902	1.15414	1.21063	1.32739	2.81447	3.95684	5.78211	6.12102	1.79564	1	1.10199	1.11122	1.02724	1.56612	2.62664	3.48732	4.90719	5.00381	0.331759	1	1.93581	1.34784	1.44497	1.40339
sp|Q9UMY1|NOL7_HUMAN;sp|Q9UMY1-2|NOL7_HUMAN	6	6	0	15.605	1	1.3032	1.53472	1.36031	1.91927	2.80704	4.5176	5.7316	3.60992	1.38053	1	1.3722	1.21888	1.31966	1.81809	3.41534	6.55951	9.182	4.33836	2.55427	1	1.2105	0.780271	1.13122	1.47288	2.35189	4.50616	4.34731	3.08051	1.31226	1	1.02131	0.912449	1.18863	1.12459	1.71017	2.06186	2.55526	1.89792	0.970201	1	1.5093	1.09521	1.41418	1.78774
sp|O95182|NDUA7_HUMAN	5	5	0	9.0064	1	1.31175	1.15132	1.61886	6.23511	17.8577	29.7935	38.0076	54.1271	69.6034	1	0.617113	0.938753	0.916825	3.25495	5.67991	7.90471	7.5807	9.95279	18.2235	1	1.24269	1.12534	1.14719	2.45657	8.37236	12.6947	13.6186	21.5812	29.4269	1	0.2808	1.07872	0.474602	0.321814	1.72486	2.04167	3.93396	4.74208	10.7086	1	1.36787	1.11695	1.62265	7.32511
sp|P18859|ATP5J_HUMAN;sp|P18859-2|ATP5J_HUMAN	5	5	0	94.373	1	0.914542	1.14319	1.59559	2.93023	5.76164	12.5155	26.8539	72.3521	186.245	1	0.151127	0.346702	0.648968	0.32844	2.68151	8.43888	13.1713	30.8075	124.817	1	0.976141	1.09682	1.0004	1.44051	2.30374	5.03923	8.25021	24.7709	68.9252	1	1.01682	1.0276	1.50227	2.54301	5.38026	13.7888	28.8363	82.2261	190.394	1	2.20573	1.46435	1.64649	2.24429
sp|P19404|NDUV2_HUMAN	5	5	0	36.22	1	0.876923	0.851237	1.05002	1.99117	7.84264	10.3306	8.58412	5.07357	1.62776	1	2.16341	0.958237	0.83558	5.23743	13.4666	20.1416	16.149	7.67927	0	1	0.791696	0.809416	0.863709	2.0755	7.89271	9.50743	7.21682	4.18322	1.89476	1	1.19302	1.37765	1.48551	2.71998	9.82542	10.9213	6.14012	3.6053	2.62736	1	2.87862	1.72984	1.94418	7.70521
sp|O15427|MOT4_HUMAN	5	5	0	9.6726	1	0.883725	1.08203	1.37745	2.03605	3.48787	6.31427	8.78451	10.3426	3.22814	1	1.62575	1.04828	1.73287	1.88623	2.92626	6.35302	9.19435	10.3323	7.63889	1	1.04704	1.1246	1.57017	1.82031	3.7562	5.99222	8.13575	9.29616	8.16179	1	1.1076	1.35266	1.41331	2.26138	2.90914	5.7951	5.8734	9.82636	9.04826	1	1.59635	1.12273	1.35215	1.68806
sp|Q9Y6M5|ZNT1_HUMAN	5	5	0	6.7207	1	1.46132	1.97201	1.77981	2.34193	4.41929	7.63416	10.1202	10.4148	3.02704	1	0.457411	0.746964	1.02038	1.71478	0.394138	0.857379	1.1121	2.06965	1.05629	1	1.1143	1.0162	1.18478	1.46719	2.10095	4.49538	5.68208	8.00394	5.61572	1	0.878413	0.778685	0.625061	0.623672	0.507815	0.938999	0.986505	1.66379	3.59534	1	1.39349	0.773551	1.37079	2.03299
sp|P99999|CYC_HUMAN;CON__P62894	5	5	0	96.919	1	0.718794	0.692756	0.995251	1.33596	1.85159	3.80232	6.09297	11.7833	13.3073	1	1.48554	1.52313	1.46635	1.49281	3.36843	3.23797	5.14637	7.15975	6.91596	1	0.743853	0.739408	0.759091	0.942502	2.4364	2.85511	4.4892	6.50405	9.22177	1	1.09305	1.06943	0.942265	1.48177	2.63359	3.63841	5.35084	7.14826	8.30089	1	1.56959	1.11456	0.997268	1.38186
sp|Q9Y5J7|TIM9_HUMAN	5	5	0	31.008	1	1.03401	1.05125	1.35726	1.83716	2.67998	3.74196	5.28892	8.92559	8.78147	1	1.43268	1.05054	1.28896	1.57536	2.65973	3.7839	5.02901	7.19606	8.27854	1	0.947404	1.19839	1.18111	1.52078	2.8172	4.18068	5.16511	8.402	10.4519	1	1.004	1.02187	1.2313	1.46986	2.12069	2.80861	3.97008	6.35423	8.37516	1	1.37539	1.0488	1.26975	1.5036
				MEAN	1	1.06917	1.17907	1.44934	2.29481	4.00265	6.41263	9.08672	13.8647	19.6758	1	1.52723	1.51264	1.39911	1.76925	3.79767	5.81147	8.34492	10.9705	16.0692	1	1.00976	1.13958	1.20818	1.63339	3.38297	5.7187	7.25534	11.2811	14.1221	1	1.00971	1.04992	1.08877	1.59745	3.09122	4.80731	6.93944	10.8955	15.9892	1	1.57479	1.1428	1.17749	2.00709
[truncated: 15 more columns]
