# Supplementary material for: Thermal proteome profiling of breast cancer cells reveals proteasomal activation by CDK4/6 inhibitor palbociclib
Source: EMBO J. 2018 Apr 18;37(10):e98359. doi: 10.15252/embj.201798359 (PMC5978322; doi:10.15252/embj.201798359)
Supplement: Supplementary file 3 — Table EV2 [file EMBJ-37-e98359-s003.xlsx]

## Sheet: Table EV2
Table EV2. Normalised thermal profiling data.
Uniprot	Fasta headers	GENE_NAME	Razor + unique peptides	Unique peptides	Q-value	Score	Delta_Tm	SE_Delta_Tm	Z score SE_deltaTM	SE_dTM is smaller than median +3*MAD	Distance	ctrl.a	ctrl.SE_a	ctrl.f0	ctrl.SE_f0	ctrl.Tm	ctrl.SE_Tm	ctrl.S	ctrl.chi2	ctrl.dof	ctrl.common_error	ctrl.RMV	Z score	palbo.a	palbo.SE_a	palbo.f0	palbo.SE_f0	palbo.Tm	palbo.SE_Tm	palbo.S	palbo.chi2	palbo.dof	palbo.common_error	palbo.RMV	Z score
q92845-2	>sp|Q92845-2|KIFA3_HUMAN Isoform 2 of Kinesin-associated protein 3 OS=Homo sapiens GN=KIFAP3;>sp|Q92845-3|KIFA3_HUMAN Isoform 3 of Kinesin-associated protein 3 OS=Homo sapiens GN=KIFAP3;>sp|Q92845|KIFA3_HUMAN Kinesin-associated protein 3 OS=Homo sapiens GN	KIFAP3	3	3	0	8.3174	5.9	1.03	0.0195726	1	1.59	43800	8070	0.0108	0.00513	42.8	1.02	-0.109	3.22	7	0.122	0.139	0.517237	95100	9850	0.0128	0.00589	48.7	0.16	-0.227	3.88	7	0.0518	0.0459	0.329339
a8mt69-3	>sp|A8MT69-3|CENPX_HUMAN Isoform 3 of Centromere protein X OS=Homo sapiens GN=STRA13;>sp|A8MT69-2|CENPX_HUMAN Isoform 2 of Centromere protein X OS=Homo sapiens GN=STRA13;>sp|A8MT69|CENPX_HUMAN Centromere protein X OS=Homo sapiens GN=STRA13 PE=1 SV=1	STRA13	3	3	0.0086253	1.4592	5.9	0.973	0.00434075	1	1.89	27700	4150	0.0234	0.00942	45	0.943	-0.067	1.88	7	0.106	0.161	0.774943	45700	2940	0.0388	0.0141	50.9	0.237	-0.105	7.75	7	0.0362	0.0317	0.518697
q9uhy7	>sp|Q9UHY7|ENOPH_HUMAN Enolase-phosphatase E1 OS=Homo sapiens GN=ENOPH1 PE=1 SV=1	ENOPH1	7	7	0	86.022	5.9	0.689	0.123488	1	0.703	27500	2560	0.00128	0.00688	44	0.675	-0.0683	33.5	7	0.144	0.0622	0.382387	84200	15100	0.0229	0.0159	49.9	0.141	-0.197	60	7	0.13	0.035	0.474691
o43929	>sp|O43929|ORC4_HUMAN Origin recognition complex subunit 4 OS=Homo sapiens GN=ORC4 PE=1 SV=2;>sp|O43929-2|ORC4_HUMAN Isoform 2 of Origin recognition complex subunit 4 OS=Homo sapiens GN=ORC4;>sp|O43929-3|ORC4_HUMAN Isoform 3 of Origin recognition complex s	ORC4	3	3	0	5.9271	5.8	1.13	0.0615259	1	1.63	28500	5310	0.00633	0.0252	45.1	0.846	-0.07	2.08	7	0.0916	0.149	0.634376	64700	12900	0.041	0.0362	50.9	0.755	-0.148	33.2	7	0.0863	0.0638	0.0906411
q9ntx5-6	>sp|Q9NTX5-6|ECHD1_HUMAN Isoform 6 of Ethylmalonyl-CoA decarboxylase OS=Homo sapiens GN=ECHDC1;>sp|Q9NTX5-2|ECHD1_HUMAN Isoform 2 of Ethylmalonyl-CoA decarboxylase OS=Homo sapiens GN=ECHDC1;>sp|Q9NTX5|ECHD1_HUMAN Ethylmalonyl-CoA decarboxylase OS=Homo sapi	ECHDC1	10	10	0	31.04	5.8	0.934	0.0207025	1	1.61	22100	2870	0.171	0.0213	47	0.67	-0.0453	5.86	7	0.0726	0.0826	0.143424	32500	5620	0.198	0.0337	52.8	0.65	-0.0621	6.66	7	0.0709	0.0899	0.257404
q2kht3	>sp|Q2KHT3|CL16A_HUMAN Protein CLEC16A OS=Homo sapiens GN=CLEC16A PE=2 SV=2;>sp|Q2KHT3-2|CL16A_HUMAN Isoform 2 of Protein CLEC16A OS=Homo sapiens GN=CLEC16A	CLEC16A	5	5	0	5.1229	5.7	1.12	0.0573305	1	1.94	20700	3820	0.148	0.0273	48.5	0.864	-0.0431	27.2	7	0.114	0.0764	0.21605	29700	6720	0.109	0.0507	54.2	0.715	-0.0622	353	7	0.123	0.0234	0.629378
p54803	>sp|P54803|GALC_HUMAN Galactocerebrosidase OS=Homo sapiens GN=GALC PE=1 SV=2;>sp|P54803-5|GALC_HUMAN Isoform 5 of Galactocerebrosidase OS=Homo sapiens GN=GALC;>sp|P54803-4|GALC_HUMAN Isoform 4 of Galactocerebrosidase OS=Homo sapiens GN=GALC;>sp|P54803-3|GA	GALC	9	9	0	44.073	5.7	0.791	0.0806957	1	1.73	22800	3350	0.0135	0.0215	47.9	0.624	-0.0547	3.61	7	0.095	0.098	0.036969	27100	2700	0.00968	0.0263	53.6	0.486	-0.063	24.3	7	0.0674	0.0554	0.202656
q969x6	>sp|Q969X6|CIR1A_HUMAN Cirhin OS=Homo sapiens GN=CIRH1A PE=1 SV=1;>sp|Q969X6-2|CIR1A_HUMAN Isoform 2 of Cirhin OS=Homo sapiens GN=CIRH1A;>sp|Q969X6-3|CIR1A_HUMAN Isoform 3 of Cirhin OS=Homo sapiens GN=CIRH1A	CIRH1A	5	5	0	6.5707	5.6	1.06	0.0321586	1	2.65	38000	9670	0	0.0105	48.2	0.877	-0.0921	7.21	7	0.172	0.187	1.0795	56300	14000	0.0046	0.00832	53.8	0.591	-0.131	28.3	7	0.254	0.129	0.778805
p08754	>sp|P08754|GNAI3_HUMAN Guanine nucleotide-binding protein G(k) subunit alpha OS=Homo sapiens GN=GNAI3 PE=1 SV=3	GNAI3	1	1	0	5.0037	5.5	0.77	0.0895058	1	2.21	27900	2750	0.0157	0.00531	46.4	0.609	-0.0674	5.81	7	0.0809	0.0912	0.0426852	71900	20400	0.065	0.0259	51.9	0.471	-0.159	44	7	0.118	0.0427	0.372011
q96el3	>sp|Q96EL3|RM53_HUMAN 39S ribosomal protein L53, mitochondrial OS=Homo sapiens GN=MRPL53 PE=1 SV=1	MRPL53	4	4	0	7.458	5.4	1.01	0.011182	1	2.02	24300	3400	0	0.00967	46.1	0.949	-0.0598	1.64	7	0.0961	0.181	1.00922	35200	2510	0.0406	0.00817	51.5	0.332	-0.0802	9.15	7	0.0662	0.0548	0.210657
p17858	>sp|P17858|PFKAL_HUMAN ATP-dependent 6-phosphofructokinase, liver type OS=Homo sapiens GN=PFKL PE=1 SV=6;>sp|P17858-2|PFKAL_HUMAN Isoform 2 of ATP-dependent 6-phosphofructokinase, liver type OS=Homo sapiens GN=PFKL	PFKL	14	14	0	50.197	5.3	1.09	0.0447446	1	1.33	22600	3330	0.0639	0.0154	47.2	0.927	-0.0518	9.77	7	0.104	0.0918	0.0356569	39200	5420	0.111	0.0147	52.5	0.566	-0.0825	29.8	7	0.0625	0.0515	0.254662
o95562	>sp|O95562|SFT2B_HUMAN Vesicle transport protein SFT2B OS=Homo sapiens GN=SFT2D2 PE=1 SV=1	SFT2D2	1	1	0.0092791	1.4025	5.3	0.789	0.0815347	1	2.12	39300	4850	0.037	0.00448	46.4	0.648	-0.0928	11.6	7	0.112	0.0964	0.0182269	53000	7150	0.0341	0.0167	51.7	0.45	-0.121	6.89	7	0.139	0.12	0.658789
q14185	>sp|Q14185|DOCK1_HUMAN Dedicator of cytokinesis protein 1 OS=Homo sapiens GN=DOCK1 PE=1 SV=2	DOCK1	5	4	0	4.4618	5.1	0.994	0.00446944	1	1.9	48300	8080	0.00274	0.00353	45	0.963	-0.119	6.04	7	0.118	0.115	0.236105	91800	11800	0.005	0.00273	50.1	0.244	-0.219	6.8	7	0.0798	0.0583	0.163984
q12905	>sp|Q12905|ILF2_HUMAN Interleukin enhancer-binding factor 2 OS=Homo sapiens GN=ILF2 PE=1 SV=2	ILF2	11	11	0	46.835	5.1	0.791	0.0806957	1	1.51	27900	5000	0	0.0105	46.7	0.698	-0.0683	12.1	7	0.148	0.143	0.564093	41700	7600	0	0.0131	51.8	0.371	-0.0987	64.3	7	0.159	0.0842	0.181394
o95613	>sp|O95613|PCNT_HUMAN Pericentrin OS=Homo sapiens GN=PCNT PE=1 SV=4;>sp|O95613-2|PCNT_HUMAN Isoform 2 of Pericentrin OS=Homo sapiens GN=PCNT	PCNT	7	7	0	3.6291	5	1.16	0.0741118	1	3.01	49200	8660	0.00391	0.00497	45.8	0.499	-0.121	4.58	7	0.116	0.116	0.247819	48700	21300	0.0394	0.0185	50.8	1.04	-0.112	7.69	7	0.304	0.224	2.04564
q9nqt5	>sp|Q9NQT5|EXOS3_HUMAN Exosome complex component RRP40 OS=Homo sapiens GN=EXOSC3 PE=1 SV=3;>sp|Q9NQT5-2|EXOS3_HUMAN Isoform 2 of Exosome complex component RRP40 OS=Homo sapiens GN=EXOSC3	EXOSC3	6	6	0	47.215	5	0.792	0.0802761	1	1.41	32200	4240	0	0.00693	45.8	0.76	-0.0793	13.6	7	0.121	0.0675	0.320304	65400	4970	0.0128	0.00498	50.8	0.222	-0.154	22.8	7	0.0553	0.0598	0.143981
q9bqe3	>sp|Q9BQE3|TBA1C_HUMAN Tubulin alpha-1C chain OS=Homo sapiens GN=TUBA1C PE=1 SV=1	TUBA1C	4	4	0	253.19	4.9	0.724	0.108804	1	2.12	28100	2880	0	0.00457	46.5	0.631	-0.0688	0.841	7	0.0705	0.173	0.915509	41900	7210	0.0116	0.0182	51.4	0.354	-0.0983	65.9	7	0.129	0.0357	0.465356
p11802	>sp|P11802|CDK4_HUMAN Cyclin-dependent kinase 4 OS=Homo sapiens GN=CDK4 PE=1 SV=2;>sp|P11802-2|CDK4_HUMAN Isoform 2 of Cyclin-dependent kinase 4 OS=Homo sapiens GN=CDK4	CDK4	5	5	0	14.31	4.9	0.357	0.262773	1	1.59	40300	4120	0.000246	0.00439	44.1	0.0945	-0.1	9.34	7	0.0349	0.037	0.677577	49300	4390	0.00646	0.00337	49	0.344	-0.118	4.8	7	0.0297	0.0584	0.16265
p63092	>sp|P63092|GNAS2_HUMAN Guanine nucleotide-binding protein G(s) subunit alpha isoforms short OS=Homo sapiens GN=GNAS PE=1 SV=1;>sp|P63092-4|GNAS2_HUMAN Isoform 4 of Guanine nucleotide-binding protein G(s) subunit alpha isoforms short OS=Homo sapiens GN=GNAS	GNAS	7	6	0	24.117	4.7	1.01	0.011182	1	1.56	25600	5520	0.0237	0.0448	48.9	0.879	-0.0604	7.81	7	0.0974	0.0926	0.0262858	40200	5220	0.0323	0.0088	53.6	0.498	-0.0912	15.7	7	0.111	0.0795	0.118719
q02880-2	>sp|Q02880-2|TOP2B_HUMAN Isoform Beta-1 of DNA topoisomerase 2-beta OS=Homo sapiens GN=TOP2B;>sp|Q02880|TOP2B_HUMAN DNA topoisomerase 2-beta OS=Homo sapiens GN=TOP2B PE=1 SV=3	TOP2B	18	18	0	39.601	4.7	0.915	0.0286736	1	1.83	35900	3750	0.00613	0.00172	45	0.788	-0.0882	1.48	7	0.0827	0.177	0.962364	72000	16400	0.0197	0.0104	49.7	0.465	-0.169	28.3	7	0.117	0.0586	0.159983
o95273-2	>sp|O95273-2|CCDB1_HUMAN Isoform 2 of Cyclin-D1-binding protein 1 OS=Homo sapiens GN=CCNDBP1;>sp|O95273|CCDB1_HUMAN Cyclin-D1-binding protein 1 OS=Homo sapiens GN=CCNDBP1 PE=1 SV=2	CCNDBP1	1	1	0	8.1627	4.7	0.493	0.205716	1	1.22	28700	3400	0.00422	0.0167	44.4	0.465	-0.0709	5.54	7	0.085	0.0856	0.108283	55300	2610	0.0143	0.00333	49.1	0.166	-0.131	5.95	7	0.0394	0.0528	0.237327
q96ct7	>sp|Q96CT7|CC124_HUMAN Coiled-coil domain-containing protein 124 OS=Homo sapiens GN=CCDC124 PE=1 SV=1	CCDC124	15	15	0	15.098	4.5	1.11	0.0531352	1	1.05	42500	7550	0.131	0.0246	51.2	0.32	-0.0881	30.5	7	0.07	0.0961	0.0147127	22400	6520	0	0.11	55.8	1.07	-0.0519	31.1	7	0.0933	0.0595	0.147982
p28074	>sp|P28074|PSB5_HUMAN Proteasome subunit beta type-5 OS=Homo sapiens GN=PSMB5 PE=1 SV=3;>sp|P28074-3|PSB5_HUMAN Isoform 3 of Proteasome subunit beta type-5 OS=Homo sapiens GN=PSMB5	PSMB5	11	11	0	103.79	4.5	0.896	0.0366447	1	1.21	21000	3070	0.141	0.0177	48.5	0.697	-0.0441	32.4	7	0.122	0.0895	0.0625988	30800	4030	0.177	0.0245	53	0.563	-0.0602	9.48	7	0.0684	0.0626	0.106643
o95163	>sp|O95163|ELP1_HUMAN Elongator complex protein 1 OS=Homo sapiens GN=IKBKAP PE=1 SV=3	IKBKAP	20	20	0	229.7	4.5	0.653	0.138591	1	1.33	25200	2720	0	0.0115	46.6	0.615	-0.0617	7.62	7	0.0563	0.0779	0.19848	61400	5050	0.0238	0.00938	51.1	0.22	-0.143	50.5	7	0.0532	0.0434	0.362676
q9y697-2	>sp|Q9Y697-2|NFS1_HUMAN Isoform Cytoplasmic of Cysteine desulfurase, mitochondrial OS=Homo sapiens GN=NFS1;>sp|Q9Y697|NFS1_HUMAN Cysteine desulfurase, mitochondrial OS=Homo sapiens GN=NFS1 PE=1 SV=3;>sp|Q9Y697-3|NFS1_HUMAN Isoform 3 of Cysteine desulfurase	NFS1	8	8	0	26.411	4.5	0.642	0.143206	1	1.41	31400	3370	0	0.0154	48.8	0.61	-0.0758	20.5	7	0.127	0.0613	0.39293	83900	7390	0.0423	0.00812	53.2	0.2	-0.189	2.77	7	0.0311	0.0588	0.157316
q9nry6	>sp|Q9NRY6|PLS3_HUMAN Phospholipid scramblase 3 OS=Homo sapiens GN=PLSCR3 PE=1 SV=2	PLSCR3	3	3	0.0091365	1.4361	4.5	0.547	0.183062	1	1.89	25900	1910	0.00906	0.00977	46	0.307	-0.063	3.7	7	0.0469	0.0692	0.30039	94100	20800	0.0312	0.0105	50.5	0.452	-0.218	3.32	7	0.181	0.198	1.69892
q8tb22-3	>sp|Q8TB22-3|SPT20_HUMAN Isoform 3 of Spermatogenesis-associated protein 20 OS=Homo sapiens GN=SPATA20;>sp|Q8TB22|SPT20_HUMAN Spermatogenesis-associated protein 20 OS=Homo sapiens GN=SPATA20 PE=2 SV=3;>sp|Q8TB22-2|SPT20_HUMAN Isoform 2 of Spermatogenesis-a	SPATA20	5	5	0	10.96	4.4	1.11	0.0531352	1	0.92	37700	7490	0	0.0255	46.9	0.662	-0.0922	10.4	7	0.0946	0.0862	0.101255	72600	28100	0.012	0.0101	51.2	0.887	-0.17	15.9	7	0.229	0.231	2.13898
q13557	>sp|Q13557|KCC2D_HUMAN Calcium/calmodulin-dependent protein kinase type II subunit delta OS=Homo sapiens GN=CAMK2D PE=1 SV=3;>sp|Q13557-6|KCC2D_HUMAN Isoform Delta 9 of Calcium/calmodulin-dependent protein kinase type II subunit delta OS=Homo sapiens GN=CA	CAMK2D	14	11	0	128.57	4.4	0.949	0.0144095	1	1.59	34600	4190	0.014	0.00519	47	0.677	-0.0833	12.1	7	0.0766	0.0714	0.27462	54600	12200	0.0303	0.0128	51.4	0.665	-0.126	36.6	7	0.0862	0.0404	0.402682
o43592	>sp|O43592|XPOT_HUMAN Exportin-T OS=Homo sapiens GN=XPOT PE=1 SV=2	XPOT	9	9	0	12.121	4.4	0.789	0.0815347	1	1.47	35300	3780	0.00766	0.0035	45.7	0.739	-0.0863	1.81	7	0.0899	0.146	0.599235	53900	6680	0.0194	0.00619	50.1	0.278	-0.127	18.2	7	0.0325	0.0325	0.508028
q9bqa1	>sp|Q9BQA1|MEP50_HUMAN Methylosome protein 50 OS=Homo sapiens GN=WDR77 PE=1 SV=1;>sp|Q9BQA1-2|MEP50_HUMAN Isoform 2 of Methylosome protein 50 OS=Homo sapiens GN=WDR77	WDR77	8	8	0	126.54	4.3	1.08	0.0405492	1	2.11	37400	6170	0	0.00671	50.2	0.917	-0.0894	10.3	7	0.148	0.102	0.0838245	57500	9950	0.00288	0.0117	54.5	0.568	-0.134	10.5	7	0.0988	0.0662	0.058637
q9btf0	>sp|Q9BTF0|THUM2_HUMAN THUMP domain-containing protein 2 OS=Homo sapiens GN=THUMPD2 PE=2 SV=2;>sp|Q9BTF0-2|THUM2_HUMAN Isoform 2 of THUMP domain-containing protein 2 OS=Homo sapiens GN=THUMPD2	THUMPD2	7	7	0	7.8461	4.3	0.968	0.00643841	1	1.67	25800	4410	0	0.0196	50.2	0.716	-0.0617	5.17	7	0.128	0.11	0.177535	34300	6500	0	0.0347	54.5	0.651	-0.0799	21.8	7	0.0845	0.0513	0.257329
q9hd40	>sp|Q9HD40|SPCS_HUMAN O-phosphoseryl-tRNA(Sec) selenium transferase OS=Homo sapiens GN=SEPSECS PE=1 SV=2;>sp|Q9HD40-3|SPCS_HUMAN Isoform 3 of O-phosphoseryl-tRNA(Sec) selenium transferase OS=Homo sapiens GN=SEPSECS	SEPSECS	5	5	0	7.1388	4.3	0.936	0.0198634	1	1.33	27600	3900	0.16	0.0217	48.5	0.732	-0.0565	31.3	7	0.109	0.0439	0.596751	45400	11500	0.208	0.014	52.8	0.584	-0.0854	20.7	7	0.117	0.0799	0.124053
q96pe3-2	>sp|Q96PE3-2|INP4A_HUMAN Isoform 2 of Type I inositol 3,4-bisphosphate 4-phosphatase OS=Homo sapiens GN=INPP4A;>sp|Q96PE3-4|INP4A_HUMAN Isoform 4 of Type I inositol 3,4-bisphosphate 4-phosphatase OS=Homo sapiens GN=INPP4A;>sp|Q96PE3-3|INP4A_HUMAN Isoform 3	INPP4A	7	7	0	18.188	4.3	0.605	0.158729	1	1.4	42100	4690	0.0145	0.00678	47.9	0.577	-0.101	6.65	7	0.0936	0.0887	0.0719699	73100	8070	0.00328	0.00398	52.2	0.182	-0.172	9.01	7	0.142	0.0964	0.344082
q92966	>sp|Q92966|SNPC3_HUMAN snRNA-activating protein complex subunit 3 OS=Homo sapiens GN=SNAPC3 PE=1 SV=1	SNAPC3	1	1	0.0026877	2.0262	4.3	0.341	0.269485	1	1.35	42600	3080	0.00787	0.00361	47	0.25	-0.103	7.4	7	0.0612	0.059	0.419872	38700	3140	0.0016	0.0133	51.2	0.231	-0.0918	10.3	7	0.0594	0.071	0.00537134
p08237	>sp|P08237|PFKAM_HUMAN ATP-dependent 6-phosphofructokinase, muscle type OS=Homo sapiens GN=PFKM PE=1 SV=2;>sp|P08237-3|PFKAM_HUMAN Isoform 3 of ATP-dependent 6-phosphofructokinase, muscle type OS=Homo sapiens GN=PFKM;>sp|P08237-2|PFKAM_HUMAN Isoform 2 of A	PFKM	25	24	0	254.5	4.2	1.12	0.0573305	1	1.21	22600	3930	0.109	0.0272	47.6	0.91	-0.0493	6.3	7	0.0913	0.0898	0.0590847	29800	3940	0.151	0.0247	51.8	0.658	-0.0603	24.4	7	0.0483	0.0499	0.275998
q9nrg1	>sp|Q9NRG1|PRDC1_HUMAN Phosphoribosyltransferase domain-containing protein 1 OS=Homo sapiens GN=PRTFDC1 PE=1 SV=1;>sp|Q9NRG1-2|PRDC1_HUMAN Isoform 2 of Phosphoribosyltransferase domain-containing protein 1 OS=Homo sapiens GN=PRTFDC1	PRTFDC1	5	5	0	7.7576	4.2	1.07	0.0363539	1	1.81	19300	3280	0.0679	0.039	47.5	0.986	-0.0439	1.21	7	0.0941	0.212	1.37235	31600	4050	0.217	0.00974	51.7	0.407	-0.0594	48.7	7	0.0794	0.0555	0.201322
q9uj70	>sp|Q9UJ70|NAGK_HUMAN N-acetyl-D-glucosamine kinase OS=Homo sapiens GN=NAGK PE=1 SV=4;>sp|Q9UJ70-2|NAGK_HUMAN Isoform 2 of N-acetyl-D-glucosamine kinase OS=Homo sapiens GN=NAGK	NAGK	6	6	0	83.991	4.2	1.06	0.0321586	1	0.86	20900	4350	0	0.0481	49.9	0.893	-0.0501	7.05	7	0.131	0.127	0.376671	42600	5510	0	0.00903	54.1	0.564	-0.0994	12.4	7	0.0581	0.0599	0.142648
q9nws0	>sp|Q9NWS0|PIHD1_HUMAN PIH1 domain-containing protein 1 OS=Homo sapiens GN=PIH1D1 PE=1 SV=1	PIH1D1	6	6	0	74.885	4.2	1.04	0.0237679	1	0.758	125000	127000	0.44	0.137	44.8	0.923	-0.175	4860	7	0.334	0.0731	0.254706	108000	32700	0.203	0.0456	49	0.488	-0.207	3.11	7	0.142	0.186	1.5389
p55290	>sp|P55290|CAD13_HUMAN Cadherin-13 OS=Homo sapiens GN=CDH13 PE=1 SV=1;>sp|P55290-4|CAD13_HUMAN Isoform 4 of Cadherin-13 OS=Homo sapiens GN=CDH13;>sp|P55290-5|CAD13_HUMAN Isoform 5 of Cadherin-13 OS=Homo sapiens GN=CDH13;>sp|P55290-3|CAD13_HUMAN Isoform 3 o	CDH13	4	4	0	6.4459	4.2	0.931	0.0219611	1	1.52	31100	2990	0.0978	0.0102	48.4	0.551	-0.0683	6.39	7	0.0716	0.0666	0.330846	44800	10400	0.205	0.0208	52.6	0.751	-0.0846	8.88	7	0.0731	0.0771	0.0867152
q96rg2-4	>sp|Q96RG2-4|PASK_HUMAN Isoform 3 of PAS domain-containing serine/threonine-protein kinase OS=Homo sapiens GN=PASK;>sp|Q96RG2|PASK_HUMAN PAS domain-containing serine/threonine-protein kinase OS=Homo sapiens GN=PASK PE=1 SV=3;>sp|Q96RG2-2|PASK_HUMAN Isoform	PASK	5	5	0	17.25	4.2	0.824	0.0668511	1	1.53	33000	4820	0.0198	0.00911	46.2	0.753	-0.0793	0.922	7	0.0948	0.199	1.22007	83400	12500	0.00965	0.00295	50.5	0.334	-0.197	2.14	7	0.0451	0.182	1.48556
q96di7	>sp|Q96DI7|SNR40_HUMAN U5 small nuclear ribonucleoprotein 40 kDa protein OS=Homo sapiens GN=SNRNP40 PE=1 SV=1;>sp|Q96DI7-2|SNR40_HUMAN Isoform 2 of U5 small nuclear ribonucleoprotein 40 kDa protein OS=Homo sapiens GN=SNRNP40	SNRNP40	5	5	0	60.478	4.2	0.751	0.097477	1	1.16	31200	3210	0.00168	0.00408	45.9	0.705	-0.0765	8.87	7	0.0656	0.0805	0.168024	53400	3920	0.017	0.00777	50.1	0.257	-0.126	19	7	0.0669	0.05	0.274665
q6zvm7-3	>sp|Q6ZVM7-3|TM1L2_HUMAN Isoform 3 of TOM1-like protein 2 OS=Homo sapiens GN=TOM1L2;>sp|Q6ZVM7-5|TM1L2_HUMAN Isoform 5 of TOM1-like protein 2 OS=Homo sapiens GN=TOM1L2;>sp|Q6ZVM7|TM1L2_HUMAN TOM1-like protein 2 OS=Homo sapiens GN=TOM1L2 PE=1 SV=1;>sp|Q6ZVM	TOM1L2	3	3	0.00021218	3.1944	4.2	0.684	0.125586	1	1.63	39100	5060	0	0.00895	44.6	0.596	-0.0968	4.49	7	0.0594	0.104	0.107252	84200	22700	0.0145	0.0181	48.8	0.336	-0.2	18.1	7	0.116	0.0654	0.069305
p11766	>sp|P11766|ADHX_HUMAN Alcohol dehydrogenase class-3 OS=Homo sapiens GN=ADH5 PE=1 SV=4	ADH5	15	15	0	115.77	4.1	1.15	0.0699165	1	1.04	16500	2650	0.0333	0.0348	49.7	0.723	-0.0383	6.95	7	0.0859	0.0936	0.014572	29500	5210	0.0864	0.0388	53.8	0.895	-0.0634	13.4	7	0.0449	0.0632	0.0986421
p25788-2	>sp|P25788-2|PSA3_HUMAN Isoform 2 of Proteasome subunit alpha type-3 OS=Homo sapiens GN=PSMA3;>sp|P25788|PSA3_HUMAN Proteasome subunit alpha type-3 OS=Homo sapiens GN=PSMA3 PE=1 SV=2	PSMA3	12	12	0	21.171	4.1	1.09	0.0447446	1	0.863	28300	4400	0.261	0.0138	46.9	0.956	-0.0519	21.4	7	0.122	0.0868	0.0942262	29200	3040	0.242	0.0204	51	0.525	-0.0535	27.1	7	0.102	0.0532	0.231993
p10124	>sp|P10124|SRGN_HUMAN Serglycin OS=Homo sapiens GN=SRGN PE=1 SV=3	SRGN	5	5	0	66.595	4.1	1.05	0.0279633	1	0.117	46400	10900	0.41	0.0169	48.1	0.512	-0.068	58	7	0.121	0.0474	0.555753	34000	8690	0.212	0.0224	52.2	0.92	-0.0639	57.9	7	0.0848	0.0532	0.231993
p22695	>sp|P22695|QCR2_HUMAN Cytochrome b-c1 complex subunit 2, mitochondrial OS=Homo sapiens GN=UQCRC2 PE=1 SV=3	UQCRC2	9	9	0	17.941	4.1	0.716	0.112161	1	1.39	26800	2550	0.00375	0.00842	47.7	0.552	-0.0649	3.14	7	0.0655	0.082	0.150453	50600	6460	0.0225	0.0103	51.8	0.456	-0.117	75.6	7	0.0643	0.0359	0.462689
q9nuy8-2	>sp|Q9NUY8-2|TBC23_HUMAN Isoform 2 of TBC1 domain family member 23 OS=Homo sapiens GN=TBC1D23;>sp|Q9NUY8|TBC23_HUMAN TBC1 domain family member 23 OS=Homo sapiens GN=TBC1D23 PE=1 SV=3	TBC1D23	5	5	0	26.275	4.1	0.631	0.147821	1	1.22	36600	3520	0.00402	0.00318	46.1	0.619	-0.0895	4.37	7	0.09	0.0942	0.00754365	75600	4510	0.0197	0.00588	50.2	0.122	-0.177	12.7	7	0.0238	0.0218	0.650714
o76071	>sp|O76071|CIAO1_HUMAN Probable cytosolic iron-sulfur protein assembly protein CIAO1 OS=Homo sapiens GN=CIAO1 PE=1 SV=1	CIAO1	7	7	0	147.01	4.1	0.608	0.15747	1	1.42	30700	3020	0.0274	0.0122	48.2	0.511	-0.0724	1.91	7	0.0827	0.11	0.177535	55700	4880	0.0644	0.00664	52.2	0.329	-0.123	23.2	7	0.0412	0.0551	0.206656
p09493-2	>sp|P09493-2|TPM1_HUMAN Isoform 2 of Tropomyosin alpha-1 chain OS=Homo sapiens GN=TPM1	TPM1	2	0	0	7.9355	4	1.12	0.0573305	1	3.04	32800	5120	0.35	0.0302	49.8	0.542	-0.0523	51.3	7	0.132	0.072	0.267591	77800	51300	0.416	0.0954	53.8	0.976	-0.108	30.2	7	0.453	0.202	1.75226
q86sz2-2	>sp|Q86SZ2-2|TPC6B_HUMAN Isoform 2 of Trafficking protein particle complex subunit 6B OS=Homo sapiens GN=TRAPPC6B;>sp|Q86SZ2|TPC6B_HUMAN Trafficking protein particle complex subunit 6B OS=Homo sapiens GN=TRAPPC6B PE=1 SV=1	TRAPPC6B	3	3	0.002326	2.1386	4	1.1	0.0489399	1	0.803	32000	5040	0	0.00734	47.9	0.841	-0.0776	9.07	7	0.109	0.0849	0.116483	34500	5370	0	0.0125	51.9	0.709	-0.0818	3.96	7	0.0678	0.12	0.658789
q9c0e2	>sp|Q9C0E2|XPO4_HUMAN Exportin-4 OS=Homo sapiens GN=XPO4 PE=1 SV=2	XPO4	14	14	0	18.786	4	1.1	0.0489399	1	1.01	35600	5290	0.00164	0.00417	47.9	1.01	-0.0862	8	7	0.121	0.104	0.107252	83000	18400	0.00785	0.00661	51.9	0.436	-0.195	38.8	7	0.0801	0.031	0.528031
q96fx7	>sp|Q96FX7|TRM61_HUMAN tRNA (adenine(58)-N(1))-methyltransferase catalytic subunit TRMT61A OS=Homo sapiens GN=TRMT61A PE=1 SV=1	TRMT61A	7	7	0	36.71	4	1.09	0.0447446	1	1.73	23200	5420	0	0.0486	51.9	0.744	-0.0549	12.7	7	0.0791	0.116	0.247819	32600	11900	0	0.0619	55.9	0.794	-0.0753	103	7	0.158	0.0633	0.0973086
q8tb03	>sp|Q8TB03|CX038_HUMAN Uncharacterized protein CXorf38 OS=Homo sapiens GN=CXorf38 PE=1 SV=1;>sp|Q8TB03-3|CX038_HUMAN Isoform 3 of Uncharacterized protein CXorf38 OS=Homo sapiens GN=CXorf38;>sp|Q8TB03-2|CX038_HUMAN Isoform 2 of Uncharacterized protein CXorf	CXorf38	2	2	0.0030086	1.8571	4	1.01	0.011182	1	0.695	40800	8630	0	0.0623	46.9	0.976	-0.0995	7.1	7	0.126	0.121	0.306388	70100	14100	0.0123	0.00614	50.9	0.241	-0.165	5.86	7	0.0761	0.0759	0.0707131
q14139	>sp|Q14139|UBE4A_HUMAN Ubiquitin conjugation factor E4 A OS=Homo sapiens GN=UBE4A PE=1 SV=2;>sp|Q14139-2|UBE4A_HUMAN Isoform 2 of Ubiquitin conjugation factor E4 A OS=Homo sapiens GN=UBE4A	UBE4A	9	9	0	19.086	4	0.864	0.0500698	1	1.36	31800	3300	0.00194	0.00391	45.7	0.745	-0.0781	7.32	7	0.0927	0.0926	0.0262858	34400	2520	0.0118	0.0102	49.7	0.438	-0.0816	5.21	7	0.197	0.204	1.77893
p13051	>sp|P13051|UNG_HUMAN Uracil-DNA glycosylase OS=Homo sapiens GN=UNG PE=1 SV=2;>sp|P13051-2|UNG_HUMAN Isoform 1 of Uracil-DNA glycosylase OS=Homo sapiens GN=UNG	UNG	3	3	0	7.8037	4	0.837	0.0613972	1	1.27	39300	9360	0.00264	0.0318	46.6	0.693	-0.0959	5.16	7	0.0853	0.154	0.692945	131000	31500	0.00589	0.00167	50.6	0.47	-0.31	2.72	7	0.0665	0.123	0.698794
q86sx3-5	>sp|Q86SX3-5|CN080_HUMAN Isoform 5 of Uncharacterized protein C14orf80 OS=Homo sapiens GN=C14orf80;>sp|Q86SX3-3|CN080_HUMAN Isoform 3 of Uncharacterized protein C14orf80 OS=Homo sapiens GN=C14orf80;>sp|Q86SX3-2|CN080_HUMAN Isoform 2 of Uncharacterized prot	C14orf80	3	3	0	3.9666	3.9	1.16	0.0741118	1	0.935	75400	41600	0	0.0794	45.5	1.09	-0.186	5	7	0.279	0.244	1.74719	103000	48100	0.0127	0.0106	49.4	0.418	-0.244	12.4	7	0.0812	0.0766	0.0800477
q9c0e8-3	>sp|Q9C0E8-3|LNP_HUMAN Isoform 3 of Protein lunapark OS=Homo sapiens GN=LNP;>sp|Q9C0E8-2|LNP_HUMAN Isoform 2 of Protein lunapark OS=Homo sapiens GN=LNP;>sp|Q9C0E8|LNP_HUMAN Protein lunapark OS=Homo sapiens GN=LNP PE=1 SV=2;>sp|Q9C0E8-4|LNP_HUMAN Isoform 4	LNP	2	2	0.00061907	2.8295	3.9	1.02	0.0153773	1	1.35	24800	4180	0	0.0331	51.4	0.622	-0.0588	5.43	7	0.0789	0.0988	0.0463401	29900	6820	0	0.0686	55.2	0.812	-0.0693	5.31	7	0.089	0.105	0.458763
p42345	>sp|P42345|MTOR_HUMAN Serine/threonine-protein kinase mTOR OS=Homo sapiens GN=MTOR PE=1 SV=1	MTOR	17	17	0	58.088	3.9	0.837	0.0613972	1	1.55	35700	4280	0.0163	0.0077	46.1	0.599	-0.0862	4.9	7	0.0749	0.0796	0.178566	46000	8140	0.0859	0.0196	50	0.585	-0.101	1.36	7	0.0444	0.139	0.912155
q9p2e9	>sp|Q9P2E9|RRBP1_HUMAN Ribosome-binding protein 1 OS=Homo sapiens GN=RRBP1 PE=1 SV=4;>sp|Q9P2E9-2|RRBP1_HUMAN Isoform 1 of Ribosome-binding protein 1 OS=Homo sapiens GN=RRBP1;>sp|Q9P2E9-3|RRBP1_HUMAN Isoform 2 of Ribosome-binding protein 1 OS=Homo sapiens	RRBP1	85	85	0	323.31	3.9	0.763	0.0924426	1	0.863	37600	8650	0.0593	0.0263	51.7	0.383	-0.0841	39.2	7	0.0866	0.0657	0.341389	31900	9010	0	0.0644	55.6	0.66	-0.0738	105	7	0.139	0.0414	0.389346
p12004	>sp|P12004|PCNA_HUMAN Proliferating cell nuclear antigen OS=Homo sapiens GN=PCNA PE=1 SV=1	PCNA	18	18	0	143.23	3.8	1.17	0.0783072	1	0.797	21000	3510	0	0.0399	48.9	1.07	-0.0508	23.5	7	0.088	0.0619	0.385901	31200	3710	0	0.0224	52.7	0.455	-0.0735	7.82	7	0.0336	0.059	0.154649
p62873-2	>sp|P62873-2|GBB1_HUMAN Isoform 2 of Guanine nucleotide-binding protein G(I)/G(S)/G(T) subunit beta-1 OS=Homo sapiens GN=GNB1;>sp|P62873|GBB1_HUMAN Guanine nucleotide-binding protein G(I)/G(S)/G(T) subunit beta-1 OS=Homo sapiens GN=GNB1 PE=1 SV=3	GNB1	3	1	0	8.3745	3.8	1.15	0.0699165	1	1.96	25800	5480	0	0.0237	49.6	1.02	-0.062	6.87	7	0.123	0.154	0.692945	45400	7350	0.0288	0.0171	53.4	0.511	-0.104	85.1	7	0.118	0.0515	0.254662
q8iwj2	>sp|Q8IWJ2|GCC2_HUMAN GRIP and coiled-coil domain-containing protein 2 OS=Homo sapiens GN=GCC2 PE=1 SV=4	GCC2	30	29	0	56.602	3.8	1.09	0.0447446	1	1.13	24400	3780	0.0112	0.00989	45.5	1.01	-0.0595	12.8	7	0.0549	0.0786	0.19028	30500	2360	0.027	0.00983	49.2	0.39	-0.0715	3.76	7	0.0517	0.101	0.405423
p36542-2	>sp|P36542-2|ATPG_HUMAN Isoform Heart of ATP synthase subunit gamma, mitochondrial OS=Homo sapiens GN=ATP5C1;>sp|P36542|ATPG_HUMAN ATP synthase subunit gamma, mitochondrial OS=Homo sapiens GN=ATP5C1 PE=1 SV=1	ATP5C1	5	5	0	6.6871	3.8	1.06	0.0321586	1	1.44	51100	18500	0.0766	0.0162	43.8	0.753	-0.118	3.93	7	0.0782	0.14	0.528951	77100	41100	0.2	0.0225	47.6	0.752	-0.15	4.3	7	0.115	0.186	1.5389
p25787	>sp|P25787|PSA2_HUMAN Proteasome subunit alpha type-2 OS=Homo sapiens GN=PSMA2 PE=1 SV=2	PSMA2	10	10	0	145.97	3.8	1.01	0.011182	1	0.953	20300	2940	0.204	0.0336	47.9	0.855	-0.0399	83.2	7	0.119	0.0752	0.230107	33500	4400	0.225	0.0213	51.7	0.532	-0.0623	10.7	7	0.0892	0.0603	0.137314
q9y2r9	>sp|Q9Y2R9|RT07_HUMAN 28S ribosomal protein S7, mitochondrial OS=Homo sapiens GN=MRPS7 PE=1 SV=2	MRPS7	4	4	0	22.966	3.8	0.826	0.066012	1	1.68	35500	3160	0.0123	0.0031	45.4	0.486	-0.0865	1.04	7	0.0626	0.129	0.400099	53800	15500	0.0249	0.0146	49.2	0.668	-0.126	36.2	7	0.12	0.0452	0.338673
q712k3	>sp|Q712K3|UB2R2_HUMAN Ubiquitin-conjugating enzyme E2 R2 OS=Homo sapiens GN=UBE2R2 PE=1 SV=1	UBE2R2	7	6	0	7.2559	3.8	0.735	0.104189	1	0.535	25000	2480	0.0109	0.00957	47.4	0.706	-0.0602	18	7	0.158	0.0861	0.102426	43800	2730	0.0329	0.00469	51.2	0.207	-0.101	1.45	7	0.0304	0.0649	0.0759725
p62837	>sp|P62837|UB2D2_HUMAN Ubiquitin-conjugating enzyme E2 D2 OS=Homo sapiens GN=UBE2D2 PE=1 SV=1	UBE2D2	3	2	0	4.0725	3.8	0.681	0.126844	1	1.48	30800	2760	0	0.0093	47.6	0.599	-0.075	27.8	7	0.0902	0.036	0.689291	49500	7260	0.0245	0.00991	51.4	0.324	-0.115	7.22	7	0.115	0.106	0.472098
p28062-2	>sp|P28062-2|PSB8_HUMAN Isoform 2 of Proteasome subunit beta type-8 OS=Homo sapiens GN=PSMB8;>sp|P28062|PSB8_HUMAN Proteasome subunit beta type-8 OS=Homo sapiens GN=PSMB8 PE=1 SV=3	PSMB8	4	4	0	20.311	3.8	0.665	0.133557	1	1.48	27000	3500	0.0794	0.0281	48.9	0.544	-0.0601	4.3	7	0.0706	0.07	0.291019	56200	8140	0.174	0.0175	52.7	0.383	-0.11	18.7	7	0.0647	0.06	0.141314
q12789	>sp|Q12789|TF3C1_HUMAN General transcription factor 3C polypeptide 1 OS=Homo sapiens GN=GTF3C1 PE=1 SV=4;>sp|Q12789-3|TF3C1_HUMAN Isoform 2 of General transcription factor 3C polypeptide 1 OS=Homo sapiens GN=GTF3C1	GTF3C1	21	21	0	85.318	3.8	0.588	0.165861	1	1.29	31500	2480	0.0134	0.00407	44	0.473	-0.0774	3.32	7	0.0427	0.0887	0.0719699	28800	2330	0.0178	0.0102	47.8	0.349	-0.0687	3.23	7	0.0471	0.063	0.101309
q99536	>sp|Q99536|VAT1_HUMAN Synaptic vesicle membrane protein VAT-1 homolog OS=Homo sapiens GN=VAT1 PE=1 SV=2;>sp|Q99536-3|VAT1_HUMAN Isoform 3 of Synaptic vesicle membrane protein VAT-1 homolog OS=Homo sapiens GN=VAT1;>sp|Q99536-2|VAT1_HUMAN Isoform 2 of Synapt	VAT1	7	7	0	44.926	3.7	1.17	0.0783072	1	1.51	25500	4500	0.0576	0.0195	47.6	0.953	-0.0586	1.1	7	0.112	0.223	1.5012	46400	11700	0.165	0.0345	51.2	0.675	-0.0926	12.3	7	0.071	0.0667	0.0519694
p61586	>sp|P61586|RHOA_HUMAN Transforming protein RhoA OS=Homo sapiens GN=RHOA PE=1 SV=1	RHOA	9	4	0	141.5	3.7	1.04	0.0237679	1	1.11	27800	3440	0.00408	0.00595	47.2	0.877	-0.0676	9.24	7	0.106	0.0862	0.101255	40000	4760	0.0167	0.00776	51	0.559	-0.0936	28.8	7	0.036	0.0426	0.373344
p62306	>sp|P62306|RUXF_HUMAN Small nuclear ribonucleoprotein F OS=Homo sapiens GN=SNRPF PE=1 SV=1	SNRPF	3	3	0	116.08	3.7	0.996	0.0053085	1	1.66	21200	3810	0.0563	0.0388	49.7	0.81	-0.0481	4.55	7	0.114	0.113	0.212677	43700	10200	0.14	0.0442	53.4	0.581	-0.0887	57.5	7	0.108	0.0622	0.111977
o75607	>sp|O75607|NPM3_HUMAN Nucleoplasmin-3 OS=Homo sapiens GN=NPM3 PE=1 SV=3	NPM3	4	4	0	8.4673	3.7	0.91	0.0307713	1	1.82	30600	3550	0.0207	0.0102	49.7	0.361	-0.0721	8.88	7	0.0617	0.0811	0.160995	31700	6730	0	0.0418	53.4	0.835	-0.0744	16.8	7	0.184	0.0976	0.360084
p49721	>sp|P49721|PSB2_HUMAN Proteasome subunit beta type-2 OS=Homo sapiens GN=PSMB2 PE=1 SV=1	PSMB2	9	9	0	25.118	3.7	0.901	0.0345471	1	0.61	23900	2980	0.247	0.0111	47.2	0.766	-0.0447	168	7	0.113	0.0967	0.021741	26800	2240	0.2	0.0152	50.9	0.475	-0.0517	28.4	7	0.0936	0.0496	0.279999
o60292	>sp|O60292|SI1L3_HUMAN Signal-induced proliferation-associated 1-like protein 3 OS=Homo sapiens GN=SIPA1L3 PE=1 SV=3	SIPA1L3	4	4	0.0028297	1.892	3.7	0.811	0.072305	1	0.345	71500	22500	0.158	0.0383	47.6	0.352	-0.147	11.8	7	0.112	0.104	0.107252	33700	5510	0	0.0151	51.2	0.731	-0.0801	8.83	7	0.104	0.1	0.392088
q99570	>sp|Q99570|PI3R4_HUMAN Phosphoinositide 3-kinase regulatory subunit 4 OS=Homo sapiens GN=PIK3R4 PE=1 SV=3	PIK3R4	13	13	0	118.29	3.7	0.757	0.0949598	1	1.38	33400	4290	0.00446	0.00646	47	0.727	-0.0812	12.3	7	0.0991	0.0805	0.168024	65600	6200	0.0355	0.00667	50.7	0.21	-0.151	6.91	7	0.0484	0.0574	0.175985
p53621	>sp|P53621|COPA_HUMAN Coatomer subunit alpha OS=Homo sapiens GN=COPA PE=1 SV=2;>sp|P53621-2|COPA_HUMAN Isoform 2 of Coatomer subunit alpha OS=Homo sapiens GN=COPA	COPA	42	42	0	95.291	3.7	0.739	0.102511	1	1.28	34800	4340	0.0117	0.0063	46.5	0.703	-0.0842	10.4	7	0.109	0.0845	0.121168	95600	15000	0.0775	0.0167	50.2	0.229	-0.211	9.9	7	0.0523	0.0467	0.318671
q9nvj2	>sp|Q9NVJ2|ARL8B_HUMAN ADP-ribosylation factor-like protein 8B OS=Homo sapiens GN=ARL8B PE=1 SV=1	ARL8B	1	1	0.0092609	1.3897	3.7	0.663	0.134396	1	0.877	25100	3380	0.0282	0.0219	47.5	0.58	-0.0595	10.7	7	0.0651	0.0581	0.430414	27200	1670	0.0351	0.00973	51.2	0.322	-0.0626	18.8	7	0.0405	0.034	0.488026
q00534	>sp|Q00534|CDK6_HUMAN Cyclin-dependent kinase 6 OS=Homo sapiens GN=CDK6 PE=1 SV=1	CDK6	9	9	0	24.017	3.7	0.589	0.165441	1	1.27	31200	2120	0.00177	0.00363	45.6	0.401	-0.0766	7.3	7	0.0381	0.0502	0.522954	59700	7960	0.0324	0.00445	49.2	0.432	-0.139	20.7	7	0.032	0.0336	0.49336
q01813	>sp|Q01813|PFKAP_HUMAN ATP-dependent 6-phosphofructokinase, platelet type OS=Homo sapiens GN=PFKP PE=1 SV=2;>sp|Q01813-2|PFKAP_HUMAN Isoform 2 of ATP-dependent 6-phosphofructokinase, platelet type OS=Homo sapiens GN=PFKP	PFKP	33	30	0	293.42	3.6	1.07	0.0363539	1	1.21	23800	4120	0.112	0.0299	47.5	0.935	-0.0517	7.07	7	0.101	0.0897	0.060256	32600	3830	0.172	0.0159	51.1	0.515	-0.0647	13.3	7	0.0654	0.0589	0.155983
q9nsp4-3	>sp|Q9NSP4-3|CENPM_HUMAN Isoform 3 of Centromere protein M OS=Homo sapiens GN=CENPM;>sp|Q9NSP4|CENPM_HUMAN Centromere protein M OS=Homo sapiens GN=CENPM PE=1 SV=1	CENPM	1	1	0.0026687	1.9766	3.6	1.03	0.0195726	1	1.4	32500	6500	0	0.00719	48.5	0.872	-0.0785	7.03	7	0.11	0.123	0.329816	40400	5050	0	0.00737	52.1	0.552	-0.0956	9.58	7	0.0629	0.056	0.194655
q9hbd1-4	>sp|Q9HBD1-4|RC3H2_HUMAN Isoform 4 of Roquin-2 OS=Homo sapiens GN=RC3H2;>sp|Q9HBD1|RC3H2_HUMAN Roquin-2 OS=Homo sapiens GN=RC3H2 PE=1 SV=2;>sp|Q9HBD1-3|RC3H2_HUMAN Isoform 3 of Roquin-2 OS=Homo sapiens GN=RC3H2;>sp|Q9HBD1-6|RC3H2_HUMAN Isoform 6 of Roquin-	RC3H2	5	2	0	15.432	3.6	0.914	0.0290932	1	1.52	65100	18800	0.0138	0.0269	48.2	0.377	-0.156	6.92	7	0.185	0.173	0.915509	55600	27900	0.0921	0.0386	51.8	0.833	-0.12	10.6	7	0.205	0.152	1.08551
q8wu10-2	>sp|Q8WU10-2|PYRD1_HUMAN Isoform 2 of Pyridine nucleotide-disulfide oxidoreductase domain-containing protein 1 OS=Homo sapiens GN=PYROXD1;>sp|Q8WU10|PYRD1_HUMAN Pyridine nucleotide-disulfide oxidoreductase domain-containing protein 1 OS=Homo sapiens GN=PYR	PYROXD1	3	3	0	12.56	3.6	0.885	0.0412596	1	1.15	40000	5750	0.000803	0.00441	44.9	0.863	-0.0988	3.38	7	0.0923	0.135	0.470382	47900	3920	0.00324	0.00392	48.5	0.194	-0.116	12.5	7	0.0463	0.0309	0.529365
p78527	>sp|P78527|PRKDC_HUMAN DNA-dependent protein kinase catalytic subunit OS=Homo sapiens GN=PRKDC PE=1 SV=3;>sp|P78527-2|PRKDC_HUMAN Isoform 2 of DNA-dependent protein kinase catalytic subunit OS=Homo sapiens GN=PRKDC	PRKDC	104	104	0	323.31	3.6	0.765	0.0916035	1	1.33	44100	6440	0.0183	0.00654	46.8	0.742	-0.106	10.2	7	0.126	0.0821	0.149281	90000	11000	0.0235	0.00528	50.4	0.187	-0.21	24.4	7	0.0738	0.0632	0.0986421
q96ek7-2	>sp|Q96EK7-2|F120B_HUMAN Isoform 2 of Constitutive coactivator of peroxisome proliferator-activated receptor gamma OS=Homo sapiens GN=FAM120B;>sp|Q96EK7|F120B_HUMAN Constitutive coactivator of peroxisome proliferator-activated receptor gamma OS=Homo sapien	FAM120B	8	8	0	8.4918	3.6	0.742	0.101253	1	2.2	54000	7760	0.00848	0.00595	47.5	0.575	-0.13	1.91	7	0.133	0.179	0.985792	48100	6300	0.0344	0.0108	51.1	0.469	-0.111	1.08	7	0.203	0.257	2.48569
p48729-3	>sp|P48729-3|KC1A_HUMAN Isoform 3 of Casein kinase I isoform alpha OS=Homo sapiens GN=CSNK1A1	CSNK1A1	1	1	0	54.517	3.6	0.714	0.113	1	2.56	77800	18600	0.0242	0.0146	47.7	0.307	-0.184	5.63	7	0.153	0.19	1.11464	106000	40500	0.00667	0.00425	51.2	0.644	-0.251	2.57	7	0.219	0.294	2.97909
q8n9n2-2	>sp|Q8N9N2-2|ASCC1_HUMAN Isoform 2 of Activating signal cointegrator 1 complex subunit 1 OS=Homo sapiens GN=ASCC1;>sp|Q8N9N2|ASCC1_HUMAN Activating signal cointegrator 1 complex subunit 1 OS=Homo sapiens GN=ASCC1 PE=1 SV=1	ASCC1	2	2	0.00021231	3.1996	3.6	0.71	0.114678	1	0.893	32700	2810	0.00199	0.00405	45.5	0.501	-0.0804	9.63	7	0.111	0.0714	0.27462	55300	7560	0.0129	0.00427	49.1	0.504	-0.131	16.4	7	0.0542	0.0575	0.174652
q96b26	>sp|Q96B26|EXOS8_HUMAN Exosome complex component RRP43 OS=Homo sapiens GN=EXOSC8 PE=1 SV=1	EXOSC8	11	11	0	13.214	3.6	0.698	0.119712	1	1.33	28500	4180	0	0.0142	50.9	0.456	-0.0678	8.71	7	0.106	0.0689	0.303904	38400	5320	0	0.021	54.5	0.528	-0.0896	23.8	7	0.072	0.0472	0.312003
q92572	>sp|Q92572|AP3S1_HUMAN AP-3 complex subunit sigma-1 OS=Homo sapiens GN=AP3S1 PE=1 SV=1	AP3S1	4	4	0	21.007	3.6	0.625	0.150338	1	1.14	40000	3850	0.00482	0.00179	46.5	0.608	-0.0974	2.39	7	0.107	0.128	0.388385	68400	3100	0.0225	0.00353	50.1	0.142	-0.16	14.1	7	0.0368	0.0354	0.469357
a6nhr9	>sp|A6NHR9|SMHD1_HUMAN Structural maintenance of chromosomes flexible hinge domain-containing protein 1 OS=Homo sapiens GN=SMCHD1 PE=1 SV=2;>sp|A6NHR9-2|SMHD1_HUMAN Isoform 2 of Structural maintenance of chromosomes flexible hinge domain-containing protein	SMCHD1	16	16	0	21.446	3.6	0.446	0.225434	1	1.19	39400	2780	0.0146	0.00229	43.9	0.378	-0.0967	0.749	7	0.0343	0.11	0.177535	53700	4680	0.0165	0.00535	47.5	0.238	-0.129	2.64	7	0.0394	0.0506	0.266664
q8n5u6	>sp|Q8N5U6|RNF10_HUMAN RING finger protein 10 OS=Homo sapiens GN=RNF10 PE=1 SV=2;>sp|Q8N5U6-2|RNF10_HUMAN Isoform 2 of RING finger protein 10 OS=Homo sapiens GN=RNF10	RNF10	4	4	0	5.5145	3.6	0.405	0.242635	1	0.79	46400	1930	0.00279	0.00416	47	0.0594	-0.113	18.3	7	0.0812	0.0688	0.305076	90200	14100	0.0248	0.00236	50.6	0.4	-0.21	2.26	7	0.0806	0.159	1.17886
q9nvc6	>sp|Q9NVC6|MED17_HUMAN Mediator of RNA polymerase II transcription subunit 17 OS=Homo sapiens GN=MED17 PE=1 SV=2	MED17	4	4	0	6.2061	3.6	0.33	0.2741	1	1.02	38200	2390	0.0129	0.00241	45.4	0.291	-0.0929	0.883	7	0.041	0.0965	0.0193982	45100	2810	0.0132	0.00317	49	0.155	-0.107	0.812	7	0.0264	0.0833	0.169393
q9p219	>sp|Q9P219|DAPLE_HUMAN Protein Daple OS=Homo sapiens GN=CCDC88C PE=1 SV=3;>sp|Q9P219-3|DAPLE_HUMAN Isoform 3 of Protein Daple OS=Homo sapiens GN=CCDC88C;>sp|Q9P219-2|DAPLE_HUMAN Isoform 2 of Protein Daple OS=Homo sapiens GN=CCDC88C	CCDC88C	11	11	0	15.545	3.5	1.1	0.0489399	1	1.24	25900	1840	0.00829	0.00623	46.7	0.426	-0.0629	1.61	7	0.0457	0.0949	0.000656058	27400	5410	0.0567	0.031	50.2	1.01	-0.0619	25.6	7	0.083	0.0559	0.195988
q9y265	>sp|Q9Y265|RUVB1_HUMAN RuvB-like 1 OS=Homo sapiens GN=RUVBL1 PE=1 SV=1;>sp|Q9Y265-2|RUVB1_HUMAN Isoform 2 of RuvB-like 1 OS=Homo sapiens GN=RUVBL1	RUVBL1	26	26	0	296.46	3.5	1.01	0.011182	1	0.917	18900	3140	0	0.0394	50.1	0.813	-0.0452	7.36	7	0.0569	0.0685	0.30859	25300	2570	0	0.0294	53.6	0.594	-0.0593	20.7	7	0.0638	0.0366	0.453355
q9ubb9	>sp|Q9UBB9|TFP11_HUMAN Tuftelin-interacting protein 11 OS=Homo sapiens GN=TFIP11 PE=1 SV=1	TFIP11	5	5	0	8.3236	3.5	0.993	0.0040499	1	1.46	44600	3220	0.0136	0.00367	46.4	0.197	-0.108	2.1	7	0.0304	0.0788	0.187937	72100	24200	0.0516	0.012	49.9	0.974	-0.164	14.5	7	0.0541	0.0848	0.189395
q15788-2	>sp|Q15788-2|NCOA1_HUMAN Isoform 2 of Nuclear receptor coactivator 1 OS=Homo sapiens GN=NCOA1;>sp|Q15788-3|NCOA1_HUMAN Isoform 3 of Nuclear receptor coactivator 1 OS=Homo sapiens GN=NCOA1;>sp|Q15788|NCOA1_HUMAN Nuclear receptor coactivator 1 OS=Homo sapien	NCOA1	4	4	0.0060208	1.604	3.5	0.821	0.0681097	1	2.5	65000	18900	0.0624	0.0221	46.1	0.549	-0.15	2.65	7	0.0914	0.198	1.20836	59100	12900	0.295	0.0432	49.6	0.611	-0.101	47.5	7	0.1	0.0868	0.216065
p20618	>sp|P20618|PSB1_HUMAN Proteasome subunit beta type-1 OS=Homo sapiens GN=PSMB1 PE=1 SV=2	PSMB1	12	12	0	93.088	3.5	0.742	0.101253	1	1.09	24200	2930	0.186	0.0113	48.7	0.634	-0.0483	173	7	0.118	0.08	0.173881	41500	4210	0.213	0.00537	52.2	0.386	-0.0777	10.1	7	0.074	0.0533	0.230659
q9bvc4	>sp|Q9BVC4|LST8_HUMAN Target of rapamycin complex subunit LST8 OS=Homo sapiens GN=MLST8 PE=1 SV=1;>sp|Q9BVC4-3|LST8_HUMAN Isoform 2 of Target of rapamycin complex subunit LST8 OS=Homo sapiens GN=MLST8;>sp|Q9BVC4-5|LST8_HUMAN Isoform 4 of Target of rapamyci	MLST8	5	5	0	38.093	3.5	0.691	0.122649	1	1.35	45100	4910	0.00228	0.00286	46.1	0.671	-0.11	6.08	7	0.117	0.0927	0.0251144	83600	5110	0.012	0.00355	49.6	0.164	-0.198	11.3	7	0.0339	0.105	0.458763
p49841	>sp|P49841|GSK3B_HUMAN Glycogen synthase kinase-3 beta OS=Homo sapiens GN=GSK3B PE=1 SV=2;>sp|P49841-2|GSK3B_HUMAN Isoform 2 of Glycogen synthase kinase-3 beta OS=Homo sapiens GN=GSK3B	GSK3B	9	8	0	53.715	3.5	0.66	0.135654	1	0.813	28300	2340	0	0.0083	48.1	0.57	-0.0686	17	7	0.0821	0.0607	0.399958	43000	3610	0	0.00979	51.6	0.334	-0.102	5.34	7	0.056	0.0675	0.0413014
q9h488-2	>sp|Q9H488-2|OFUT1_HUMAN Isoform 2 of GDP-fucose protein O-fucosyltransferase 1 OS=Homo sapiens GN=POFUT1;>sp|Q9H488|OFUT1_HUMAN GDP-fucose protein O-fucosyltransferase 1 OS=Homo sapiens GN=POFUT1 PE=1 SV=1	POFUT1	1	1	0.0019701	2.2777	3.5	0.612	0.155792	1	1.07	28800	3040	0.0322	0.00952	48.4	0.604	-0.0675	5.72	7	0.108	0.0959	0.0123699	46100	1750	0.0488	0.00877	51.9	0.0979	-0.104	29.1	7	0.0254	0.03	0.541366
q9nyl2	>sp|Q9NYL2|MLTK_HUMAN Mitogen-activated protein kinase kinase kinase MLT OS=Homo sapiens GN=ZAK PE=1 SV=3	ZAK	17	11	0	48.846	3.5	0.576	0.170895	1	1.19	35000	3160	0	0.00363	46.9	0.566	-0.0855	6.92	7	0.106	0.088	0.0801696	71900	8110	0.0247	0.00426	50.4	0.107	-0.168	10	7	0.0548	0.047	0.31467
o00442	>sp|O00442|RTCA_HUMAN RNA 3-terminal phosphate cyclase OS=Homo sapiens GN=RTCA PE=1 SV=1;>sp|O00442-2|RTCA_HUMAN Isoform 2 of RNA 3-terminal phosphate cyclase OS=Homo sapiens GN=RTCA	RTCA	7	7	0	11.7	3.5	0.526	0.191872	1	1.03	29800	2490	0	0.0056	48.5	0.498	-0.0721	4.31	7	0.0694	0.0737	0.247678	48600	2350	0.00607	0.00684	52	0.169	-0.114	23	7	0.063	0.0333	0.49736
q96la8	>sp|Q96LA8|ANM6_HUMAN Protein arginine N-methyltransferase 6 OS=Homo sapiens GN=PRMT6 PE=1 SV=1;>sp|Q96LA8-2|ANM6_HUMAN Isoform 2 of Protein arginine N-methyltransferase 6 OS=Homo sapiens GN=PRMT6	PRMT6	4	4	0	117.59	3.5	0.506	0.200262	1	1.33	35300	3790	0	0.00717	47.8	0.434	-0.0857	23.3	7	0.0681	0.0679	0.315618	55400	4650	0.0227	0.00354	51.2	0.261	-0.129	1.05	7	0.0488	0.112	0.552109
q8iw35	>sp|Q8IW35|CEP97_HUMAN Centrosomal protein of 97 kDa OS=Homo sapiens GN=CEP97 PE=1 SV=1;>sp|Q8IW35-2|CEP97_HUMAN Isoform 2 of Centrosomal protein of 97 kDa OS=Homo sapiens GN=CEP97	CEP97	5	5	0	20.793	3.5	0.5	0.20278	1	1.32	38500	1640	0.00315	0.000979	45.1	0.237	-0.0948	0.63	7	0.0194	0.108	0.154108	47300	6130	0.0323	0.00553	48.6	0.44	-0.111	11.9	7	0.0427	0.0468	0.317337
q969w3	>sp|Q969W3|F104A_HUMAN Protein FAM104A OS=Homo sapiens GN=FAM104A PE=2 SV=2;>sp|Q969W3-2|F104A_HUMAN Isoform 2 of Protein FAM104A OS=Homo sapiens GN=FAM104A	FAM104A	2	2	0	11.352	3.4	1.14	0.0657212	1	0.723	29000	7070	0.00133	0.0354	46.4	1.01	-0.071	15.2	7	0.107	0.0932	0.0192575	39900	6220	0.0105	0.00653	49.8	0.53	-0.0946	4.68	7	0.0737	0.0884	0.237401
o43924	>sp|O43924|PDE6D_HUMAN Retinal rod rhodopsin-sensitive cGMP 3,5-cyclic phosphodiesterase subunit delta OS=Homo sapiens GN=PDE6D PE=1 SV=1	PDE6D	2	2	0	17.169	3.4	1.13	0.0615259	1	0.973	31700	6020	0.0148	0.0107	48.2	0.957	-0.0758	4.36	7	0.119	0.126	0.364957	34500	4000	0	0.00819	51.6	0.599	-0.0819	2.13	7	0.0384	0.137	0.885485
q8iwb7	>sp|Q8IWB7|WDFY1_HUMAN WD repeat and FYVE domain-containing protein 1 OS=Homo sapiens GN=WDFY1 PE=1 SV=1	WDFY1	7	7	0	20.205	3.4	1.1	0.0489399	1	0.902	20900	3170	0	0.0177	47.2	0.993	-0.0509	7.4	7	0.0887	0.119	0.28296	34200	3350	0.0307	0.012	50.7	0.463	-0.0791	3.6	7	0.0798	0.0849	0.190729
p61221	>sp|P61221|ABCE1_HUMAN ATP-binding cassette sub-family E member 1 OS=Homo sapiens GN=ABCE1 PE=1 SV=1	ABCE1	21	21	0	152.2	3.4	1.06	0.0321586	1	0.563	19700	2990	0	0.0337	51.7	0.354	-0.0467	13.6	7	0.0565	0.0507	0.517097	26400	5830	0	0.055	55.1	1	-0.0614	79	7	0.0962	0.0358	0.464023
q15750	>sp|Q15750|TAB1_HUMAN TGF-beta-activated kinase 1 and MAP3K7-binding protein 1 OS=Homo sapiens GN=TAB1 PE=1 SV=1;>sp|Q15750-2|TAB1_HUMAN Isoform 2 of TGF-beta-activated kinase 1 and MAP3K7-binding protein 1 OS=Homo sapiens GN=TAB1	TAB1	10	10	0	32.595	3.4	1.06	0.0321586	1	1.29	35900	5190	0.00499	0.00337	45.2	0.933	-0.0882	5.74	7	0.12	0.101	0.0721106	40600	6170	0.0136	0.00897	48.7	0.497	-0.0967	5.14	7	0.067	0.0717	0.0147059
q9y315	>sp|Q9Y315|DEOC_HUMAN Deoxyribose-phosphate aldolase OS=Homo sapiens GN=DERA PE=1 SV=2	DERA	14	14	0	44.883	3.4	0.917	0.0278346	1	1.82	22700	3500	0.0815	0.0267	49	0.718	-0.0506	2.22	7	0.0849	0.128	0.388385	40200	8880	0.18	0.03	52.4	0.571	-0.0783	42.8	7	0.132	0.0572	0.178652
p35250	>sp|P35250|RFC2_HUMAN Replication factor C subunit 2 OS=Homo sapiens GN=RFC2 PE=1 SV=3;>sp|P35250-2|RFC2_HUMAN Isoform 2 of Replication factor C subunit 2 OS=Homo sapiens GN=RFC2	RFC2	11	11	0	24.214	3.4	0.831	0.0639144	1	1.19	44000	5980	0.0036	0.00235	46.4	0.825	-0.107	6.13	7	0.124	0.0993	0.0521971	88500	3540	0.0239	0.00231	49.8	0.102	-0.207	7.27	7	0.0396	0.0338	0.490693
q5r3i4	>sp|Q5R3I4|TTC38_HUMAN Tetratricopeptide repeat protein 38 OS=Homo sapiens GN=TTC38 PE=1 SV=1	TTC38	6	6	0	21.359	3.4	0.733	0.105029	1	1.49	36900	4280	0	0.00383	49.4	0.73	-0.0887	4.93	7	0.146	0.12	0.294674	65800	5910	0.00694	0.00657	52.8	0.0649	-0.154	4.27	7	0.0942	0.0621	0.113311
q9uim3	>sp|Q9UIM3|FKBPL_HUMAN FK506-binding protein-like OS=Homo sapiens GN=FKBPL PE=1 SV=1	FKBPL	4	4	0	3.7041	3.4	0.729	0.106707	1	1.56	35400	4000	0.0216	0.0178	50.1	0.278	-0.0831	9.6	7	0.0674	0.0518	0.504212	52300	14200	0.0676	0.0347	53.5	0.673	-0.115	3.9	7	0.112	0.147	1.01884
p55212	>sp|P55212|CASP6_HUMAN Caspase-6 OS=Homo sapiens GN=CASP6 PE=1 SV=2	CASP6	7	7	0	152.86	3.4	0.69	0.123068	1	0.248	19200	1420	0.184	0.0306	47.5	0.638	-0.0387	700	7	0.139	0.036	0.689291	42800	4150	0.167	0.0111	50.9	0.263	-0.0855	8.96	7	0.0657	0.0683	0.0306333
q8n8a2	>sp|Q8N8A2|ANR44_HUMAN Serine/threonine-protein phosphatase 6 regulatory ankyrin repeat subunit B OS=Homo sapiens GN=ANKRD44 PE=1 SV=3;>sp|Q8N8A2-2|ANR44_HUMAN Isoform 2 of Serine/threonine-protein phosphatase 6 regulatory ankyrin repeat subunit B OS=Homo	ANKRD44	18	18	0	60.889	3.4	0.678	0.128103	1	1.1	32100	3430	0.00348	0.00611	46.8	0.62	-0.0781	5.3	7	0.0805	0.0886	0.0731413	56200	5130	0.0269	0.00506	50.2	0.276	-0.131	6.73	7	0.0223	0.0421	0.380012
q8tcs8	>sp|Q8TCS8|PNPT1_HUMAN Polyribonucleotide nucleotidyltransferase 1, mitochondrial OS=Homo sapiens GN=PNPT1 PE=1 SV=2	PNPT1	13	13	0	20.941	3.4	0.576	0.170895	1	1.24	38300	2990	0.00645	0.00119	44.8	0.569	-0.0942	0.936	7	0.0849	0.158	0.739801	65300	3110	0.0228	0.00526	48.2	0.0876	-0.155	4.9	7	0.0164	0.0321	0.513363
q7z3j2-2	>sp|Q7Z3J2-2|CP062_HUMAN Isoform 2 of UPF0505 protein C16orf62 OS=Homo sapiens GN=C16orf62;>sp|Q7Z3J2|CP062_HUMAN UPF0505 protein C16orf62 OS=Homo sapiens GN=C16orf62 PE=1 SV=2	C16orf62	2	2	0.009299	1.4242	3.4	0.537	0.187257	1	0.72	33100	3830	0.0252	0.0102	46.6	0.502	-0.079	2.05	7	0.0585	0.0928	0.0239431	43100	3680	0.0245	0.019	50	0.191	-0.101	7.82	7	0.0548	0.0472	0.312003
p35869	>sp|P35869|AHR_HUMAN Aryl hydrocarbon receptor OS=Homo sapiens GN=AHR PE=1 SV=2	AHR	2	2	0.00021169	3.1572	3.4	0.535	0.188096	1	1.18	39600	4040	0.00421	0.00161	44.6	0.436	-0.0977	1.65	7	0.0359	0.113	0.212677	29800	4830	0.0157	0.0219	48	0.311	-0.0712	44.1	7	0.12	0.0546	0.213324
q8n3c0	>sp|Q8N3C0|ASCC3_HUMAN Activating signal cointegrator 1 complex subunit 3 OS=Homo sapiens GN=ASCC3 PE=1 SV=3	ASCC3	20	20	0	36.413	3.4	0.457	0.22082	1	1.15	39700	2870	0.00628	0.0012	45.8	0.411	-0.0971	0.895	7	0.0746	0.148	0.622662	65300	5400	0.0125	0.00493	49.2	0.2	-0.155	24.8	7	0.0821	0.0559	0.195988
q9uja5	>sp|Q9UJA5|TRM6_HUMAN tRNA (adenine(58)-N(1))-methyltransferase non-catalytic subunit TRM6 OS=Homo sapiens GN=TRMT6 PE=1 SV=1;>sp|Q9UJA5-2|TRM6_HUMAN Isoform 2 of tRNA (adenine(58)-N(1))-methyltransferase non-catalytic subunit TRM6 OS=Homo sapiens GN=TRMT6	TRMT6	22	22	0	130.26	3.3	1.16	0.0741118	1	0.877	21900	4280	0.00675	0.0398	51.2	0.58	-0.0517	19.9	7	0.0547	0.0712	0.276963	25200	6050	0.00984	0.0745	54.5	1	-0.0582	37.8	7	0.0926	0.0455	0.334673
q8iwf6	>sp|Q8IWF6|DEN6A_HUMAN Protein DENND6A OS=Homo sapiens GN=DENND6A PE=1 SV=1	DENND6A	2	2	0	47.119	3.3	1.13	0.0615259	1	1.38	32100	7300	0	0.0192	47.2	1.04	-0.0784	14.2	7	0.115	0.0915	0.0391711	86300	28300	0.0247	0.0103	50.5	0.434	-0.201	3.99	7	0.139	0.137	0.885485
q05048	>sp|Q05048|CSTF1_HUMAN Cleavage stimulation factor subunit 1 OS=Homo sapiens GN=CSTF1 PE=1 SV=1	CSTF1	14	14	0	83.253	3.3	1.02	0.0153773	1	0.477	27500	4550	0	0.0135	48.2	0.934	-0.0667	13.2	7	0.122	0.0893	0.0649416	46300	5050	0.0226	0.0073	51.6	0.406	-0.107	2.05	7	0.129	0.183	1.4989
q8n9t8	>sp|Q8N9T8|KRI1_HUMAN Protein KRI1 homolog OS=Homo sapiens GN=KRI1 PE=1 SV=3	KRI1	10	10	0	24.892	3.3	1.02	0.0153773	1	1.29	32700	4070	0.0043	0.00251	44.4	0.816	-0.0808	1.66	7	0.0597	0.186	1.06779	27800	3250	0.0333	0.0103	47.7	0.613	-0.0655	13	7	0.0631	0.0589	0.155983
q06787-8	>sp|Q06787-8|FMR1_HUMAN Isoform 8 of Fragile X mental retardation protein 1 OS=Homo sapiens GN=FMR1;>sp|Q06787-5|FMR1_HUMAN Isoform 4 of Fragile X mental retardation protein 1 OS=Homo sapiens GN=FMR1;>sp|Q06787-9|FMR1_HUMAN Isoform 9 of Fragile X mental re	FMR1	9	2	0	11.34	3.3	0.991	0.00321084	1	1.34	46400	3100	0.0166	0.0023	48.8	0.251	-0.11	5.57	7	0.0592	0.128	0.388385	46600	10500	0.0176	0.0106	52.1	0.958	-0.108	14	7	0.128	0.108	0.498769
q9bv86	>sp|Q9BV86|NTM1A_HUMAN N-terminal Xaa-Pro-Lys N-methyltransferase 1 OS=Homo sapiens GN=NTMT1 PE=1 SV=3	NTMT1	5	5	0	58.802	3.3	0.965	0.00769701	1	0.79	38400	6260	0	0.00611	45.2	0.808	-0.0948	21.6	7	0.12	0.061	0.396444	51200	5870	0.00907	0.00316	48.6	0.527	-0.123	11.1	7	0.0462	0.0567	0.18532
p54886-2	>sp|P54886-2|P5CS_HUMAN Isoform Short of Delta-1-pyrroline-5-carboxylate synthase OS=Homo sapiens GN=ALDH18A1;>sp|P54886|P5CS_HUMAN Delta-1-pyrroline-5-carboxylate synthase OS=Homo sapiens GN=ALDH18A1 PE=1 SV=2	ALDH18A1	14	14	0	21.615	3.3	0.956	0.0114728	1	1.09	32600	5360	0	0.0129	48.8	0.917	-0.0787	13.7	7	0.133	0.0864	0.0989118	63500	4700	0.019	0.00314	52.1	0.271	-0.147	12.6	7	0.0375	0.0483	0.297335
p23396	>sp|P23396|RS3_HUMAN 40S ribosomal protein S3 OS=Homo sapiens GN=RPS3 PE=1 SV=2;>sp|P23396-2|RS3_HUMAN Isoform 2 of 40S ribosomal protein S3 OS=Homo sapiens GN=RPS3	RPS3	21	21	0	206.39	3.3	0.865	0.0496503	1	1.3	29500	2670	0	0.00642	48.4	0.533	-0.0714	6.4	7	0.082	0.0945	0.00402949	56800	13400	0.0187	0.0103	51.7	0.681	-0.132	109	7	0.111	0.0646	0.079973
p04424-3	>sp|P04424-3|ARLY_HUMAN Isoform 3 of Argininosuccinate lyase OS=Homo sapiens GN=ASL;>sp|P04424|ARLY_HUMAN Argininosuccinate lyase OS=Homo sapiens GN=ASL PE=1 SV=4;>sp|P04424-2|ARLY_HUMAN Isoform 2 of Argininosuccinate lyase OS=Homo sapiens GN=ASL	ASL	11	11	0	13.236	3.3	0.861	0.0513284	1	1.07	24000	3730	0	0.028	49.6	0.778	-0.0576	11.6	7	0.0603	0.0533	0.486641	29100	2220	0	0.0158	52.9	0.369	-0.0685	1.84	7	0.0326	0.0731	0.033375
q9y2t3-3	>sp|Q9Y2T3-3|GUAD_HUMAN Isoform 3 of Guanine deaminase OS=Homo sapiens GN=GDA	GDA	26	2	0	171.59	3.3	0.831	0.0639144	1	0.63	20600	2340	0.176	0.0234	48.5	0.728	-0.0417	15.1	7	0.127	0.0876	0.0848552	26700	1680	0.184	0.0154	51.8	0.399	-0.0523	7.74	7	0.0809	0.0726	0.0267074
p00390-2	>sp|P00390-2|GSHR_HUMAN Isoform Cytoplasmic of Glutathione reductase, mitochondrial OS=Homo sapiens GN=GSR;>sp|P00390|GSHR_HUMAN Glutathione reductase, mitochondrial OS=Homo sapiens GN=GSR PE=1 SV=2;>sp|P00390-3|GSHR_HUMAN Isoform 2 of Glutathione reductas	GSR	18	18	0	272.96	3.3	0.77	0.0895058	1	0.76	20900	2440	0.222	0.0184	47.8	0.711	-0.0403	32	7	0.136	0.0704	0.286334	32600	2180	0.269	0.00744	51.1	0.297	-0.0576	18.9	7	0.0974	0.0541	0.219991
q9nvg8	>sp|Q9NVG8|TBC13_HUMAN TBC1 domain family member 13 OS=Homo sapiens GN=TBC1D13 PE=1 SV=3	TBC1D13	9	3	0	31.701	3.3	0.752	0.0970574	1	1.19	30800	4270	0	0.00912	48.8	0.735	-0.0742	5.08	7	0.0911	0.0978	0.0346263	36600	1290	0.00154	0.00544	52.1	0.159	-0.0865	2.82	7	0.0292	0.0384	0.429352
o00232	>sp|O00232|PSD12_HUMAN 26S proteasome non-ATPase regulatory subunit 12 OS=Homo sapiens GN=PSMD12 PE=1 SV=3;>sp|O00232-2|PSD12_HUMAN Isoform 2 of 26S proteasome non-ATPase regulatory subunit 12 OS=Homo sapiens GN=PSMD12	PSMD12	16	16	0	256.27	3.3	0.743	0.100833	1	0.95	24700	3380	0	0.0233	48.2	0.68	-0.0597	3.79	7	0.0767	0.0961	0.0147127	40700	4230	0	0.0181	51.6	0.298	-0.0966	2.14	7	0.0317	0.0717	0.0147059
q96j01	>sp|Q96J01|THOC3_HUMAN THO complex subunit 3 OS=Homo sapiens GN=THOC3 PE=1 SV=1;>sp|Q96J01-2|THOC3_HUMAN Isoform 2 of THO complex subunit 3 OS=Homo sapiens GN=THOC3	THOC3	7	7	0	4.0193	3.3	0.714	0.113	1	0.918	29900	2650	0	0.00392	46.7	0.596	-0.0732	5.55	7	0.07	0.0741	0.242992	39400	3620	0.000933	0.00748	50	0.393	-0.0942	18.8	7	0.0509	0.0361	0.460022
q08170	>sp|Q08170|SRSF4_HUMAN Serine/arginine-rich splicing factor 4 OS=Homo sapiens GN=SRSF4 PE=1 SV=2	SRSF4	3	3	0	14.856	3.3	0.688	0.123908	1	1.14	47700	5890	0.00336	0.00228	47	0.593	-0.116	3.29	7	0.109	0.16	0.763229	87800	15700	0.0216	0.00619	50.2	0.35	-0.205	7.47	7	0.074	0.0701	0.00663022
p27708	>sp|P27708|PYR1_HUMAN CAD protein OS=Homo sapiens GN=CAD PE=1 SV=3	CAD	54	54	0	312.82	3.3	0.672	0.13062	1	1.14	40600	4300	0.0103	0.00383	46.6	0.601	-0.0983	7.81	7	0.11	0.0803	0.170366	76900	8300	0.0251	0.004	49.9	0.301	-0.18	31.1	7	0.0209	0.0351	0.473357
q86u42-2	>sp|Q86U42-2|PABP2_HUMAN Isoform 2 of Polyadenylate-binding protein 2 OS=Homo sapiens GN=PABPN1;>sp|Q86U42|PABP2_HUMAN Polyadenylate-binding protein 2 OS=Homo sapiens GN=PABPN1 PE=1 SV=3;>sp|Q92843-2|B2CL2_HUMAN Isoform 3 of Bcl-2-like protein 2 OS=Homo sa	PABPN1	5	5	0	9.1902	3.3	0.459	0.21998	1	1.09	34000	2710	0.0382	0.00836	46.4	0.37	-0.0802	1.87	7	0.065	0.107	0.142394	64800	11100	0.0525	0.0132	49.7	0.272	-0.148	57.5	7	0.0436	0.0212	0.658715
q9gzl7	>sp|Q9GZL7|WDR12_HUMAN Ribosome biogenesis protein WDR12 OS=Homo sapiens GN=WDR12 PE=1 SV=2	WDR12	9	9	0	60.337	3.3	0.42	0.236342	1	1.03	25500	2050	0.0232	0.00652	47.7	0.414	-0.0607	2.43	7	0.0644	0.092	0.0333141	36600	975	0.0329	0.0047	51	0.0707	-0.0845	8.04	7	0.0195	0.0299	0.5427
p0cg13	>sp|P0CG13|CTF8_HUMAN Chromosome transmission fidelity protein 8 homolog OS=Homo sapiens GN=CHTF8 PE=1 SV=1	CHTF8	1	1	0	8.39	3.2	1.1	0.0489399	1	1.55	41800	9800	0	0.0209	44	0.875	-0.104	5.64	7	0.107	0.109	0.165822	29000	4380	0.0123	0.0132	47.2	0.672	-0.0699	2.16	7	0.0882	0.164	1.24553
p23526	>sp|P23526|SAHH_HUMAN Adenosylhomocysteinase OS=Homo sapiens GN=AHCY PE=1 SV=4	AHCY	23	2	0	70.561	3.2	1.07	0.0363539	1	0.367	22500	4770	0.182	0.0283	49.1	0.956	-0.0449	92.2	7	0.101	0.0704	0.286334	25100	2030	0.11	0.0182	52.2	0.471	-0.053	5.16	7	0.0436	0.0683	0.0306333
o15230	>sp|O15230|LAMA5_HUMAN Laminin subunit alpha-5 OS=Homo sapiens GN=LAMA5 PE=1 SV=8	LAMA5	11	11	0	21.268	3.2	0.954	0.0123119	1	1.53	29400	3870	0.00671	0.00947	48.6	0.641	-0.0706	3.88	7	0.0716	0.161	0.774943	51600	13000	0.0469	0.0184	51.8	0.707	-0.117	8.09	7	0.16	0.109	0.512104
q8n3v7-2	>sp|Q8N3V7-2|SYNPO_HUMAN Isoform 2 of Synaptopodin OS=Homo sapiens GN=SYNPO;>sp|Q8N3V7-3|SYNPO_HUMAN Isoform 3 of Synaptopodin OS=Homo sapiens GN=SYNPO;>sp|Q8N3V7|SYNPO_HUMAN Synaptopodin OS=Homo sapiens GN=SYNPO PE=1 SV=2	SYNPO	12	12	0	22.006	3.2	0.95	0.01399	1	1.1	30800	3100	0.0649	0.0176	52.7	0.351	-0.0681	2.47	7	0.0491	0.0833	0.135225	35300	9300	0.0558	0.0672	55.9	0.883	-0.0772	15.5	7	0.0959	0.0844	0.184061
q9nvs2-3	>sp|Q9NVS2-3|RT18A_HUMAN Isoform 3 of 28S ribosomal protein S18a, mitochondrial OS=Homo sapiens GN=MRPS18A;>sp|Q9NVS2|RT18A_HUMAN 28S ribosomal protein S18a, mitochondrial OS=Homo sapiens GN=MRPS18A PE=1 SV=1;>sp|Q9NVS2-2|RT18A_HUMAN Isoform 2 of 28S ribos	MRPS18A	4	4	0	6.6142	3.2	0.856	0.053426	1	2.14	42500	7120	0.00919	0.00523	47.8	0.805	-0.102	5.82	7	0.118	0.168	0.85694	45500	7710	0.0775	0.0239	51	0.291	-0.1	9.23	7	0.317	0.148	1.03217
q6ub35	>sp|Q6UB35|C1TM_HUMAN Monofunctional C1-tetrahydrofolate synthase, mitochondrial OS=Homo sapiens GN=MTHFD1L PE=1 SV=1	MTHFD1L	17	17	0	22.11	3.2	0.854	0.0542651	1	1.52	48400	9920	0.0299	0.0129	49.2	0.846	-0.113	34.7	7	0.136	0.06	0.408158	60900	7660	0.0223	0.00909	52.4	0.116	-0.141	4.85	7	0.0787	0.0992	0.38142
o95785-4	>sp|O95785-4|WIZ_HUMAN Isoform 4 of Protein Wiz OS=Homo sapiens GN=WIZ;>sp|O95785-3|WIZ_HUMAN Isoform 3 of Protein Wiz OS=Homo sapiens GN=WIZ;>sp|O95785|WIZ_HUMAN Protein Wiz OS=Homo sapiens GN=WIZ PE=1 SV=2;>sp|O95785-2|WIZ_HUMAN Isoform 2 of Protein Wiz	WIZ	6	6	0	11.573	3.2	0.818	0.0693683	1	1.45	28800	2360	0	0.0133	52.6	0.376	-0.068	4.76	7	0.0523	0.0966	0.0205696	40300	9590	0	0.0272	55.8	0.727	-0.0931	16	7	0.0948	0.0722	0.0213734
p04899	>sp|P04899|GNAI2_HUMAN Guanine nucleotide-binding protein G(i) subunit alpha-2 OS=Homo sapiens GN=GNAI2 PE=1 SV=3;>sp|P04899-4|GNAI2_HUMAN Isoform sGi2 of Guanine nucleotide-binding protein G(i) subunit alpha-2 OS=Homo sapiens GN=GNAI2;>sp|P04899-6|GNAI2_H	GNAI2	4	3	0	7.3954	3.2	0.757	0.0949598	1	1.48	31900	4330	0	0.00798	48.1	0.737	-0.0773	6.78	7	0.0788	0.104	0.107252	61400	6340	0.0138	0.00548	51.2	0.175	-0.144	21.5	7	0.14	0.0907	0.268072
q16881-5	>sp|Q16881-5|TRXR1_HUMAN Isoform 5 of Thioredoxin reductase 1, cytoplasmic OS=Homo sapiens GN=TXNRD1;>sp|Q16881-2|TRXR1_HUMAN Isoform 2 of Thioredoxin reductase 1, cytoplasmic OS=Homo sapiens GN=TXNRD1;>sp|Q16881-4|TRXR1_HUMAN Isoform 4 of Thioredoxin redu	TXNRD1	25	24	0	323.31	3.2	0.747	0.0991551	1	0.737	23600	2970	0.132	0.0222	49.4	0.606	-0.0496	21.4	7	0.0908	0.0633	0.369502	27800	2520	0.119	0.0162	52.6	0.437	-0.0581	9.49	7	0.0508	0.0662	0.058637
q9bq67	>sp|Q9BQ67|GRWD1_HUMAN Glutamate-rich WD repeat-containing protein 1 OS=Homo sapiens GN=GRWD1 PE=1 SV=1	GRWD1	9	9	0	84.364	3.2	0.741	0.101672	1	1.27	33200	3220	0.00677	0.00484	47	0.584	-0.0805	4.48	7	0.0647	0.113	0.212677	57800	9500	0.041	0.00994	50.2	0.457	-0.133	19.9	7	0.088	0.0461	0.326672
q9hb58-3	>sp|Q9HB58-3|SP110_HUMAN Isoform 3 of Sp110 nuclear body protein OS=Homo sapiens GN=SP110;>sp|Q9HB58-7|SP110_HUMAN Isoform 7 of Sp110 nuclear body protein OS=Homo sapiens GN=SP110;>sp|Q9HB58-2|SP110_HUMAN Isoform 2 of Sp110 nuclear body protein OS=Homo sap	SP110	7	1	0	9.9072	3.2	0.726	0.107965	1	0.697	23200	3210	0	0.0127	46.8	0.688	-0.0566	1.32	7	0.0567	0.197	1.19664	38900	2460	0.0112	0.0151	50	0.233	-0.0921	21.6	7	0.0805	0.0527	0.23866
o43681	>sp|O43681|ASNA_HUMAN ATPase ASNA1 OS=Homo sapiens GN=ASNA1 PE=1 SV=2	ASNA1	6	6	0	62.295	3.2	0.709	0.115097	1	0.86	26100	2760	0	0.00942	48.2	0.634	-0.0631	10.7	7	0.0608	0.0604	0.403472	36600	2740	0	0.00567	51.4	0.317	-0.0868	10.8	7	0.0379	0.0325	0.508028
q9nzj0	>sp|Q9NZJ0|DTL_HUMAN Denticleless protein homolog OS=Homo sapiens GN=DTL PE=1 SV=3	DTL	5	5	0	11.096	3.2	0.707	0.115936	1	0.907	35000	3900	0.00443	0.00321	45.2	0.552	-0.0859	4.32	7	0.0689	0.0987	0.0451687	45400	7320	0.0188	0.00958	48.4	0.441	-0.108	7.83	7	0.0766	0.0667	0.0519694
q9nwt6	>sp|Q9NWT6|HIF1N_HUMAN Hypoxia-inducible factor 1-alpha inhibitor OS=Homo sapiens GN=HIF1AN PE=1 SV=2	HIF1AN	2	2	0	22.748	3.2	0.7	0.118873	1	1.2	42700	4740	0	0.0113	48.2	0.479	-0.103	4.14	7	0.11	0.11	0.177535	51500	7650	0.00603	0.00803	51.5	0.509	-0.121	7.5	7	0.0613	0.0807	0.134721
p62136	>sp|P62136|PP1A_HUMAN Serine/threonine-protein phosphatase PP1-alpha catalytic subunit OS=Homo sapiens GN=PPP1CA PE=1 SV=1;>sp|P62136-2|PP1A_HUMAN Isoform 2 of Serine/threonine-protein phosphatase PP1-alpha catalytic subunit OS=Homo sapiens GN=PPP1CA;>sp|P	PPP1CA	12	5	0	30.983	3.2	0.682	0.126425	1	0.963	28700	4070	0	0.0128	48.1	0.66	-0.0695	4.2	7	0.101	0.1	0.0603968	38700	1650	0.00609	0.0042	51.2	0.173	-0.0914	2.19	7	0.0327	0.0537	0.225325
q96nu7	>sp|Q96NU7|HUTI_HUMAN Probable imidazolonepropionase OS=Homo sapiens GN=AMDHD1 PE=1 SV=2	AMDHD1	4	4	0	4.4103	3.2	0.68	0.127264	1	1.96	32400	11900	0	0.023	51.1	0.593	-0.0771	24.2	7	0.184	0.117	0.259532	50600	6130	0	0.0158	54.2	0.334	-0.118	86.8	7	0.0704	0.0489	0.289333
p23258	>sp|P23258|TBG1_HUMAN Tubulin gamma-1 chain OS=Homo sapiens GN=TUBG1 PE=1 SV=2;>sp|Q9NRH3|TBG2_HUMAN Tubulin gamma-2 chain OS=Homo sapiens GN=TUBG2 PE=1 SV=1	TUBG1	12	12	0	32.705	3.2	0.66	0.135654	1	1.49	37000	4760	0.0176	0.00475	47.2	0.619	-0.0886	3.85	7	0.0998	0.107	0.142394	70900	8400	0.0448	0.00377	50.4	0.228	-0.162	17.4	7	0.0463	0.0589	0.155983
q86yt6	>sp|Q86YT6|MIB1_HUMAN E3 ubiquitin-protein ligase MIB1 OS=Homo sapiens GN=MIB1 PE=1 SV=1	MIB1	8	8	0	10.521	3.2	0.651	0.13943	1	1.15	39600	6490	0.0034	0.0103	46.5	0.631	-0.0967	28.1	7	0.0878	0.0449	0.585037	91000	6280	0.0327	0.00397	49.7	0.163	-0.211	4.41	7	0.0162	0.0575	0.174652
q96t76	>sp|Q96T76|MMS19_HUMAN MMS19 nucleotide excision repair protein homolog OS=Homo sapiens GN=MMS19 PE=1 SV=2;>sp|Q96T76-8|MMS19_HUMAN Isoform 5 of MMS19 nucleotide excision repair protein homolog OS=Homo sapiens GN=MMS19;>sp|Q96T76-9|MMS19_HUMAN Isoform 6 of	MMS19	9	9	0	71.518	3.2	0.613	0.155372	1	1.08	43400	3950	0.0042	0.00184	45.2	0.608	-0.107	4.28	7	0.112	0.0927	0.0251144	63300	3170	0.0126	0.00231	48.5	0.0765	-0.151	2.64	7	0.0346	0.0555	0.201322
q96jj3	>sp|Q96JJ3|ELMO2_HUMAN Engulfment and cell motility protein 2 OS=Homo sapiens GN=ELMO2 PE=1 SV=2;>sp|Q96JJ3-3|ELMO2_HUMAN Isoform 2 of Engulfment and cell motility protein 2 OS=Homo sapiens GN=ELMO2	ELMO2	10	7	0	9.4535	3.2	0.57	0.173412	1	0.93	42800	2370	0.00719	0.00108	45.7	0.319	-0.104	0.889	7	0.0256	0.098	0.036969	61200	11100	0.0205	0.00556	48.9	0.472	-0.145	11.4	7	0.0552	0.0551	0.206656
p47712	>sp|P47712|PA24A_HUMAN Cytosolic phospholipase A2 OS=Homo sapiens GN=PLA2G4A PE=1 SV=2	PLA2G4A	9	9	0	95.974	3.2	0.561	0.177188	1	1.24	35600	3760	0.00829	0.00712	47.7	0.534	-0.0857	4.75	7	0.0982	0.0798	0.176223	74100	7490	0.0244	0.00428	50.9	0.172	-0.172	3.23	7	0.0313	0.0657	0.0653045
o00214-2	>sp|O00214-2|LEG8_HUMAN Isoform 2 of Galectin-8 OS=Homo sapiens GN=LGALS8;>sp|O00214|LEG8_HUMAN Galectin-8 OS=Homo sapiens GN=LGALS8 PE=1 SV=4	LGALS8	8	8	0	13.408	3.2	0.501	0.20236	1	0.843	42100	3630	0.00672	0.00249	46.9	0.457	-0.102	1.87	7	0.0597	0.0956	0.00885576	64800	4310	0.00853	0.00255	50.1	0.206	-0.154	5.51	7	0.061	0.0705	0.00129619
q9nxv2	>sp|Q9NXV2|KCTD5_HUMAN BTB/POZ domain-containing protein KCTD5 OS=Homo sapiens GN=KCTD5 PE=1 SV=1	KCTD5	3	3	0	7.2067	3.2	0.475	0.213268	1	2.25	39800	2390	0.0988	0.00943	48.2	0.196	-0.0872	23.8	7	0.232	0.136	0.482096	52200	5470	0.119	0.0553	51.4	0.433	-0.11	8.9	7	0.234	0.152	1.08551
p48729-2	>sp|P48729-2|KC1A_HUMAN Isoform 2 of Casein kinase I isoform alpha OS=Homo sapiens GN=CSNK1A1;>sp|P48729|KC1A_HUMAN Casein kinase I isoform alpha OS=Homo sapiens GN=CSNK1A1 PE=1 SV=2	CSNK1A1	10	2	0	66.656	3.2	0.474	0.213687	1	1.17	36600	3290	0.0108	0.00402	47	0.422	-0.0885	2.86	7	0.0684	0.0877	0.0836838	72900	11300	0.0158	0.00575	50.2	0.215	-0.172	34.1	7	0.033	0.0371	0.446687
q8ter5-4	>sp|Q8TER5-4|ARH40_HUMAN Isoform 4 of Rho guanine nucleotide exchange factor 40 OS=Homo sapiens GN=ARHGEF40;>sp|Q8TER5-3|ARH40_HUMAN Isoform 3 of Rho guanine nucleotide exchange factor 40 OS=Homo sapiens GN=ARHGEF40;>sp|Q8TER5|ARH40_HUMAN Rho guanine nucle	ARHGEF40	6	6	0	29.613	3.2	0.302	0.285847	1	1.66	42900	11300	0	0.0318	45.2	0.284	-0.106	2.59	7	0.0546	0.185	1.05608	88800	5710	0.0055	0.00189	48.5	0.102	-0.214	1.83	7	0.128	0.14	0.925491
p60900	>sp|P60900|PSA6_HUMAN Proteasome subunit alpha type-6 OS=Homo sapiens GN=PSMA6 PE=1 SV=1;>sp|P60900-2|PSA6_HUMAN Isoform 2 of Proteasome subunit alpha type-6 OS=Homo sapiens GN=PSMA6;>sp|P60900-3|PSA6_HUMAN Isoform 3 of Proteasome subunit alpha type-6 OS=H	PSMA6	19	19	0	91.091	3.1	1.12	0.0573305	1	1.1	20800	3520	0.206	0.0282	47.6	0.951	-0.0409	121	7	0.132	0.0545	0.472584	40300	6570	0.3	0.0182	50.7	0.595	-0.0683	26.2	7	0.0938	0.0445	0.348008
p62495	>sp|P62495|ERF1_HUMAN Eukaryotic peptide chain release factor subunit 1 OS=Homo sapiens GN=ETF1 PE=1 SV=3;>sp|P62495-2|ERF1_HUMAN Isoform 2 of Eukaryotic peptide chain release factor subunit 1 OS=Homo sapiens GN=ETF1	ETF1	15	15	0	38.539	3.1	1.12	0.0573305	1	0.91	32600	5480	0.014	0.00826	46.8	1.05	-0.0787	10.9	7	0.116	0.0851	0.11414	48400	4540	0.0192	0.00398	49.9	0.408	-0.114	11.7	7	0.0549	0.0495	0.281332
q92817	>sp|Q92817|EVPL_HUMAN Envoplakin OS=Homo sapiens GN=EVPL PE=1 SV=3	EVPL	2	2	0.0092907	1.4167	3.1	1.1	0.0489399	1	0.637	35000	6630	0.00604	0.00711	47.2	1.03	-0.0846	12	7	0.186	0.101	0.0721106	74000	11000	0.0431	0.00417	50.4	0.38	-0.169	1.37	7	0.0564	0.163	1.2322
p05388	>sp|P05388|RLA0_HUMAN 60S acidic ribosomal protein P0 OS=Homo sapiens GN=RPLP0 PE=1 SV=1;>sp|P05388-2|RLA0_HUMAN Isoform 2 of 60S acidic ribosomal protein P0 OS=Homo sapiens GN=RPLP0;>sp|Q8NHW5|RLA0L_HUMAN 60S acidic ribosomal protein P0-like OS=Homo sapie	RPLP0	14	14	0	118.52	3.1	1.06	0.0321586	1	2.14	25600	3320	0.0039	0.00961	47.9	0.768	-0.0619	4.6	7	0.0782	0.139	0.517237	33900	7450	0.021	0.0221	51	0.729	-0.0791	63.9	7	0.372	0.0797	0.121386
q6pkg0	>sp|Q6PKG0|LARP1_HUMAN La-related protein 1 OS=Homo sapiens GN=LARP1 PE=1 SV=2;>sp|Q6PKG0-3|LARP1_HUMAN Isoform 2 of La-related protein 1 OS=Homo sapiens GN=LARP1	LARP1	52	49	0	284.46	3.1	1.05	0.0279633	1	1.06	31300	5610	0.0123	0.00844	48.1	0.853	-0.0749	19.6	7	0.11	0.119	0.28296	78200	26500	0.0484	0.0181	51.2	0.613	-0.177	43.5	7	0.114	0.051	0.26133
o95155-2	>sp|O95155-2|UBE4B_HUMAN Isoform 2 of Ubiquitin conjugation factor E4 B OS=Homo sapiens GN=UBE4B;>sp|O95155|UBE4B_HUMAN Ubiquitin conjugation factor E4 B OS=Homo sapiens GN=UBE4B PE=1 SV=1;>sp|O95155-4|UBE4B_HUMAN Isoform 4 of Ubiquitin conjugation factor	UBE4B	15	15	0	39.714	3.1	1.04	0.0237679	1	0.89	31200	4970	0.000808	0.00528	46.4	0.987	-0.0764	10.2	7	0.121	0.0864	0.0989118	65400	7010	0.0225	0.00549	49.5	0.324	-0.154	7.99	7	0.0563	0.0541	0.219991
q6p5r6	>sp|Q6P5R6|RL22L_HUMAN 60S ribosomal protein L22-like 1 OS=Homo sapiens GN=RPL22L1 PE=1 SV=2	RPL22L1	4	4	0	14.057	3.1	1.03	0.0195726	1	1.76	29900	3300	0.000986	0.00553	47.4	0.703	-0.0726	10.4	7	0.0819	0.148	0.622662	44200	10200	0.0196	0.0165	50.5	0.757	-0.103	14.5	7	0.29	0.131	0.805475
q9h4p4-2	>sp|Q9H4P4-2|RNF41_HUMAN Isoform 2 of E3 ubiquitin-protein ligase NRDP1 OS=Homo sapiens GN=RNF41;>sp|Q9H4P4|RNF41_HUMAN E3 ubiquitin-protein ligase NRDP1 OS=Homo sapiens GN=RNF41 PE=1 SV=2	RNF41	3	3	0	3.4015	3.1	1.02	0.0153773	1	0.942	24800	3230	0	0.0112	47.2	0.728	-0.0605	1.22	7	0.084	0.162	0.786656	30000	4940	0	0.0164	50.4	0.718	-0.0717	3.47	7	0.0873	0.105	0.458763
p52888	>sp|P52888|THOP1_HUMAN Thimet oligopeptidase OS=Homo sapiens GN=THOP1 PE=1 SV=2	THOP1	32	32	0	99.656	3.1	1.02	0.0153773	1	0.68	18100	4310	0	0.0565	51	0.698	-0.0431	18.8	7	0.0564	0.0873	0.0883693	24800	3090	0	0.0385	54.1	0.737	-0.0581	10.9	7	0.0495	0.0569	0.182653
q9h1i8	>sp|Q9H1I8|ASCC2_HUMAN Activating signal cointegrator 1 complex subunit 2 OS=Homo sapiens GN=ASCC2 PE=1 SV=3;>sp|Q9H1I8-3|ASCC2_HUMAN Isoform 3 of Activating signal cointegrator 1 complex subunit 2 OS=Homo sapiens GN=ASCC2	ASCC2	5	5	0	19.397	3.1	0.957	0.0110533	1	1.39	52100	5730	0.00506	0.00314	47	0.535	-0.127	7.71	7	0.0909	0.0654	0.344903	47400	11100	0.0522	0.0173	50.1	0.793	-0.108	1.44	7	0.141	0.219	1.97896
p50583	>sp|P50583|AP4A_HUMAN Bis(5-nucleosyl)-tetraphosphatase [asymmetrical] OS=Homo sapiens GN=NUDT2 PE=1 SV=3	NUDT2	1	1	0.0006169	2.7932	3.1	0.944	0.0165072	1	0.925	34200	6800	0.0165	0.00766	47.8	0.906	-0.0818	5.16	7	0.083	0.137	0.49381	62500	4700	0.0527	0.0071	50.9	0.265	-0.141	23.8	7	0.0602	0.0435	0.361343
o60318	>sp|O60318|GANP_HUMAN Germinal-center associated nuclear protein OS=Homo sapiens GN=MCM3AP PE=1 SV=2;>sp|O60318-2|GANP_HUMAN Isoform MCM3AP of Germinal-center associated nuclear protein OS=Homo sapiens GN=MCM3AP	MCM3AP	4	4	0	35.587	3.1	0.903	0.033708	1	1.35	49200	7380	0.00864	0.00423	45.2	0.434	-0.12	2.09	7	0.102	0.137	0.49381	71900	29900	0.0126	0.00758	48.2	0.791	-0.172	54.4	7	0.0713	0.0384	0.429352
q5hyj3	>sp|Q5HYJ3|FA76B_HUMAN Protein FAM76B OS=Homo sapiens GN=FAM76B PE=1 SV=3;>sp|Q5HYJ3-3|FA76B_HUMAN Isoform 3 of Protein FAM76B OS=Homo sapiens GN=FAM76B;>sp|Q5HYJ3-2|FA76B_HUMAN Isoform 2 of Protein FAM76B OS=Homo sapiens GN=FAM76B	FAM76B	3	3	0.00021501	3.3965	3.1	0.885	0.0412596	1	1.28	44700	2880	0.016	0.0175	48.4	0.286	-0.107	10.6	7	0.0688	0.0783	0.193794	87700	41200	0.0591	0.0226	51.5	0.838	-0.196	7.17	7	0.111	0.125	0.725465
q15286	>sp|Q15286|RAB35_HUMAN Ras-related protein Rab-35 OS=Homo sapiens GN=RAB35 PE=1 SV=1;>sp|Q15286-2|RAB35_HUMAN Isoform 2 of Ras-related protein Rab-35 OS=Homo sapiens GN=RAB35	RAB35	6	6	0	39.376	3.1	0.837	0.0613972	1	0.83	22500	3700	0	0.0331	50.6	0.65	-0.0536	29.4	7	0.0662	0.0535	0.484298	28000	4120	0	0.0255	53.7	0.526	-0.0657	14	7	0.0491	0.048	0.301335
q14746-2	>sp|Q14746-2|COG2_HUMAN Isoform 2 of Conserved oligomeric Golgi complex subunit 2 OS=Homo sapiens GN=COG2;>sp|Q14746|COG2_HUMAN Conserved oligomeric Golgi complex subunit 2 OS=Homo sapiens GN=COG2 PE=1 SV=1	COG2	7	7	0	12.24	3.1	0.822	0.0676902	1	0.99	40500	3640	0.0382	0.00763	46.4	0.279	-0.0956	1.27	7	0.0582	0.0902	0.0543991	47500	8560	0.0501	0.00698	49.5	0.773	-0.109	6.29	7	0.0439	0.103	0.432093
q15061	>sp|Q15061|WDR43_HUMAN WD repeat-containing protein 43 OS=Homo sapiens GN=WDR43 PE=1 SV=3	WDR43	11	11	0	16.933	3.1	0.722	0.109643	1	0.95	31500	4580	0	0.0179	52.4	0.652	-0.0743	9.23	7	0.0962	0.0852	0.112968	39300	7000	0	0.0541	55.5	0.31	-0.091	95.5	7	0.0422	0.0347	0.478691
q96cw5-2	>sp|Q96CW5-2|GCP3_HUMAN Isoform 2 of Gamma-tubulin complex component 3 OS=Homo sapiens GN=TUBGCP3;>sp|Q96CW5|GCP3_HUMAN Gamma-tubulin complex component 3 OS=Homo sapiens GN=TUBGCP3 PE=1 SV=2;>sp|Q96CW5-3|GCP3_HUMAN Isoform 3 of Gamma-tubulin complex compon	TUBGCP3	12	12	0	26.891	3.1	0.703	0.117615	1	1.41	33900	4330	0	0.00821	47.2	0.682	-0.0827	20.8	7	0.104	0.0789	0.186766	68300	3800	0.0294	0.0065	50.4	0.169	-0.158	7.35	7	0.0662	0.0841	0.180061
q9bsj2-3	>sp|Q9BSJ2-3|GCP2_HUMAN Isoform 2 of Gamma-tubulin complex component 2 OS=Homo sapiens GN=TUBGCP2;>sp|Q9BSJ2|GCP2_HUMAN Gamma-tubulin complex component 2 OS=Homo sapiens GN=TUBGCP2 PE=1 SV=2;>sp|Q9BSJ2-4|GCP2_HUMAN Isoform 3 of Gamma-tubulin complex compon	TUBGCP2	9	9	0	11.977	3.1	0.69	0.123068	1	1.15	36100	3980	0.00625	0.00345	46.4	0.654	-0.088	6.68	7	0.0873	0.0741	0.242992	66000	4850	0.014	0.00595	49.5	0.22	-0.156	29.4	7	0.0455	0.0384	0.429352
p46063	>sp|P46063|RECQ1_HUMAN ATP-dependent DNA helicase Q1 OS=Homo sapiens GN=RECQL PE=1 SV=3	RECQL	15	15	0	66.347	3.1	0.684	0.125586	1	1.19	27200	2630	0	0.0121	48.8	0.509	-0.0656	4.28	7	0.0711	0.0832	0.136396	37800	4230	0.012	0.0101	51.9	0.457	-0.0883	12.1	7	0.0617	0.0517	0.251995
p68366-2	>sp|P68366-2|TBA4A_HUMAN Isoform 2 of Tubulin alpha-4A chain OS=Homo sapiens GN=TUBA4A;>sp|P68366|TBA4A_HUMAN Tubulin alpha-4A chain OS=Homo sapiens GN=TUBA4A PE=1 SV=1	TUBA4A	5	5	0	167.43	3.1	0.675	0.129361	1	1.15	26400	2960	0	0.00841	47.6	0.657	-0.0642	5.06	7	0.0752	0.109	0.165822	39200	3610	0.000711	0.00802	50.7	0.157	-0.0935	32	7	0.0775	0.0455	0.334673
q9y303-2	>sp|Q9Y303-2|NAGA_HUMAN Isoform 2 of Putative N-acetylglucosamine-6-phosphate deacetylase OS=Homo sapiens GN=AMDHD2;>sp|Q9Y303-3|NAGA_HUMAN Isoform 3 of Putative N-acetylglucosamine-6-phosphate deacetylase OS=Homo sapiens GN=AMDHD2;>sp|Q9Y303|NAGA_HUMAN Pu	AMDHD2	9	9	0	10.96	3.1	0.616	0.154114	1	1.43	24700	2230	0	0.0188	49.4	0.356	-0.0595	4.63	7	0.119	0.101	0.0721106	45300	5360	0.0474	0.0106	52.5	0.502	-0.102	2.74	7	0.101	0.118	0.632119
q8ted0	>sp|Q8TED0|UTP15_HUMAN U3 small nucleolar RNA-associated protein 15 homolog OS=Homo sapiens GN=UTP15 PE=1 SV=3;>sp|Q8TED0-3|UTP15_HUMAN Isoform 3 of U3 small nucleolar RNA-associated protein 15 homolog OS=Homo sapiens GN=UTP15;>sp|Q8TED0-2|UTP15_HUMAN Isof	UTP15	7	7	0	8.6322	3.1	0.488	0.207814	1	1.24	26600	1820	0	0.0202	50.9	0.465	-0.0635	25.8	7	0.0722	0.0738	0.246506	43600	3450	0.0405	0.0125	54	0.15	-0.0979	1.95	7	0.0448	0.0734	0.0373755
q9bu89	>sp|Q9BU89|DOHH_HUMAN Deoxyhypusine hydroxylase OS=Homo sapiens GN=DOHH PE=1 SV=1	DOHH	6	6	0	50.192	3.1	0.485	0.209073	1	1.32	43200	3320	0.0126	0.00333	44.4	0.252	-0.106	1.37	7	0.0245	0.0619	0.385901	49300	7530	0.0499	0.0145	47.5	0.415	-0.114	6.19	7	0.0758	0.0651	0.0733055
o15037	>sp|O15037|KHNYN_HUMAN Protein KHNYN OS=Homo sapiens GN=KHNYN PE=1 SV=3	KHNYN	3	3	0	6.0982	3.1	0.479	0.21159	1	1.25	41000	3620	0.00814	0.00172	44.5	0.446	-0.101	0.567	7	0.0451	0.167	0.845226	65600	4640	0.0152	0.00552	47.6	0.174	-0.157	14.6	7	0.0587	0.0311	0.526698
p16615-5	>sp|P16615-5|AT2A2_HUMAN Isoform 5 of Sarcoplasmic/endoplasmic reticulum calcium ATPase 2 OS=Homo sapiens GN=ATP2A2;>sp|P16615-2|AT2A2_HUMAN Isoform 2 of Sarcoplasmic/endoplasmic reticulum calcium ATPase 2 OS=Homo sapiens GN=ATP2A2;>sp|P16615-3|AT2A2_HUMAN	ATP2A2	4	4	0	5.5781	3.1	0.398	0.245572	1	1.02	38100	1900	0.00456	0.00209	46.2	0.266	-0.093	1.87	7	0.0469	0.0797	0.177395	57300	5490	0.0136	0.00549	49.2	0.296	-0.136	7.59	7	0.0469	0.0407	0.398681
q9upz3-2	>sp|Q9UPZ3-2|HPS5_HUMAN Isoform 2 of Hermansky-Pudlak syndrome 5 protein OS=Homo sapiens GN=HPS5;>sp|Q9UPZ3|HPS5_HUMAN Hermansky-Pudlak syndrome 5 protein OS=Homo sapiens GN=HPS5 PE=1 SV=2	HPS5	5	5	0	6.6738	3.1	0.307	0.283749	1	1.53	67900	7830	0.0188	0.00357	43.9	0.305	-0.166	5.85	7	0.0761	0.0529	0.491326	57000	6510	0.00697	0.00412	47	0.0393	-0.138	10.9	7	0.109	0.0489	0.289333
q8n584	>sp|Q8N584|TT39C_HUMAN Tetratricopeptide repeat protein 39C OS=Homo sapiens GN=TTC39C PE=2 SV=2;>sp|Q8N584-2|TT39C_HUMAN Isoform 2 of Tetratricopeptide repeat protein 39C OS=Homo sapiens GN=TTC39C	TTC39C	5	5	0	14.195	3	1.16	0.0741118	1	2.46	26600	5210	0	0.0159	49.2	1.04	-0.064	7.94	7	0.0735	0.119	0.28296	76000	32800	0.172	0.0612	52.2	0.512	-0.149	9.26	7	0.15	0.13	0.79214
p61247	>sp|P61247|RS3A_HUMAN 40S ribosomal protein S3a OS=Homo sapiens GN=RPS3A PE=1 SV=2	RPS3A	23	23	0	101.05	3	1.07	0.0363539	1	2.04	29600	4270	0.0129	0.0124	48.6	0.675	-0.0707	20	7	0.0998	0.189	1.10293	33500	4670	0.017	0.024	51.6	0.826	-0.0781	10.7	7	0.446	0.183	1.4989
q9ulx6	>sp|Q9ULX6|AKP8L_HUMAN A-kinase anchor protein 8-like OS=Homo sapiens GN=AKAP8L PE=1 SV=3;>sp|Q9ULX6-2|AKP8L_HUMAN Isoform 2 of A-kinase anchor protein 8-like OS=Homo sapiens GN=AKAP8L	AKAP8L	6	6	0	75.111	3	1.04	0.0237679	1	0.59	31800	5940	0.0284	0.0107	45.1	0.951	-0.0765	8.72	7	0.0872	0.128	0.388385	39200	6810	0.0177	0.0104	48.1	0.419	-0.0933	23.8	7	0.0812	0.0526	0.239994
q99714	>sp|Q99714|HCD2_HUMAN 3-hydroxyacyl-CoA dehydrogenase type-2 OS=Homo sapiens GN=HSD17B10 PE=1 SV=3;>sp|Q99714-2|HCD2_HUMAN Isoform 2 of 3-hydroxyacyl-CoA dehydrogenase type-2 OS=Homo sapiens GN=HSD17B10	HSD17B10	11	11	0	43.024	3	1.03	0.0195726	1	0.82	36800	6020	0.0012	0.00931	51.4	0.887	-0.0872	11	7	0.148	0.113	0.212677	57300	6910	0.00244	0.00348	54.4	0.521	-0.133	3.67	7	0.0635	0.0996	0.386754
q8nhh9	>sp|Q8NHH9|ATLA2_HUMAN Atlastin-2 OS=Homo sapiens GN=ATL2 PE=1 SV=2;>sp|Q8NHH9-2|ATLA2_HUMAN Isoform 2 of Atlastin-2 OS=Homo sapiens GN=ATL2;>sp|Q8NHH9-3|ATLA2_HUMAN Isoform 3 of Atlastin-2 OS=Homo sapiens GN=ATL2;>sp|Q8NHH9-5|ATLA2_HUMAN Isoform 5 of Atla	ATL2	5	5	0	5.3414	3	1.01	0.011182	1	1.14	33400	4770	0.0103	0.0051	45.8	0.934	-0.0814	6.57	7	0.105	0.0947	0.00168672	49300	5680	0.00934	0.00366	48.8	0.372	-0.118	10.3	7	0.0651	0.0449	0.342674
q13148	>sp|Q13148|TADBP_HUMAN TAR DNA-binding protein 43 OS=Homo sapiens GN=TARDBP PE=1 SV=1;>sp|Q13148-4|TADBP_HUMAN Isoform 2 of TAR DNA-binding protein 43 OS=Homo sapiens GN=TARDBP	TARDBP	8	8	0	14.469	3	0.981	0.000984487	1	0.947	41100	2850	0.00718	0.002	44.2	0.372	-0.101	4.88	7	0.0334	0.0445	0.589723	69800	27600	0.0172	0.0158	47.2	0.908	-0.167	402	7	0.0879	0.0188	0.690719
q9upw5-2	>sp|Q9UPW5-2|CBPC1_HUMAN Isoform 2 of Cytosolic carboxypeptidase 1 OS=Homo sapiens GN=AGTPBP1;>sp|Q9UPW5|CBPC1_HUMAN Cytosolic carboxypeptidase 1 OS=Homo sapiens GN=AGTPBP1 PE=1 SV=3;>sp|Q9UPW5-3|CBPC1_HUMAN Isoform 3 of Cytosolic carboxypeptidase 1 OS=Hom	AGTPBP1	5	4	0	6.6108	3	0.808	0.0735636	1	1.16	41500	4290	0.000865	0.00276	46.7	0.485	-0.101	2.88	7	0.103	0.121	0.306388	122000	42000	0.00836	0.00271	49.7	0.647	-0.291	6.5	7	0.108	0.121	0.672124
q96em0	>sp|Q96EM0|T3HPD_HUMAN Trans-3-hydroxy-L-proline dehydratase OS=Homo sapiens GN=L3HYPDH PE=1 SV=2	L3HYPDH	8	8	0	23.978	3	0.792	0.0802761	1	2.06	25300	3800	0	0.0165	49.8	0.687	-0.0608	3.4	7	0.131	0.127	0.376671	28000	4040	0	0.0451	52.8	0.395	-0.066	36.5	7	0.207	0.133	0.832145
o00487	>sp|O00487|PSDE_HUMAN 26S proteasome non-ATPase regulatory subunit 14 OS=Homo sapiens GN=PSMD14 PE=1 SV=1	PSMD14	9	9	0	35.231	3	0.75	0.0978965	1	0.987	26400	3130	0	0.015	48.5	0.686	-0.0638	21	7	0.0645	0.0538	0.480784	41400	2330	0.0165	0.00248	51.5	0.305	-0.0967	2.12	7	0.0311	0.0744	0.0507105
q9nzj9	>sp|Q9NZJ9|NUDT4_HUMAN Diphosphoinositol polyphosphate phosphohydrolase 2 OS=Homo sapiens GN=NUDT4 PE=1 SV=2;>sp|Q9NZJ9-2|NUDT4_HUMAN Isoform 2 of Diphosphoinositol polyphosphate phosphohydrolase 2 OS=Homo sapiens GN=NUDT4	NUDT4	4	3	0	8.8784	3	0.693	0.12181	1	0.623	29700	2820	0	0.00665	45.9	0.617	-0.073	18.5	7	0.0828	0.0509	0.514754	40900	2500	0.00851	0.00306	48.9	0.315	-0.0977	7.63	7	0.0314	0.0433	0.36401
q6ipr3-2	>sp|Q6IPR3-2|TYW3_HUMAN Isoform 2 of tRNA wybutosine-synthesizing protein 3 homolog OS=Homo sapiens GN=TYW3;>sp|Q6IPR3|TYW3_HUMAN tRNA wybutosine-synthesizing protein 3 homolog OS=Homo sapiens GN=TYW3 PE=2 SV=2	TYW3	1	1	0.0016045	2.4899	3	0.692	0.122229	1	0.737	34700	4320	0	0.00932	49.2	0.382	-0.0836	4.29	7	0.0781	0.122	0.318102	41700	8500	0	0.0196	52.2	0.577	-0.0984	6.94	7	0.107	0.113	0.565444
q13509	>sp|Q13509|TBB3_HUMAN Tubulin beta-3 chain OS=Homo sapiens GN=TUBB3 PE=1 SV=2;>sp|Q13509-2|TBB3_HUMAN Isoform 2 of Tubulin beta-3 chain OS=Homo sapiens GN=TUBB3	TUBB3	7	4	0	87.206	3	0.647	0.141108	1	1.28	26800	2300	0	0.00873	48.2	0.399	-0.0649	2.02	7	0.0695	0.113	0.212677	37900	4510	0.0107	0.00906	51.2	0.509	-0.0891	39.5	7	0.108	0.0517	0.251995
p57678	>sp|P57678|GEMI4_HUMAN Gem-associated protein 4 OS=Homo sapiens GN=GEMIN4 PE=1 SV=2	GEMIN4	14	14	0	19.901	3	0.64	0.144045	1	0.813	46000	4500	0.00622	0.00243	45.8	0.623	-0.112	9.47	7	0.106	0.0932	0.0192575	79900	5920	0.0176	0.00398	48.8	0.148	-0.189	16.1	7	0.064	0.057	0.18132
q658y4	>sp|Q658Y4|F91A1_HUMAN Protein FAM91A1 OS=Homo sapiens GN=FAM91A1 PE=1 SV=3	FAM91A1	7	7	0	6.2143	3	0.405	0.242635	1	0.752	39500	2860	0	0.00392	47.7	0.394	-0.096	3.62	7	0.0988	0.112	0.200963	84300	6150	0.0112	0.00282	50.7	0.0958	-0.199	1.16	7	0.0839	0.171	1.33888
q9h3h3	>sp|Q9H3H3|CK068_HUMAN UPF0696 protein C11orf68 OS=Homo sapiens GN=C11orf68 PE=1 SV=2;>sp|Q9H3H3-2|CK068_HUMAN Isoform 2 of UPF0696 protein C11orf68 OS=Homo sapiens GN=C11orf68;>sp|Q9H3H3-3|CK068_HUMAN Isoform 3 of UPF0696 protein C11orf68 OS=Homo sapiens	C11orf68	6	6	0	9.4189	2.9	1.17	0.0783072	1	1.23	38400	8140	0.00384	0.00678	48.7	1.11	-0.0924	7.34	7	0.18	0.135	0.470382	79400	11600	0.0215	0.00668	51.6	0.348	-0.184	8.47	7	0.0722	0.0719	0.0173729
p00491	>sp|P00491|PNPH_HUMAN Purine nucleoside phosphorylase OS=Homo sapiens GN=PNP PE=1 SV=2	PNP	13	13	0	83.666	2.9	1.03	0.0195726	1	0.407	23800	4070	0.234	0.0192	47.4	0.981	-0.0451	21.2	7	0.139	0.0673	0.322647	32000	2270	0.217	0.00942	50.2	0.302	-0.0605	7.77	7	0.0801	0.0665	0.0546364
q9uhr4	>sp|Q9UHR4|BI2L1_HUMAN Brain-specific angiogenesis inhibitor 1-associated protein 2-like protein 1 OS=Homo sapiens GN=BAIAP2L1 PE=1 SV=2	BAIAP2L1	9	9	0	31.772	2.9	0.99	0.00279131	1	0.887	25200	2910	0	0.0139	49	0.515	-0.0609	6.19	7	0.0659	0.079	0.185594	38400	6680	0.0246	0.0146	51.9	0.846	-0.0888	25.8	7	0.0605	0.0706	3.73138e-05
q9ui26	>sp|Q9UI26|IPO11_HUMAN Importin-11 OS=Homo sapiens GN=IPO11 PE=1 SV=1;>sp|Q9UI26-2|IPO11_HUMAN Isoform 2 of Importin-11 OS=Homo sapiens GN=IPO11	IPO11	9	9	0	34.411	2.9	0.952	0.0131509	1	0.85	32800	4920	0.00592	0.00946	48.1	0.85	-0.0792	12.5	7	0.11	0.0739	0.245335	61100	8690	0.0202	0.00861	51	0.428	-0.142	53.8	7	0.0441	0.0414	0.389346
p62841	>sp|P62841|RS15_HUMAN 40S ribosomal protein S15 OS=Homo sapiens GN=RPS15 PE=1 SV=2	RPS15	3	3	0	6.0363	2.9	0.937	0.0194439	1	2.1	34600	3090	0.0187	0.00694	49.2	0.344	-0.0818	5.25	7	0.0601	0.174	0.927223	48400	13200	0.0382	0.0224	52.2	0.872	-0.11	10.5	7	0.401	0.183	1.4989
p09525	>sp|P09525|ANXA4_HUMAN Annexin A4 OS=Homo sapiens GN=ANXA4 PE=1 SV=4;>sp|P09525-2|ANXA4_HUMAN Isoform 2 of Annexin A4 OS=Homo sapiens GN=ANXA4	ANXA4	16	16	0	88.971	2.9	0.927	0.0236392	1	0.483	34800	5100	0.0139	0.00911	45.6	0.889	-0.0846	13.7	7	0.129	0.0777	0.200822	59000	4610	0.0156	0.0038	48.5	0.264	-0.141	19.9	7	0.0262	0.0344	0.482692
q96mx6-2	>sp|Q96MX6-2|WDR92_HUMAN Isoform 2 of WD repeat-containing protein 92 OS=Homo sapiens GN=WDR92;>sp|Q96MX6|WDR92_HUMAN WD repeat-containing protein 92 OS=Homo sapiens GN=WDR92 PE=1 SV=1	WDR92	4	4	0	31.409	2.9	0.904	0.0332885	1	0.97	38000	6400	1.46e-05	0.0107	46.7	0.801	-0.0929	11.1	7	0.136	0.0954	0.00651299	64200	21000	0.0111	0.0202	49.6	0.419	-0.152	204	7	0.0882	0.0163	0.724056
p15924	>sp|P15924|DESP_HUMAN Desmoplakin OS=Homo sapiens GN=DSP PE=1 SV=3;>sp|P15924-3|DESP_HUMAN Isoform DSPIa of Desmoplakin OS=Homo sapiens GN=DSP;>sp|P15924-2|DESP_HUMAN Isoform DPII of Desmoplakin OS=Homo sapiens GN=DSP	DSP	5	5	0.00062474	2.9329	2.9	0.846	0.0576214	1	-0.315	82600	28900	0.106	0.0152	47.2	0.181	-0.18	9	7	0.252	0.17	0.880367	63600	25000	0.101	0.024	50.1	0.826	-0.137	3.15	7	0.121	0.176	1.40555
q13595-4	>sp|Q13595-4|TRA2A_HUMAN Isoform 4 of Transformer-2 protein homolog alpha OS=Homo sapiens GN=TRA2A;>sp|Q13595-3|TRA2A_HUMAN Isoform 3 of Transformer-2 protein homolog alpha OS=Homo sapiens GN=TRA2A;>sp|Q13595|TRA2A_HUMAN Transformer-2 protein homolog alpha	TRA2A	5	5	0	93.585	2.9	0.813	0.0714659	1	1.22	41200	6180	0.00834	0.00417	45.2	0.684	-0.101	3.69	7	0.0543	0.118	0.271246	42400	3410	0.0169	0.00303	48.2	0.44	-0.101	9.41	7	0.0449	0.048	0.301335
q15019	>sp|Q15019|SEPT2_HUMAN Septin-2 OS=Homo sapiens GN=SEPT2 PE=1 SV=1;>sp|Q15019-2|SEPT2_HUMAN Isoform 2 of Septin-2 OS=Homo sapiens GN=SEPT2;>sp|Q15019-3|SEPT2_HUMAN Isoform 3 of Septin-2 OS=Homo sapiens GN=SEPT2	36038	17	17	0	198.9	2.9	0.808	0.0735636	1	0.82	21300	2790	0.0109	0.0335	49.8	0.653	-0.0505	3.81	7	0.0622	0.0724	0.262906	23700	2000	0	0.0203	52.7	0.475	-0.0558	7.13	7	0.0369	0.0523	0.243994
o14908	>sp|O14908|GIPC1_HUMAN PDZ domain-containing protein GIPC1 OS=Homo sapiens GN=GIPC1 PE=1 SV=2;>sp|O14908-2|GIPC1_HUMAN Isoform 2 of PDZ domain-containing protein GIPC1 OS=Homo sapiens GN=GIPC1	GIPC1	7	7	0	12.497	2.9	0.767	0.0907644	1	0.587	42200	3670	0.0307	0.00547	48.5	0.339	-0.0991	18.7	7	0.0484	0.0423	0.615493	46500	6460	0.0135	0.00601	51.4	0.687	-0.109	16	7	0.0682	0.0665	0.0546364
p68363	>sp|P68363|TBA1B_HUMAN Tubulin alpha-1B chain OS=Homo sapiens GN=TUBA1B PE=1 SV=1;>sp|P68363-2|TBA1B_HUMAN Isoform 2 of Tubulin alpha-1B chain OS=Homo sapiens GN=TUBA1B	TUBA1B	23	0	0	323.31	2.9	0.729	0.106707	1	0.64	21700	2110	0	0.0136	47.9	0.612	-0.0526	10.7	7	0.0652	0.0611	0.395273	34500	2950	0.00632	0.00502	50.8	0.396	-0.0817	5.36	7	0.0482	0.081	0.138722
o60306	>sp|O60306|AQR_HUMAN Intron-binding protein aquarius OS=Homo sapiens GN=AQR PE=1 SV=4	AQR	10	10	0	13.439	2.9	0.716	0.112161	1	1.25	32100	2440	0.00155	0.0029	44.2	0.473	-0.0795	3.36	7	0.0569	0.0754	0.227764	33000	3740	0.00672	0.00678	47.2	0.538	-0.0799	25	7	0.125	0.0394	0.416017
p17812	>sp|P17812|PYRG1_HUMAN CTP synthase 1 OS=Homo sapiens GN=CTPS1 PE=1 SV=2;>sp|P17812-2|PYRG1_HUMAN Isoform 2 of CTP synthase 1 OS=Homo sapiens GN=CTPS1	CTPS1	27	25	0	181.01	2.9	0.713	0.113419	1	0.95	31600	2850	0.00618	0.00449	48	0.565	-0.0762	7.25	7	0.0883	0.0654	0.344903	38000	2950	0.0104	0.00532	50.9	0.435	-0.0896	13.5	7	0.0391	0.0511	0.259996
p33993	>sp|P33993|MCM7_HUMAN DNA replication licensing factor MCM7 OS=Homo sapiens GN=MCM7 PE=1 SV=4;>sp|P33993-3|MCM7_HUMAN Isoform 3 of DNA replication licensing factor MCM7 OS=Homo sapiens GN=MCM7	MCM7	28	28	0	209.55	2.9	0.682	0.126425	1	0.81	39200	4500	0.0117	0.00354	46.7	0.66	-0.0948	7.22	7	0.113	0.0858	0.10594	60400	4090	0.019	0.0035	49.6	0.172	-0.142	9.36	7	0.0478	0.0468	0.317337
q96gm5-2	>sp|Q96GM5-2|SMRD1_HUMAN Isoform 2 of SWI/SNF-related matrix-associated actin-dependent regulator of chromatin subfamily D member 1 OS=Homo sapiens GN=SMARCD1;>sp|Q96GM5|SMRD1_HUMAN SWI/SNF-related matrix-associated actin-dependent regulator of chromatin s	SMARCD1	3	3	0	11.278	2.9	0.65	0.13985	1	1.16	55800	3250	0.00423	0.000911	44.7	0.0901	-0.138	0.61	7	0.0124	0.0642	0.35896	31200	5480	0.00344	0.00865	47.6	0.644	-0.0757	4.79	7	0.0778	0.0892	0.248069
q9y388	>sp|Q9Y388|RBMX2_HUMAN RNA-binding motif protein, X-linked 2 OS=Homo sapiens GN=RBMX2 PE=1 SV=2	RBMX2	4	4	0	6.4101	2.9	0.639	0.144465	1	2.01	44400	3080	0.00693	0.00206	47.2	0.27	-0.107	1.35	7	0.0501	0.177	0.962364	86900	19100	0.0107	0.00329	50.1	0.579	-0.206	9.39	7	0.245	0.18	1.45889
q09161	>sp|Q09161|NCBP1_HUMAN Nuclear cap-binding protein subunit 1 OS=Homo sapiens GN=NCBP1 PE=1 SV=1	NCBP1	22	22	0	111.25	2.9	0.611	0.156212	1	0.967	32000	2890	0	0.00388	47.1	0.548	-0.0781	6.11	7	0.0767	0.0806	0.166852	51900	3200	0.0247	0.00225	50	0.27	-0.121	4.29	7	0.0279	0.0732	0.0347085
p50750	>sp|P50750|CDK9_HUMAN Cyclin-dependent kinase 9 OS=Homo sapiens GN=CDK9 PE=1 SV=3;>sp|P50750-2|CDK9_HUMAN Isoform 2 of Cyclin-dependent kinase 9 OS=Homo sapiens GN=CDK9	CDK9	10	10	0	113.88	2.9	0.583	0.167958	1	1.1	36200	3750	0.00894	0.0055	47.9	0.517	-0.0871	7.35	7	0.0931	0.0978	0.0346263	63500	7380	0.0078	0.00245	50.8	0.27	-0.15	4.7	7	0.0658	0.0597	0.145315
q9p2r3	>sp|Q9P2R3|ANFY1_HUMAN Rabankyrin-5 OS=Homo sapiens GN=ANKFY1 PE=1 SV=2;>sp|Q9P2R3-2|ANFY1_HUMAN Isoform 2 of Rabankyrin-5 OS=Homo sapiens GN=ANKFY1;>sp|Q9P2R3-4|ANFY1_HUMAN Isoform 4 of Rabankyrin-5 OS=Homo sapiens GN=ANKFY1	ANKFY1	17	17	0	73.799	2.9	0.561	0.177188	1	1.16	39200	4370	0.0199	0.00529	44.7	0.499	-0.0952	5.62	7	0.0615	0.076	0.220736	46800	4580	0.025	0.00561	47.6	0.256	-0.111	8.98	7	0.0358	0.0321	0.513363
q9y5y2	>sp|Q9Y5Y2|NUBP2_HUMAN Cytosolic Fe-S cluster assembly factor NUBP2 OS=Homo sapiens GN=NUBP2 PE=1 SV=1	NUBP2	4	4	0	3.9177	2.9	0.553	0.180544	1	0.943	31000	1340	0.000172	0.00914	47.7	0.275	-0.0753	10.4	7	0.111	0.061	0.396444	55000	6230	0.00406	0.00239	50.6	0.48	-0.131	4	7	0.107	0.114	0.578779
q9uk61-3	>sp|Q9UK61-3|F208A_HUMAN Isoform 3 of Protein FAM208A OS=Homo sapiens GN=FAM208A;>sp|Q9UK61-4|F208A_HUMAN Isoform 4 of Protein FAM208A OS=Homo sapiens GN=FAM208A;>sp|Q9UK61|F208A_HUMAN Protein FAM208A OS=Homo sapiens GN=FAM208A PE=1 SV=3;>sp|Q9UK61-2|F208A	FAM208A	4	4	0	10.901	2.9	0.543	0.18474	1	1.32	49900	10300	0	0.0314	44.1	0.529	-0.124	0.705	7	0.0709	0.247	1.78233	54800	9530	0.0324	0.00802	47	0.119	-0.13	11.6	7	0.0586	0.0424	0.376011
o60333-2	>sp|O60333-2|KIF1B_HUMAN Isoform 2 of Kinesin-like protein KIF1B OS=Homo sapiens GN=KIF1B;>sp|O60333|KIF1B_HUMAN Kinesin-like protein KIF1B OS=Homo sapiens GN=KIF1B PE=1 SV=5;>sp|O60333-4|KIF1B_HUMAN Isoform 4 of Kinesin-like protein KIF1B OS=Homo sapiens	KIF1B	23	10	0	39.185	2.9	0.537	0.187257	1	1.31	36700	3260	0.0164	0.00586	47.4	0.361	-0.088	2.42	7	0.0681	0.083	0.138739	60000	7910	0.0385	0.00528	50.2	0.398	-0.138	3.74	7	0.092	0.116	0.605449
q9npi1	>sp|Q9NPI1|BRD7_HUMAN Bromodomain-containing protein 7 OS=Homo sapiens GN=BRD7 PE=1 SV=1;>sp|Q9NPI1-2|BRD7_HUMAN Isoform 2 of Bromodomain-containing protein 7 OS=Homo sapiens GN=BRD7	BRD7	4	4	0	3.9789	2.9	0.461	0.219141	1	0.98	53300	5360	0.00728	0.00565	46	0.256	-0.13	3.15	7	0.0927	0.162	0.786656	86200	29800	0.0258	0.00826	48.9	0.383	-0.203	4.17	7	0.0723	0.134	0.84548
p61599	>sp|P61599|NAA20_HUMAN N-alpha-acetyltransferase 20 OS=Homo sapiens GN=NAA20 PE=1 SV=1;>sp|P61599-2|NAA20_HUMAN Isoform 2 of N-alpha-acetyltransferase 20 OS=Homo sapiens GN=NAA20	NAA20	2	2	0	4.0299	2.8	1.15	0.0699165	1	0.47	30900	5520	0	0.0502	48.7	1.15	-0.0746	59	7	0.149	0.102	0.0838245	73600	2870	0.0133	0.00445	51.5	0.0603	-0.172	3.24	7	0.0695	0.101	0.405423
q9y3u8	>sp|Q9Y3U8|RL36_HUMAN 60S ribosomal protein L36 OS=Homo sapiens GN=RPL36 PE=1 SV=3	RPL36	7	7	0	10.834	2.8	1.13	0.0615259	1	2.56	36000	4460	0.00407	0.00464	48.8	0.575	-0.0865	8.66	7	0.0928	0.193	1.14979	36000	7520	0.00127	0.0106	51.6	0.972	-0.0853	8.79	7	0.568	0.239	2.24566
p42696	>sp|P42696|RBM34_HUMAN RNA-binding protein 34 OS=Homo sapiens GN=RBM34 PE=1 SV=2;>sp|P42696-2|RBM34_HUMAN Isoform 2 of RNA-binding protein 34 OS=Homo sapiens GN=RBM34	RBM34	19	19	0	41.763	2.8	1.12	0.0573305	1	1.02	32500	4290	0.0183	0.00534	45.9	0.763	-0.0785	16.1	7	0.0438	0.16	0.763229	32100	5090	0.00932	0.00988	48.7	0.817	-0.0768	10.8	7	0.134	0.107	0.485434
p61254	>sp|P61254|RL26_HUMAN 60S ribosomal protein L26 OS=Homo sapiens GN=RPL26 PE=1 SV=1	RPL26	10	2	0	13.903	2.8	1.09	0.0447446	1	1.93	29900	2890	0.0133	0.00598	48.5	0.409	-0.0714	9.68	7	0.0697	0.156	0.716373	34100	5240	0.0229	0.031	51.2	1.01	-0.0792	16.4	7	0.359	0.17	1.32554
q9y316-3	>sp|Q9Y316-3|MEMO1_HUMAN Isoform 3 of Protein MEMO1 OS=Homo sapiens GN=MEMO1;>sp|Q9Y316|MEMO1_HUMAN Protein MEMO1 OS=Homo sapiens GN=MEMO1 PE=1 SV=1;>sp|Q9Y316-2|MEMO1_HUMAN Isoform 2 of Protein MEMO1 OS=Homo sapiens GN=MEMO1	MEMO1	7	7	0	13.14	2.8	1.08	0.0405492	1	1.81	33000	8210	0.0279	0.0223	49.1	1.06	-0.0773	5.53	7	0.168	0.144	0.575807	60900	12300	0.12	0.032	51.9	0.214	-0.127	31.7	7	0.0859	0.0603	0.137314
q9umy4-2	>sp|Q9UMY4-2|SNX12_HUMAN Isoform 2 of Sorting nexin-12 OS=Homo sapiens GN=SNX12;>sp|Q9UMY4|SNX12_HUMAN Sorting nexin-12 OS=Homo sapiens GN=SNX12 PE=1 SV=3;>sp|Q9UMY4-3|SNX12_HUMAN Isoform 3 of Sorting nexin-12 OS=Homo sapiens GN=SNX12	SNX12	5	5	0	24.65	2.8	1.06	0.0321586	1	0.207	31200	5560	0	0.0162	47.4	1.04	-0.0759	19.4	7	0.16	0.0896	0.0614274	61900	5160	0.00606	0.00508	50.2	0.166	-0.147	18.6	7	0.0695	0.0423	0.377345
q9ujw0-2	>sp|Q9UJW0-2|DCTN4_HUMAN Isoform 2 of Dynactin subunit 4 OS=Homo sapiens GN=DCTN4;>sp|Q9UJW0|DCTN4_HUMAN Dynactin subunit 4 OS=Homo sapiens GN=DCTN4 PE=1 SV=1;>sp|Q9UJW0-3|DCTN4_HUMAN Isoform 3 of Dynactin subunit 4 OS=Homo sapiens GN=DCTN4	DCTN4	10	10	0	101.39	2.8	1.03	0.0195726	1	1.15	20200	4020	0.0173	0.0402	48.2	0.898	-0.0482	4.76	7	0.0792	0.106	0.13068	32800	4300	0.108	0.0301	51.1	0.506	-0.07	26.6	7	0.0646	0.0423	0.377345
p46779	>sp|P46779|RL28_HUMAN 60S ribosomal protein L28 OS=Homo sapiens GN=RPL28 PE=1 SV=3;>sp|P46779-2|RL28_HUMAN Isoform 2 of 60S ribosomal protein L28 OS=Homo sapiens GN=RPL28;>sp|P46779-3|RL28_HUMAN Isoform 3 of 60S ribosomal protein L28 OS=Homo sapiens GN=RPL	RPL28	9	9	0	207.16	2.8	1.01	0.011182	1	2.16	31400	3250	0.00587	0.00488	48.2	0.608	-0.0755	7.19	7	0.0738	0.16	0.763229	38400	9810	0.0154	0.0134	51.1	0.811	-0.0901	18.5	7	0.378	0.141	0.938826
q59gn2	>sp|Q59GN2|R39L5_HUMAN Putative 60S ribosomal protein L39-like 5 OS=Homo sapiens GN=RPL39P5 PE=5 SV=2;>sp|P62891|RL39_HUMAN 60S ribosomal protein L39 OS=Homo sapiens GN=RPL39 PE=1 SV=2	RPL39P5	1	1	0.0047962	1.6889	2.8	0.988	0.00195224	1	1.71	34800	6410	0	0.0172	49.8	0.459	-0.0834	27.8	7	0.126	0.173	0.915509	31500	4360	0.0194	0.0347	52.6	0.875	-0.0729	4.77	7	0.368	0.249	2.37901
p63261	>sp|P63261|ACTG_HUMAN Actin, cytoplasmic 2 OS=Homo sapiens GN=ACTG1 PE=1 SV=1;>sp|P60709|ACTB_HUMAN Actin, cytoplasmic 1 OS=Homo sapiens GN=ACTB PE=1 SV=1	ACTG1	29	10	0	323.31	2.8	0.966	0.00727747	1	0.547	34500	8220	0.265	0.0286	52.8	0.618	-0.0606	52.8	7	0.17	0.0732	0.253535	34600	7690	0.206	0.0301	55.6	0.743	-0.0642	20.1	7	0.118	0.0787	0.108051
o95619	>sp|O95619|YETS4_HUMAN YEATS domain-containing protein 4 OS=Homo sapiens GN=YEATS4 PE=1 SV=1	YEATS4	3	3	0.0017794	2.3189	2.8	0.952	0.0131509	1	0.615	28200	3470	0	0.00761	47.2	0.847	-0.0686	9.18	7	0.0936	0.0976	0.0322835	46200	5570	0.0172	0.00732	50	0.436	-0.109	36	7	0.0654	0.0483	0.297335
q7z6m1	>sp|Q7Z6M1|RABEK_HUMAN Rab9 effector protein with kelch motifs OS=Homo sapiens GN=RABEPK PE=1 SV=1;>sp|Q7Z6M1-2|RABEK_HUMAN Isoform 2 of Rab9 effector protein with kelch motifs OS=Homo sapiens GN=RABEPK	RABEPK	10	10	0	21.294	2.8	0.934	0.0207025	1	0.667	20600	3720	0.0927	0.0465	51.2	0.606	-0.0448	20.1	7	0.0749	0.0781	0.196137	32300	4370	0.0927	0.0388	54	0.711	-0.0687	50.9	7	0.0571	0.0326	0.506695
q96cw1-2	>sp|Q96CW1-2|AP2M1_HUMAN Isoform 2 of AP-2 complex subunit mu OS=Homo sapiens GN=AP2M1;>sp|Q96CW1|AP2M1_HUMAN AP-2 complex subunit mu OS=Homo sapiens GN=AP2M1 PE=1 SV=2	AP2M1	11	11	0	28.382	2.8	0.857	0.0530065	1	0.907	32100	3450	0.0122	0.00638	49	0.529	-0.0765	4.47	7	0.0872	0.104	0.107252	78200	27200	0.0349	0.016	51.8	0.674	-0.179	60.1	7	0.0903	0.0522	0.245328
q53h96	>sp|Q53H96|P5CR3_HUMAN Pyrroline-5-carboxylate reductase 3 OS=Homo sapiens GN=PYCRL PE=1 SV=3;>sp|Q53H96-2|P5CR3_HUMAN Isoform 2 of Pyrroline-5-carboxylate reductase 3 OS=Homo sapiens GN=PYCRL	PYCRL	8	8	0	39.74	2.8	0.851	0.0555237	1	0.933	25300	3830	0.0371	0.0244	50.1	0.557	-0.0584	6.97	7	0.0731	0.0941	0.00871503	34900	6500	0.0643	0.0261	52.9	0.643	-0.077	9.18	7	0.0839	0.0697	0.0119642
p50579	>sp|P50579|MAP2_HUMAN Methionine aminopeptidase 2 OS=Homo sapiens GN=METAP2 PE=1 SV=1;>sp|P50579-3|MAP2_HUMAN Isoform 3 of Methionine aminopeptidase 2 OS=Homo sapiens GN=METAP2	METAP2	17	7	0	178.91	2.8	0.819	0.0689488	1	1.11	24800	2810	0.0376	0.0169	49	0.568	-0.0576	7.23	7	0.085	0.0629	0.374188	41600	7890	0.0968	0.02	51.8	0.59	-0.0892	70.7	7	0.0644	0.0207	0.665382
q9buf5	>sp|Q9BUF5|TBB6_HUMAN Tubulin beta-6 chain OS=Homo sapiens GN=TUBB6 PE=1 SV=1	TUBB6	5	5	0	33.023	2.8	0.809	0.0731441	1	1.5	28200	2820	0	0.00646	48.2	0.583	-0.0682	7.73	7	0.0562	0.0891	0.0672844	47400	8300	0.0285	0.0161	51.1	0.561	-0.11	21.1	7	0.0903	0.0553	0.203989
q9nse4	>sp|Q9NSE4|SYIM_HUMAN Isoleucine--tRNA ligase, mitochondrial OS=Homo sapiens GN=IARS2 PE=1 SV=2	IARS2	24	24	0	259.48	2.8	0.77	0.0895058	1	1.13	26100	3960	0	0.019	51	0.603	-0.0623	12.5	7	0.0764	0.0725	0.261735	42000	6250	0.0129	0.0226	53.8	0.479	-0.097	19.8	7	0.0667	0.0435	0.361343
o94915	>sp|O94915|FRYL_HUMAN Protein furry homolog-like OS=Homo sapiens GN=FRYL PE=1 SV=2	FRYL	23	22	0	62.002	2.8	0.764	0.092023	1	0.717	32300	5530	0.0145	0.012	48.4	0.749	-0.077	7.69	7	0.194	0.131	0.423527	69600	4710	0.0107	0.00272	51.2	0.151	-0.164	9.43	7	0.0386	0.0396	0.41335
p18085	>sp|P18085|ARF4_HUMAN ADP-ribosylation factor 4 OS=Homo sapiens GN=ARF4 PE=1 SV=3	ARF4	5	5	0	19.237	2.8	0.761	0.0932816	1	0.97	26400	3550	0	0.0131	47.6	0.745	-0.0643	7.89	7	0.0708	0.0759	0.221907	40100	1270	0.027	0.00199	50.4	0.156	-0.0932	1.01	7	0.0207	0.0632	0.0986421
p62995-3	>sp|P62995-3|TRA2B_HUMAN Isoform 3 of Transformer-2 protein homolog beta OS=Homo sapiens GN=TRA2B;>sp|P62995|TRA2B_HUMAN Transformer-2 protein homolog beta OS=Homo sapiens GN=TRA2B PE=1 SV=1	TRA2B	6	5	0	27.767	2.8	0.748	0.0987356	1	0.757	29700	2600	0.000341	0.00427	46.9	0.524	-0.0725	3.61	7	0.0343	0.121	0.306388	40700	3890	0.0224	0.0164	49.7	0.533	-0.0956	7.47	7	0.044	0.0705	0.00129619
q15386	>sp|Q15386|UBE3C_HUMAN Ubiquitin-protein ligase E3C OS=Homo sapiens GN=UBE3C PE=1 SV=3	UBE3C	15	15	0	19.249	2.8	0.73	0.106287	1	1.43	41100	7240	0.0169	0.0117	47.4	0.661	-0.0984	5.81	7	0.0966	0.0792	0.183252	48500	7800	0.0541	0.0201	50.2	0.309	-0.11	2.33	7	0.0676	0.0944	0.317412
o60930	>sp|O60930|RNH1_HUMAN Ribonuclease H1 OS=Homo sapiens GN=RNASEH1 PE=1 SV=2	RNASEH1	5	5	0	8.4438	2.8	0.71	0.114678	1	0.765	39700	4470	0.0157	0.00306	44.1	0.631	-0.0972	8.02	7	0.0554	0.104	0.107252	42200	2360	0.0159	0.0017	46.9	0.326	-0.101	1.54	7	0.0487	0.121	0.672124
q5jtz9	>sp|Q5JTZ9|SYAM_HUMAN Alanine--tRNA ligase, mitochondrial OS=Homo sapiens GN=AARS2 PE=1 SV=1	AARS2	6	6	0	5.7033	2.8	0.651	0.13943	1	0.54	48200	5950	0.00339	0.00224	45.1	0.515	-0.119	3.96	7	0.127	0.114	0.224391	75400	10600	0.00431	0.00213	47.9	0.399	-0.182	3.59	7	0.12	0.105	0.458763
q9nxa8-4	>sp|Q9NXA8-4|SIR5_HUMAN Isoform 4 of NAD-dependent protein deacylase sirtuin-5, mitochondrial OS=Homo sapiens GN=SIRT5;>sp|Q9NXA8|SIR5_HUMAN NAD-dependent protein deacylase sirtuin-5, mitochondrial OS=Homo sapiens GN=SIRT5 PE=1 SV=2;>sp|Q9NXA8-3|SIR5_HUMAN	SIRT5	7	7	0	46.225	2.8	0.616	0.154114	1	1.07	36000	3910	0.0142	0.00429	46.2	0.603	-0.0871	1.91	7	0.0805	0.116	0.247819	68100	4890	0.0375	0.00284	49.1	0.128	-0.158	4.49	7	0.0182	0.0645	0.0813066
q9h832	>sp|Q9H832|UBE2Z_HUMAN Ubiquitin-conjugating enzyme E2 Z OS=Homo sapiens GN=UBE2Z PE=1 SV=2;>sp|Q9H832-2|UBE2Z_HUMAN Isoform 2 of Ubiquitin-conjugating enzyme E2 Z OS=Homo sapiens GN=UBE2Z	UBE2Z	8	8	0	10.077	2.8	0.586	0.1667	1	1.25	37400	3810	0.0025	0.00481	48.8	0.576	-0.09	11.5	7	0.117	0.0714	0.27462	61000	2380	0.0142	0.00122	51.6	0.113	-0.143	0.653	7	0.0331	0.0933	0.302743
q9nyp9	>sp|Q9NYP9|MS18A_HUMAN Protein Mis18-alpha OS=Homo sapiens GN=MIS18A PE=1 SV=1	MIS18A	5	5	0	4.0034	2.8	0.586	0.1667	1	0.722	32300	2390	0	0.00616	48.5	0.449	-0.0781	9.43	7	0.114	0.0774	0.204337	55700	7940	0.037	0.00776	51.2	0.377	-0.128	4.94	7	0.0332	0.0675	0.0413014
o95782-2	>sp|O95782-2|AP2A1_HUMAN Isoform B of AP-2 complex subunit alpha-1 OS=Homo sapiens GN=AP2A1;>sp|O95782|AP2A1_HUMAN AP-2 complex subunit alpha-1 OS=Homo sapiens GN=AP2A1 PE=1 SV=3	AP2A1	27	18	0	55.98	2.8	0.554	0.180125	1	1.3	34600	2750	0.0167	0.00692	48.2	0.476	-0.0824	9.93	7	0.0779	0.0572	0.440957	64300	9420	0.0481	0.0146	51.1	0.284	-0.146	22.2	7	0.0573	0.0591	0.153316
q9hck8	>sp|Q9HCK8|CHD8_HUMAN Chromodomain-helicase-DNA-binding protein 8 OS=Homo sapiens GN=CHD8 PE=1 SV=5;>sp|Q9HCK8-2|CHD8_HUMAN Isoform 2 of Chromodomain-helicase-DNA-binding protein 8 OS=Homo sapiens GN=CHD8	CHD8	7	4	0	8.0643	2.8	0.511	0.198165	1	0.905	33800	2660	0	0.00466	46.4	0.457	-0.0827	5.23	7	0.0742	0.0755	0.226593	36200	1430	0.000533	0.00248	49.2	0.23	-0.0871	2.54	7	0.0714	0.0759	0.0707131
q13547	>sp|Q13547|HDAC1_HUMAN Histone deacetylase 1 OS=Homo sapiens GN=HDAC1 PE=1 SV=1	HDAC1	4	4	0	4.9142	2.8	0.491	0.206555	1	1.1	39200	2300	0.01	0.00536	46.8	0.195	-0.0949	3.85	7	0.0664	0.0616	0.389416	105000	61500	0.011	0.0101	49.6	0.451	-0.249	56.2	7	0.0859	0.0323	0.510695
q7z7a3	>sp|Q7Z7A3|CTU1_HUMAN Cytoplasmic tRNA 2-thiolation protein 1 OS=Homo sapiens GN=CTU1 PE=1 SV=1	CTU1	4	4	0	13.911	2.8	0.462	0.218722	1	0.947	39700	2390	0.00287	0.00269	48.5	0.296	-0.0958	1.68	7	0.0564	0.099	0.0486829	96300	18300	0.00576	0.00265	51.2	0.354	-0.227	9.23	7	0.0469	0.0549	0.209323
q9h307	>sp|Q9H307|PININ_HUMAN Pinin OS=Homo sapiens GN=PNN PE=1 SV=4;>sp|Q9H307-2|PININ_HUMAN Isoform 2 of Pinin OS=Homo sapiens GN=PNN	PNN	20	20	0	68.808	2.8	0.438	0.228791	1	0.47	32800	2870	0.0511	0.0105	50	0.213	-0.0748	79.8	7	0.0547	0.0571	0.442128	26500	2870	0.00582	0.0226	52.8	0.382	-0.0621	74	7	0.0635	0.0371	0.446687
q8wuh1	>sp|Q8WUH1|CHUR_HUMAN Protein Churchill OS=Homo sapiens GN=CHURC1 PE=1 SV=2;>sp|Q8WUH1-2|CHUR_HUMAN Isoform 2 of Protein Churchill OS=Homo sapiens GN=CHURC1;>sp|Q8WUH1-3|CHUR_HUMAN Isoform 3 of Protein Churchill OS=Homo sapiens GN=CHURC1	CHURC1	4	4	0	6.3245	2.8	0.396	0.246411	1	0.628	24300	855	0	0.00782	47.4	0.248	-0.0592	14.6	7	0.0794	0.0558	0.457356	39900	3080	0.0106	0.00656	50.2	0.308	-0.0945	2.14	7	0.0532	0.0793	0.116052
o15397	>sp|O15397|IPO8_HUMAN Importin-8 OS=Homo sapiens GN=IPO8 PE=1 SV=2;>sp|O15397-2|IPO8_HUMAN Isoform 2 of Importin-8 OS=Homo sapiens GN=IPO8	IPO8	4	4	0	13.107	2.8	0.314	0.280813	1	0.9	33200	2150	0.00434	0.00272	46.1	0.257	-0.0811	2.44	7	0.0251	0.068	0.314447	41700	2170	0.00535	0.00436	48.9	0.179	-0.1	9.27	7	0.0366	0.0457	0.332006
p49406	>sp|P49406|RM19_HUMAN 39S ribosomal protein L19, mitochondrial OS=Homo sapiens GN=MRPL19 PE=1 SV=2	MRPL19	5	5	0.00062357	2.913	2.8	0.24	0.311858	1	0.705	35800	1610	0.00538	0.00265	46.8	0.227	-0.087	4.1	7	0.0309	0.0512	0.51124	55300	1340	0.0122	0.00248	49.6	0.0786	-0.131	3.32	7	0.0367	0.0388	0.424018
q7z2w9	>sp|Q7Z2W9|RM21_HUMAN 39S ribosomal protein L21, mitochondrial OS=Homo sapiens GN=MRPL21 PE=1 SV=2	MRPL21	3	3	0.0017801	2.3232	2.7	1.17	0.0783072	1	1.49	41600	11100	0	0.0753	48.2	0.95	-0.101	3.85	7	0.122	0.184	1.04436	109000	43400	0.0125	0.0188	50.9	0.687	-0.256	95.5	7	0.143	0.0808	0.136055
q96de5	>sp|Q96DE5|APC16_HUMAN Anaphase-promoting complex subunit 16 OS=Homo sapiens GN=ANAPC16 PE=1 SV=1	ANAPC16	1	1	0.0023383	2.1921	2.7	1.15	0.0699165	1	2.33	84600	28000	0.0227	0.0137	48	0.761	-0.2	3.57	7	0.179	0.224	1.51292	105000	43800	0.116	0.0139	50.7	0.856	-0.222	5.42	7	0.18	0.213	1.89895
q9ukv3	>sp|Q9UKV3|ACINU_HUMAN Apoptotic chromatin condensation inducer in the nucleus OS=Homo sapiens GN=ACIN1 PE=1 SV=2	ACIN1	42	2	0	323.31	2.7	1.14	0.0657212	1	0.487	32900	4840	0.0487	0.0226	50.9	0.439	-0.0747	21.7	7	0.0494	0.0655	0.343732	25200	5240	0	0.0571	53.6	1.06	-0.0591	55.5	7	0.0877	0.0345	0.481358
q03426	>sp|Q03426|KIME_HUMAN Mevalonate kinase OS=Homo sapiens GN=MVK PE=1 SV=1	MVK	7	7	0	39.187	2.7	1.13	0.0615259	1	0.743	30500	6360	0.00568	0.0134	48.6	1.06	-0.0734	3.7	7	0.168	0.159	0.751515	35800	3060	0	0.00666	51.2	0.393	-0.085	14.2	7	0.0339	0.0472	0.312003
q9h1z4	>sp|Q9H1Z4|WDR13_HUMAN WD repeat-containing protein 13 OS=Homo sapiens GN=WDR13 PE=1 SV=2;>sp|Q9H1Z4-2|WDR13_HUMAN Isoform 2 of WD repeat-containing protein 13 OS=Homo sapiens GN=WDR13	WDR13	5	5	0	5.6586	2.7	1.1	0.0489399	1	-0.478	24800	3970	0	0.0203	48.4	1.06	-0.06	5.49	7	0.385	0.242	1.72377	48600	6590	0.0546	0.0213	51.1	0.285	-0.109	9.69	7	0.0524	0.0736	0.0400425
p25789	>sp|P25789|PSA4_HUMAN Proteasome subunit alpha type-4 OS=Homo sapiens GN=PSMA4 PE=1 SV=1;>sp|P25789-2|PSA4_HUMAN Isoform 2 of Proteasome subunit alpha type-4 OS=Homo sapiens GN=PSMA4	PSMA4	16	16	0	49.309	2.7	1.06	0.0321586	1	0.667	21400	4130	0.248	0.0263	47.7	1.02	-0.0399	16.5	7	0.113	0.0922	0.0309714	34700	2500	0.275	0.0113	50.4	0.301	-0.0611	11.2	7	0.0927	0.0642	0.0853071
p35520	>sp|P35520|CBS_HUMAN Cystathionine beta-synthase OS=Homo sapiens GN=CBS PE=1 SV=2;>sp|P35520-2|CBS_HUMAN Isoform 2 of Cystathionine beta-synthase OS=Homo sapiens GN=CBS	CBS	7	7	0	10.91	2.7	1	0.00698663	1	1.01	34000	5900	0	0.00769	49.2	0.969	-0.0817	10.6	7	0.151	0.0923	0.0298	47700	2590	0.00263	0.00279	51.9	0.245	-0.113	3.15	7	0.0438	0.0664	0.0559699
p24928	>sp|P24928|RPB1_HUMAN DNA-directed RNA polymerase II subunit RPB1 OS=Homo sapiens GN=POLR2A PE=1 SV=2	POLR2A	35	35	0	155.58	2.7	0.976	0.00308215	1	0.9	31200	4770	0.0391	0.0108	48	0.735	-0.0727	9.58	7	0.0615	0.0886	0.0731413	77400	20000	0.0885	0.0112	50.7	0.642	-0.169	111	7	0.062	0.0351	0.473357
o14929	>sp|O14929|HAT1_HUMAN Histone acetyltransferase type B catalytic subunit OS=Homo sapiens GN=HAT1 PE=1 SV=1;>sp|O14929-2|HAT1_HUMAN Isoform B of Histone acetyltransferase type B catalytic subunit OS=Homo sapiens GN=HAT1	HAT1	6	6	0	31.11	2.7	0.93	0.0223806	1	0.963	41500	6350	0.0106	0.00547	46.2	0.868	-0.101	4.53	7	0.109	0.111	0.189249	57700	6740	0.0181	0.00483	48.9	0.333	-0.137	7.52	7	0.0275	0.0381	0.433352
q08117	>sp|Q08117|AES_HUMAN Amino-terminal enhancer of split OS=Homo sapiens GN=AES PE=1 SV=4;>sp|Q08117-2|AES_HUMAN Isoform 2 of Amino-terminal enhancer of split OS=Homo sapiens GN=AES	AES	2	2	0.0004207	3.0914	2.7	0.925	0.0244783	1	0.81	33500	5490	0	0.00625	46.4	0.799	-0.0821	4.18	7	0.0981	0.124	0.34153	37200	5750	0	0.00758	49.1	0.466	-0.0895	6.78	7	0.0968	0.0988	0.376086
q9ns86	>sp|Q9NS86|LANC2_HUMAN LanC-like protein 2 OS=Homo sapiens GN=LANCL2 PE=1 SV=1	LANCL2	6	6	0	53.965	2.7	0.92	0.026576	1	0.973	22000	3360	0	0.0382	52.2	0.441	-0.0519	7.85	7	0.0745	0.0738	0.246506	33500	5380	0.0326	0.0442	54.9	0.807	-0.0754	14.5	7	0.0687	0.0696	0.0132977
q96mg7	>sp|Q96MG7|MAGG1_HUMAN Melanoma-associated antigen G1 OS=Homo sapiens GN=NDNL2 PE=1 SV=1	NDNL2	5	5	0	9.2233	2.7	0.916	0.0282541	1	0.59	29200	5700	0.079	0.034	48.1	0.682	-0.0655	4.61	7	0.0909	0.0902	0.0543991	28500	3970	0.032	0.0228	50.8	0.612	-0.066	23.2	7	0.0566	0.0384	0.429352
p04406	>sp|P04406|G3P_HUMAN Glyceraldehyde-3-phosphate dehydrogenase OS=Homo sapiens GN=GAPDH PE=1 SV=3;>sp|P04406-2|G3P_HUMAN Isoform 2 of Glyceraldehyde-3-phosphate dehydrogenase OS=Homo sapiens GN=GAPDH	GAPDH	29	29	0	323.31	2.7	0.902	0.0341276	1	0.817	23600	3530	0.198	0.0316	49.7	0.731	-0.046	22.7	7	0.119	0.073	0.255878	39900	5540	0.258	0.0179	52.4	0.529	-0.0707	16.9	7	0.0672	0.0484	0.296001
q562e7-4	>sp|Q562E7-4|WDR81_HUMAN Isoform 4 of WD repeat-containing protein 81 OS=Homo sapiens GN=WDR81;>sp|Q562E7|WDR81_HUMAN WD repeat-containing protein 81 OS=Homo sapiens GN=WDR81 PE=1 SV=2	WDR81	3	3	0	4.7087	2.7	0.888	0.040001	1	1.31	63400	7020	0.00379	0.00178	47.1	0.334	-0.154	3.74	7	0.107	0.107	0.142394	82000	30900	0.00558	0.00484	49.8	0.823	-0.196	9.43	7	0.0646	0.107	0.485434
q7z7h8	>sp|Q7Z7H8|RM10_HUMAN 39S ribosomal protein L10, mitochondrial OS=Homo sapiens GN=MRPL10 PE=1 SV=3;>sp|Q7Z7H8-2|RM10_HUMAN Isoform 2 of 39S ribosomal protein L10, mitochondrial OS=Homo sapiens GN=MRPL10	MRPL10	2	2	0.0023269	2.1456	2.7	0.88	0.0433573	1	1.22	59400	10600	0.0257	0.00777	48.2	0.614	-0.14	1.11	7	0.11	0.236	1.65348	70000	11300	0.0584	0.00861	51	0.631	-0.157	19	7	0.0643	0.0712	0.00803835
p35080-2	>sp|P35080-2|PROF2_HUMAN Isoform IIb of Profilin-2 OS=Homo sapiens GN=PFN2	PFN2	2	2	0	3.4137	2.7	0.873	0.046294	1	0.793	37900	4510	0.00621	0.00303	45	0.805	-0.0931	9.99	7	0.0825	0.0699	0.292191	51500	4120	0.00898	0.0024	47.7	0.336	-0.124	7.64	7	0.0242	0.0485	0.294668
q00610-2	>sp|Q00610-2|CLH1_HUMAN Isoform 2 of Clathrin heavy chain 1 OS=Homo sapiens GN=CLTC;>sp|Q00610|CLH1_HUMAN Clathrin heavy chain 1 OS=Homo sapiens GN=CLTC PE=1 SV=5	CLTC	57	44	0	323.31	2.7	0.861	0.0513284	1	0.937	37100	4500	0.0121	0.00347	47	0.714	-0.0895	7.03	7	0.123	0.0865	0.0977404	61600	8790	0.0216	0.00345	49.7	0.481	-0.145	18.5	7	0.0656	0.0642	0.0853071
p56182	>sp|P56182|RRP1_HUMAN Ribosomal RNA processing protein 1 homolog A OS=Homo sapiens GN=RRP1 PE=1 SV=1	RRP1	10	10	0	29.444	2.7	0.843	0.05888	1	0.817	32400	1970	0.00908	0.00277	44.5	0.307	-0.0796	4.62	7	0.111	0.166	0.833512	37100	7960	0.0311	0.015	47.2	0.784	-0.0877	9.22	7	0.0855	0.0827	0.161392
q93073-2	>sp|Q93073-2|SBP2L_HUMAN Isoform 2 of Selenocysteine insertion sequence-binding protein 2-like OS=Homo sapiens GN=SECISBP2L;>sp|Q93073|SBP2L_HUMAN Selenocysteine insertion sequence-binding protein 2-like OS=Homo sapiens GN=SECISBP2L PE=1 SV=3	SECISBP2L	9	8	0	15.035	2.7	0.83	0.0643339	1	1.12	37500	4120	0.00273	0.00278	47.5	0.49	-0.0909	3.61	7	0.0863	0.117	0.259532	33800	5330	0.00241	0.0136	50.2	0.67	-0.0808	22.6	7	0.0831	0.0579	0.169318
p15735-2	>sp|P15735-2|PHKG2_HUMAN Isoform 2 of Phosphorylase b kinase gamma catalytic chain, liver/testis isoform OS=Homo sapiens GN=PHKG2;>sp|P15735|PHKG2_HUMAN Phosphorylase b kinase gamma catalytic chain, liver/testis isoform OS=Homo sapiens GN=PHKG2 PE=1 SV=1	PHKG2	6	6	0	10.425	2.7	0.828	0.065173	1	0.733	46400	3860	0.00337	0.00176	45.9	0.48	-0.114	0.816	7	0.0762	0.167	0.845226	62200	10900	0.0112	0.00482	48.6	0.675	-0.149	24.8	7	0.0718	0.0535	0.227992
q9byt8	>sp|Q9BYT8|NEUL_HUMAN Neurolysin, mitochondrial OS=Homo sapiens GN=NLN PE=1 SV=1	NLN	24	24	0	134.59	2.7	0.795	0.0790175	1	0.74	21700	5220	0	0.0401	51	0.686	-0.0516	16.1	7	0.0467	0.0884	0.0754841	30700	2870	0	0.0225	53.7	0.402	-0.0718	10.4	7	0.0328	0.0481	0.300002
q14204	>sp|Q14204|DYHC1_HUMAN Cytoplasmic dynein 1 heavy chain 1 OS=Homo sapiens GN=DYNC1H1 PE=1 SV=5	DYNC1H1	168	168	0	323.31	2.7	0.772	0.0886668	1	0.927	39700	5410	0.0129	0.00649	47.5	0.726	-0.0953	11.5	7	0.111	0.0729	0.257049	66100	4640	0.0215	0.00281	50.2	0.262	-0.155	13.3	7	0.0283	0.0501	0.273331
p09960	>sp|P09960|LKHA4_HUMAN Leukotriene A-4 hydrolase OS=Homo sapiens GN=LTA4H PE=1 SV=2;>sp|P09960-2|LKHA4_HUMAN Isoform 2 of Leukotriene A-4 hydrolase OS=Homo sapiens GN=LTA4H;>sp|P09960-4|LKHA4_HUMAN Isoform 4 of Leukotriene A-4 hydrolase OS=Homo sapiens GN=	LTA4H	30	30	0	90.947	2.7	0.765	0.0916035	1	0.98	28900	3780	0	0.00802	49.4	0.74	-0.0694	9.55	7	0.0941	0.0732	0.253535	42800	1730	0.01	0.00193	52.1	0.197	-0.1	1.27	7	0.0277	0.0624	0.10931
q15910	>sp|Q15910|EZH2_HUMAN Histone-lysine N-methyltransferase EZH2 OS=Homo sapiens GN=EZH2 PE=1 SV=2;>sp|Q15910-2|EZH2_HUMAN Isoform 2 of Histone-lysine N-methyltransferase EZH2 OS=Homo sapiens GN=EZH2;>sp|Q15910-3|EZH2_HUMAN Isoform 3 of Histone-lysine N-methy	EZH2	5	5	0	11.066	2.7	0.761	0.0932816	1	1.13	38600	6410	0.000619	0.00541	45.2	0.746	-0.0952	3.5	7	0.0463	0.159	0.751515	52000	4080	0.0285	0.00962	48	0.151	-0.123	3.82	7	0.0623	0.0921	0.286741
p36873	>sp|P36873|PP1G_HUMAN Serine/threonine-protein phosphatase PP1-gamma catalytic subunit OS=Homo sapiens GN=PPP1CC PE=1 SV=1;>sp|P36873-2|PP1G_HUMAN Isoform Gamma-2 of Serine/threonine-protein phosphatase PP1-gamma catalytic subunit OS=Homo sapiens GN=PPP1CC	PPP1CC	1	1	0.00021204	3.1731	2.7	0.704	0.117195	1	1.97	33000	5000	0	0.024	48.9	0.498	-0.0795	6.03	7	0.086	0.0855	0.109454	58100	19600	0.0138	0.0154	51.6	0.498	-0.136	15.7	7	0.161	0.128	0.76547
p51648	>sp|P51648|AL3A2_HUMAN Fatty aldehyde dehydrogenase OS=Homo sapiens GN=ALDH3A2 PE=1 SV=1;>sp|P51648-2|AL3A2_HUMAN Isoform 2 of Fatty aldehyde dehydrogenase OS=Homo sapiens GN=ALDH3A2	ALDH3A2	2	2	0	4.9589	2.7	0.642	0.143206	1	1.05	37600	2200	0.00985	0.00309	47.2	0.238	-0.0907	2.42	7	0.0259	0.0746	0.237135	47400	7380	0.021	0.0107	50	0.596	-0.111	24.7	7	0.0627	0.0392	0.418684
q01780	>sp|Q01780|EXOSX_HUMAN Exosome component 10 OS=Homo sapiens GN=EXOSC10 PE=1 SV=2;>sp|Q01780-2|EXOSX_HUMAN Isoform 2 of Exosome component 10 OS=Homo sapiens GN=EXOSC10	EXOSC10	21	21	0	28.306	2.7	0.626	0.149919	1	0.463	31300	4180	0.0268	0.00412	42.8	0.532	-0.0764	26.6	7	0.105	0.0703	0.287505	41900	6250	0.0335	0.0088	45.5	0.33	-0.0998	21.3	7	0.06	0.036	0.461356
p53618	>sp|P53618|COPB_HUMAN Coatomer subunit beta OS=Homo sapiens GN=COPB1 PE=1 SV=3	COPB1	24	24	0	112.01	2.7	0.61	0.156631	1	0.827	39100	4190	0.0138	0.00581	47.1	0.582	-0.094	6.32	7	0.0971	0.077	0.209022	64500	3680	0.0274	0.0048	49.8	0.182	-0.15	8.03	7	0.0328	0.0495	0.281332
p31930	>sp|P31930|QCR1_HUMAN Cytochrome b-c1 complex subunit 1, mitochondrial OS=Homo sapiens GN=UQCRC1 PE=1 SV=3	UQCRC1	8	8	0	102.99	2.7	0.572	0.172573	1	1.35	42400	5440	0.00978	0.00496	47	0.503	-0.103	5.34	7	0.124	0.101	0.0721106	68600	6800	0.0244	0.00305	49.7	0.273	-0.161	7.48	7	0.0483	0.0651	0.0733055
q8iwa0	>sp|Q8IWA0|WDR75_HUMAN WD repeat-containing protein 75 OS=Homo sapiens GN=WDR75 PE=1 SV=1	WDR75	7	7	0	48.704	2.7	0.516	0.196067	1	0.99	46300	4560	0.00427	0.002	45.6	0.422	-0.114	3.54	7	0.0643	0.0975	0.0311121	75600	6810	0.0175	0.00445	48.2	0.296	-0.18	6.86	7	0.0716	0.0714	0.0107054
q9np72	>sp|Q9NP72|RAB18_HUMAN Ras-related protein Rab-18 OS=Homo sapiens GN=RAB18 PE=1 SV=1;>sp|Q9NP72-3|RAB18_HUMAN Isoform 3 of Ras-related protein Rab-18 OS=Homo sapiens GN=RAB18	RAB18	7	1	0	33.079	2.7	0.473	0.214107	1	0.82	24000	2050	0	0.00974	49.5	0.421	-0.0576	7.11	7	0.037	0.048	0.548724	32600	1460	0.0136	0.00815	52.2	0.216	-0.076	7.97	7	0.0271	0.0377	0.438686
q9uk99-2	>sp|Q9UK99-2|FBX3_HUMAN Isoform 2 of F-box only protein 3 OS=Homo sapiens GN=FBXO3;>sp|Q9UK99|FBX3_HUMAN F-box only protein 3 OS=Homo sapiens GN=FBXO3 PE=1 SV=3;>sp|Q9UK99-3|FBX3_HUMAN Isoform 3 of F-box only protein 3 OS=Homo sapiens GN=FBXO3	FBXO3	6	6	0	22.54	2.7	0.44	0.227952	1	1.47	35600	2380	0	0.00274	49.6	0.39	-0.0854	1.92	7	0.0537	0.0956	0.00885576	74000	9900	0.0146	0.00545	52.2	0.205	-0.172	4.44	7	0.173	0.177	1.41889
o94808	>sp|O94808|GFPT2_HUMAN Glutamine--fructose-6-phosphate aminotransferase [isomerizing] 2 OS=Homo sapiens GN=GFPT2 PE=1 SV=3	GFPT2	6	6	0	22.492	2.7	0.435	0.230049	1	0.767	36200	2480	0.00149	0.00303	45.7	0.36	-0.089	0.961	7	0.0471	0.113	0.212677	42600	2390	0.000362	0.00165	48.4	0.245	-0.103	2.05	7	0.0665	0.0864	0.210731
q13555-10	>sp|Q13555-10|KCC2G_HUMAN Isoform 10 of Calcium/calmodulin-dependent protein kinase type II subunit gamma OS=Homo sapiens GN=CAMK2G;>sp|Q13555-5|KCC2G_HUMAN Isoform 5 of Calcium/calmodulin-dependent protein kinase type II subunit gamma OS=Homo sapiens GN=C	CAMK2G	4	4	0.00021358	3.2982	2.7	0.399	0.245152	1	1.22	49700	3350	0.00924	0.00452	48.4	0.278	-0.119	2.16	7	0.0548	0.0777	0.200822	56000	9830	0.0547	0.019	51.1	0.286	-0.126	14	7	0.0582	0.0481	0.300002
p11498	>sp|P11498|PYC_HUMAN Pyruvate carboxylase, mitochondrial OS=Homo sapiens GN=PC PE=1 SV=2	PC	8	8	0	11.264	2.7	0.217	0.321507	1	0.835	35200	1240	0.00841	0.00406	47.8	0.151	-0.0847	2.65	7	0.0406	0.0655	0.343732	60800	3910	0.0196	0.00394	50.5	0.156	-0.142	1.74	7	0.028	0.0414	0.389346
q9nxr7	>sp|Q9NXR7|BRE_HUMAN BRCA1-A complex subunit BRE OS=Homo sapiens GN=BRE PE=1 SV=2;>sp|Q9NXR7-4|BRE_HUMAN Isoform 4 of BRCA1-A complex subunit BRE OS=Homo sapiens GN=BRE;>sp|Q9NXR7-3|BRE_HUMAN Isoform 3 of BRCA1-A complex subunit BRE OS=Homo sapiens GN=BRE;	BRE	7	7	0	25.377	2.6	1.16	0.0741118	1	0.8	21300	2350	0.013	0.0283	50.6	0.537	-0.0503	2.67	7	0.0533	0.0883	0.0766554	20300	2180	0	0.0638	53.2	1.03	-0.0477	6.21	7	0.054	0.0624	0.10931
q96ir7	>sp|Q96IR7|HPDL_HUMAN 4-hydroxyphenylpyruvate dioxygenase-like protein OS=Homo sapiens GN=HPDL PE=1 SV=1	HPDL	9	9	0	126.53	2.6	1.15	0.0699165	1	0.697	22400	3940	0	0.0453	50.7	0.904	-0.0533	6.62	7	0.0959	0.082	0.150453	29400	4980	0	0.0507	53.2	0.713	-0.0689	15.7	7	0.0657	0.0459	0.329339
p54920	>sp|P54920|SNAA_HUMAN Alpha-soluble NSF attachment protein OS=Homo sapiens GN=NAPA PE=1 SV=3	NAPA	7	6	0	11.038	2.6	1.14	0.0657212	1	2.09	39900	4700	0.0195	0.00934	49.2	0.474	-0.0942	2.91	7	0.0703	0.0937	0.0134006	64700	35300	0.16	0.00734	51.9	1.03	-0.129	31.8	7	0.0975	0.0728	0.0293744
q15024	>sp|Q15024|EXOS7_HUMAN Exosome complex component RRP42 OS=Homo sapiens GN=EXOSC7 PE=1 SV=3	EXOSC7	15	15	0	44.464	2.6	1.13	0.0615259	1	1.53	21800	4820	0	0.0614	51.5	0.87	-0.0518	9.03	7	0.0999	0.0858	0.10594	34500	6320	0.0933	0.0575	54.1	0.722	-0.0734	5.61	7	0.074	0.0698	0.0106307
p36578	>sp|P36578|RL4_HUMAN 60S ribosomal protein L4 OS=Homo sapiens GN=RPL4 PE=1 SV=5	RPL4	24	24	0	240.73	2.6	1.12	0.0573305	1	1.21	28500	4590	0.00536	0.0108	48.5	0.776	-0.0686	28.2	7	0.102	0.149	0.634376	51400	20400	0.0291	0.0208	51.1	0.809	-0.119	36.8	7	0.25	0.083	0.165392
o76041-2	>sp|O76041-2|NEBL_HUMAN Isoform 2 of Nebulette OS=Homo sapiens GN=NEBL	NEBL	4	4	0	7.0097	2.6	1.06	0.0321586	1	1.35	33300	4440	0.135	0.0225	48.6	0.81	-0.07	7.3	7	0.0523	0.114	0.224391	58100	15100	0.25	0.0127	51.2	0.686	-0.104	21.5	7	0.0551	0.0476	0.306669
q71um5	>sp|Q71UM5|RS27L_HUMAN 40S ribosomal protein S27-like OS=Homo sapiens GN=RPS27L PE=1 SV=3	RPS27L	2	2	0.0010105	2.578	2.6	1.06	0.0321586	1	1.3	29700	5200	0.0186	0.00775	47.5	0.871	-0.0711	15.5	7	0.0676	0.126	0.364957	35200	4640	0.0245	0.0161	50.1	0.6	-0.0823	36.4	7	0.219	0.0573	0.177319
p16104	>sp|P16104|H2AX_HUMAN Histone H2AX OS=Homo sapiens GN=H2AFX PE=1 SV=2	H2AFX	3	3	0.0017829	2.3449	2.6	1.05	0.0279633	1	2.07	29000	3840	0.0168	0.0138	49.8	0.599	-0.0683	7.23	7	0.101	0.153	0.681232	39900	11200	0.0427	0.0192	52.4	0.863	-0.0902	6.35	7	0.419	0.234	2.17899
q8nez5	>sp|Q8NEZ5|FBX22_HUMAN F-box only protein 22 OS=Homo sapiens GN=FBXO22 PE=1 SV=1;>sp|Q8NEZ5-3|FBX22_HUMAN Isoform 3 of F-box only protein 22 OS=Homo sapiens GN=FBXO22	FBXO22	7	7	0	45.03	2.6	1.03	0.0195726	1	0.68	34200	6000	0.0393	0.0159	47.7	0.888	-0.0799	5.45	7	0.0978	0.111	0.189249	49200	5560	0.00541	0.00319	50.2	0.519	-0.117	6.48	7	0.0969	0.0755	0.0653791
p07741	>sp|P07741|APT_HUMAN Adenine phosphoribosyltransferase OS=Homo sapiens GN=APRT PE=1 SV=2;>sp|P07741-2|APT_HUMAN Isoform 2 of Adenine phosphoribosyltransferase OS=Homo sapiens GN=APRT	APRT	8	8	0	10.674	2.6	0.987	0.00153271	1	0.813	24100	4580	0	0.0222	49.9	0.876	-0.0579	14.6	7	0.0751	0.0695	0.296876	25000	1830	0	0.0249	52.5	0.454	-0.0591	1.31	7	0.0348	0.0758	0.0693796
p06737-2	>sp|P06737-2|PYGL_HUMAN Isoform 2 of Glycogen phosphorylase, liver form OS=Homo sapiens GN=PYGL;>sp|P06737|PYGL_HUMAN Glycogen phosphorylase, liver form OS=Homo sapiens GN=PYGL PE=1 SV=4	PYGL	36	35	0	140.62	2.6	0.984	0.000274111	1	0.957	22600	4460	0	0.0281	50.4	0.899	-0.0539	11.7	7	0.0863	0.0851	0.11414	31500	2720	0	0.0088	53	0.401	-0.074	5.48	7	0.0319	0.0629	0.102643
q0pne2	>sp|Q0PNE2|ELP6_HUMAN Elongator complex protein 6 OS=Homo sapiens GN=ELP6 PE=1 SV=1;>sp|Q0PNE2-2|ELP6_HUMAN Isoform 2 of Elongator complex protein 6 OS=Homo sapiens GN=ELP6	ELP6	4	4	0	4.3306	2.6	0.914	0.0290932	1	1.16	21700	4260	0.0424	0.0346	47.4	0.85	-0.0507	3.23	7	0.0784	0.121	0.306388	30900	2360	0.0868	0.0164	50	0.337	-0.0679	10.7	7	0.0374	0.0343	0.484025
p10155	>sp|P10155|RO60_HUMAN 60 kDa SS-A/Ro ribonucleoprotein OS=Homo sapiens GN=TROVE2 PE=1 SV=2;>sp|P10155-3|RO60_HUMAN Isoform 3 of 60 kDa SS-A/Ro ribonucleoprotein OS=Homo sapiens GN=TROVE2;>sp|P10155-5|RO60_HUMAN Isoform 5 of 60 kDa SS-A/Ro ribonucleoprotein	TROVE2	17	17	0	73.034	2.6	0.846	0.0576214	1	1.12	23400	3550	0.033	0.0154	47.2	0.817	-0.0554	8.79	7	0.0594	0.0834	0.134053	38100	5480	0.0864	0.0209	49.8	0.221	-0.0837	114	7	0.0919	0.0418	0.384012
o00461	>sp|O00461|GOLI4_HUMAN Golgi integral membrane protein 4 OS=Homo sapiens GN=GOLIM4 PE=1 SV=1	GOLIM4	8	8	0	13.708	2.6	0.845	0.0580409	1	0.907	34900	5380	0.0828	0.0194	48.5	0.516	-0.0777	1.21	7	0.0838	0.147	0.610948	30300	4930	0.0989	0.0137	51.1	0.669	-0.0653	7.67	7	0.0744	0.102	0.418758
q9ubf2	>sp|Q9UBF2|COPG2_HUMAN Coatomer subunit gamma-2 OS=Homo sapiens GN=COPG2 PE=1 SV=1;>sp|Q9UBF2-2|COPG2_HUMAN Isoform 2 of Coatomer subunit gamma-2 OS=Homo sapiens GN=COPG2	COPG2	12	12	0	108.22	2.6	0.826	0.066012	1	1.1	41900	5680	0.0128	0.0063	48	0.741	-0.1	14	7	0.119	0.0659	0.339046	116000	32600	0.0681	0.019	50.6	0.366	-0.259	15.9	7	0.0516	0.0428	0.370677
q96rs0	>sp|Q96RS0|TGS1_HUMAN Trimethylguanosine synthase OS=Homo sapiens GN=TGS1 PE=1 SV=3	TGS1	6	6	0	68.798	2.6	0.815	0.0706269	1	1	44600	5590	0.00623	0.00214	44.8	0.372	-0.11	5.76	7	0.056	0.0848	0.117654	56400	19000	0.0138	0.00649	47.4	0.725	-0.135	12.2	7	0.0947	0.0781	0.10005
p35606-2	>sp|P35606-2|COPB2_HUMAN Isoform 2 of Coatomer subunit beta OS=Homo sapiens GN=COPB2;>sp|P35606|COPB2_HUMAN Coatomer subunit beta OS=Homo sapiens GN=COPB2 PE=1 SV=2	COPB2	28	28	0	323.31	2.6	0.803	0.0756613	1	0.9	37500	4020	0.024	0.00389	48.4	0.548	-0.0886	9	7	0.0752	0.0642	0.35896	80900	19500	0.0413	0.00693	51	0.588	-0.185	56.1	7	0.0609	0.0442	0.352008
p68371	>sp|P68371|TBB4B_HUMAN Tubulin beta-4B chain OS=Homo sapiens GN=TUBB4B PE=1 SV=1	TUBB4B	23	2	0	323.31	2.6	0.794	0.0794371	1	1.12	26700	2450	0	0.00631	48.6	0.53	-0.0645	5.14	7	0.0646	0.0911	0.0438566	34700	4210	0.00555	0.0113	51.2	0.591	-0.0822	41.9	7	0.0949	0.0662	0.058637
q9ui12	>sp|Q9UI12|VATH_HUMAN V-type proton ATPase subunit H OS=Homo sapiens GN=ATP6V1H PE=1 SV=1;>sp|Q9UI12-2|VATH_HUMAN Isoform 2 of V-type proton ATPase subunit H OS=Homo sapiens GN=ATP6V1H	ATP6V1H	11	11	0	115.86	2.6	0.78	0.0853105	1	1.03	31100	3200	0	0.0049	48.5	0.661	-0.0753	7.68	7	0.0805	0.0746	0.237135	41000	4230	0.0258	0.00655	51.1	0.414	-0.0951	4.71	7	0.0455	0.0651	0.0733055
q7z3u7-2	>sp|Q7Z3U7-2|MON2_HUMAN Isoform 2 of Protein MON2 homolog OS=Homo sapiens GN=MON2;>sp|Q7Z3U7-6|MON2_HUMAN Isoform 6 of Protein MON2 homolog OS=Homo sapiens GN=MON2;>sp|Q7Z3U7-5|MON2_HUMAN Isoform 5 of Protein MON2 homolog OS=Homo sapiens GN=MON2;>sp|Q7Z3U7	MON2	11	11	0	14.256	2.6	0.764	0.092023	1	0.715	41600	5810	0.0249	0.00721	46.2	0.76	-0.0995	3.41	7	0.0948	0.112	0.200963	45900	1120	0.0226	0.00172	48.9	0.0833	-0.108	3.25	7	0.0214	0.0468	0.317337
q12979-4	>sp|Q12979-4|ABR_HUMAN Isoform 4 of Active breakpoint cluster region-related protein OS=Homo sapiens GN=ABR;>sp|Q12979-2|ABR_HUMAN Isoform Short of Active breakpoint cluster region-related protein OS=Homo sapiens GN=ABR;>sp|Q12979|ABR_HUMAN Active breakpoi	ABR	5	5	0.00061312	2.7165	2.6	0.737	0.10335	1	0.872	27700	2470	0	0.00577	45.4	0.558	-0.0682	1.04	7	0.0533	0.145	0.587521	52000	6100	0.0282	0.00605	48	0.481	-0.123	45.4	7	0.0265	0.025	0.608041
q8n999	>sp|Q8N999|CL029_HUMAN Uncharacterized protein C12orf29 OS=Homo sapiens GN=C12orf29 PE=1 SV=2;>sp|Q8N999-3|CL029_HUMAN Isoform 3 of Uncharacterized protein C12orf29 OS=Homo sapiens GN=C12orf29	C12orf29	6	6	0	19.51	2.6	0.69	0.123068	1	0.52	23200	2080	0	0.0238	50.6	0.475	-0.0553	7.81	7	0.0463	0.0453	0.580352	29700	3020	0	0.0177	53.2	0.5	-0.0698	41.1	7	0.0725	0.0316	0.52003
o43815-2	>sp|O43815-2|STRN_HUMAN Isoform 2 of Striatin OS=Homo sapiens GN=STRN;>sp|O43815|STRN_HUMAN Striatin OS=Homo sapiens GN=STRN PE=1 SV=4	STRN	14	14	0	20.814	2.6	0.666	0.133137	1	1.05	29700	3130	0	0.0135	49	0.555	-0.0715	8.25	7	0.0846	0.0782	0.194965	49900	5620	0.00843	0.00524	51.6	0.368	-0.117	4.03	7	0.0879	0.101	0.405423
p56545-2	>sp|P56545-2|CTBP2_HUMAN Isoform 2 of C-terminal-binding protein 2 OS=Homo sapiens GN=CTBP2;>sp|P56545|CTBP2_HUMAN C-terminal-binding protein 2 OS=Homo sapiens GN=CTBP2 PE=1 SV=1	CTBP2	16	10	0	308.75	2.6	0.627	0.149499	1	1.05	20700	3680	0	0.0385	51.2	0.341	-0.0492	12.8	7	0.0753	0.0671	0.324989	29100	3360	0	0.0198	53.9	0.527	-0.068	9.33	7	0.0429	0.0556	0.199989
q8wua7-4	>sp|Q8WUA7-4|TB22A_HUMAN Isoform 4 of TBC1 domain family member 22A OS=Homo sapiens GN=TBC1D22A;>sp|Q8WUA7|TB22A_HUMAN TBC1 domain family member 22A OS=Homo sapiens GN=TBC1D22A PE=1 SV=2;>sp|Q8WUA7-3|TB22A_HUMAN Isoform 3 of TBC1 domain family member 22A O	TBC1D22A	3	3	0	37.678	2.6	0.614	0.154953	1	1.47	52500	11600	0.0142	0.026	52.6	0.347	-0.122	53.3	7	0.103	0.0723	0.264077	60900	20700	0.000264	0.00978	55.2	0.506	-0.141	9.05	7	0.261	0.243	2.299
p09884	>sp|P09884|DPOLA_HUMAN DNA polymerase alpha catalytic subunit OS=Homo sapiens GN=POLA1 PE=1 SV=2	POLA1	13	13	0	22.891	2.6	0.537	0.187257	1	1.02	43300	5060	0.00825	0.00402	45.9	0.526	-0.106	4.03	7	0.0639	0.0732	0.253535	55600	3000	0.0148	0.0042	48.5	0.111	-0.132	1.94	7	0.0469	0.0642	0.0853071
q9h4a6	>sp|Q9H4A6|GOLP3_HUMAN Golgi phosphoprotein 3 OS=Homo sapiens GN=GOLPH3 PE=1 SV=1	GOLPH3	4	4	0	35.938	2.6	0.532	0.189355	1	0.707	33900	3460	0.0269	0.00933	47.5	0.475	-0.0803	4.16	7	0.0529	0.0711	0.278134	61900	5370	0.0104	0.00286	50.1	0.24	-0.147	1.92	7	0.0339	0.0691	0.0199653
q9upt9-2	>sp|Q9UPT9-2|UBP22_HUMAN Isoform 2 of Ubiquitin carboxyl-terminal hydrolase 22 OS=Homo sapiens GN=USP22;>sp|Q9UPT9|UBP22_HUMAN Ubiquitin carboxyl-terminal hydrolase 22 OS=Homo sapiens GN=USP22 PE=1 SV=2	USP22	3	3	0	4.3349	2.6	0.52	0.194389	1	1.12	37900	2500	0.011	0.0033	46.5	0.381	-0.0918	7.99	7	0.0542	0.0622	0.382387	54800	5810	0.0204	0.00604	49.1	0.354	-0.129	9.1	7	0.0594	0.0398	0.410683
p51946	>sp|P51946|CCNH_HUMAN Cyclin-H OS=Homo sapiens GN=CCNH PE=1 SV=1	CCNH	10	10	0	12.295	2.6	0.52	0.194389	1	0.81	32700	2500	0	0.00346	47.1	0.414	-0.0797	1.3	7	0.0436	0.0958	0.0111985	33100	1570	0	0.00382	49.7	0.314	-0.0793	4.61	7	0.0226	0.0502	0.271998
q5sxm2	>sp|Q5SXM2|SNPC4_HUMAN snRNA-activating protein complex subunit 4 OS=Homo sapiens GN=SNAPC4 PE=1 SV=1	SNAPC4	3	3	0.0026774	1.9987	2.6	0.494	0.205297	1	0.733	33000	3170	0.0432	0.00952	46.2	0.407	-0.0776	1.96	7	0.0539	0.0854	0.110626	42800	3090	0.0224	0.00526	48.8	0.28	-0.101	21.9	7	0.0551	0.0453	0.33734
o75323	>sp|O75323|NIPS2_HUMAN Protein NipSnap homolog 2 OS=Homo sapiens GN=GBAS PE=1 SV=1	GBAS	4	2	0.00062526	2.9498	2.6	0.411	0.240118	1	1.23	31200	2440	0	0.00925	49.9	0.387	-0.0748	10.3	7	0.0641	0.0403	0.638921	37800	1800	0.0127	0.0121	52.5	0.139	-0.088	57.9	7	0.0413	0.0164	0.722723
q8iuf8-4	>sp|Q8IUF8-4|MINA_HUMAN Isoform 4 of Bifunctional lysine-specific demethylase and histidyl-hydroxylase MINA OS=Homo sapiens GN=MINA;>sp|Q8IUF8|MINA_HUMAN Bifunctional lysine-specific demethylase and histidyl-hydroxylase MINA OS=Homo sapiens GN=MINA PE=1 SV	MINA	7	7	0	96.646	2.6	0.407	0.241796	1	0.18	42000	2560	0.00438	0.00243	46.6	0.294	-0.102	4.88	7	0.0856	0.0708	0.281648	64100	5900	0.00361	0.00182	49.2	0.281	-0.154	2.98	7	0.0917	0.117	0.618784
q9h063	>sp|Q9H063|MAF1_HUMAN Repressor of RNA polymerase III transcription MAF1 homolog OS=Homo sapiens GN=MAF1 PE=1 SV=2	MAF1	2	2	0	8.7179	2.6	0.405	0.242635	1	1.27	46200	4740	0.0146	0.00653	47.1	0.332	-0.111	2.05	7	0.0301	0.0902	0.0543991	58300	4530	0.0429	0.00954	49.7	0.233	-0.134	21.5	7	0.089	0.0456	0.333339
q8nb46	>sp|Q8NB46|ANR52_HUMAN Serine/threonine-protein phosphatase 6 regulatory ankyrin repeat subunit C OS=Homo sapiens GN=ANKRD52 PE=1 SV=3	ANKRD52	7	7	0	8.8727	2.6	0.316	0.279974	1	0.84	38500	1880	0.012	0.00347	48	0.231	-0.0924	1.57	7	0.0204	0.0549	0.467899	67600	6380	0.0305	0.00338	50.6	0.216	-0.156	4.23	7	0.0465	0.088	0.232067
q8n4p3	>sp|Q8N4P3|MESH1_HUMAN Guanosine-3,5-bis(diphosphate) 3-pyrophosphohydrolase MESH1 OS=Homo sapiens GN=HDDC3 PE=1 SV=3;>sp|Q8N4P3-2|MESH1_HUMAN Isoform 2 of Guanosine-3,5-bis(diphosphate) 3-pyrophosphohydrolase MESH1 OS=Homo sapiens GN=HDDC3	HDDC3	7	7	0	25.154	2.5	1.14	0.0657212	1	0.277	26800	3380	0.0983	0.0553	52.6	0.702	-0.0573	10.7	7	0.0928	0.0812	0.159824	29300	5630	0.0167	0.057	55.1	0.899	-0.0669	15	7	0.0835	0.0513	0.257329
p14324-2	>sp|P14324-2|FPPS_HUMAN Isoform 2 of Farnesyl pyrophosphate synthase OS=Homo sapiens GN=FDPS;>sp|P14324|FPPS_HUMAN Farnesyl pyrophosphate synthase OS=Homo sapiens GN=FDPS PE=1 SV=4	FDPS	11	11	0	48.161	2.5	1.11	0.0531352	1	0.827	42000	7720	0.00932	0.00432	47	1.04	-0.102	13.8	7	0.124	0.0864	0.0989118	62700	7900	0.0259	0.0045	49.5	0.376	-0.147	8.04	7	0.0475	0.0437	0.358676
q06587-2	>sp|Q06587-2|RING1_HUMAN Isoform 2 of E3 ubiquitin-protein ligase RING1 OS=Homo sapiens GN=RING1;>sp|Q06587|RING1_HUMAN E3 ubiquitin-protein ligase RING1 OS=Homo sapiens GN=RING1 PE=1 SV=2	RING1	4	3	0	11.945	2.5	1.1	0.0489399	1	0.612	37000	1810	0	0.00277	46.2	0.161	-0.0908	0.409	7	0.0268	0.129	0.400099	68500	19000	0.00999	0.00854	48.7	1.09	-0.164	64.9	7	0.0812	0.0885	0.238735
q8iy45-2	>sp|Q8IY45-2|AMN1_HUMAN Isoform 2 of Protein AMN1 homolog OS=Homo sapiens GN=AMN1;>sp|Q8IY45|AMN1_HUMAN Protein AMN1 homolog OS=Homo sapiens GN=AMN1 PE=2 SV=4	AMN1	2	2	0.0026753	1.9966	2.5	1.05	0.0279633	1	0.518	32400	3990	0.00314	0.0049	47.2	0.887	-0.0787	7.91	7	0.0662	0.104	0.107252	38400	3350	0.00286	0.0051	49.7	0.57	-0.0919	11.5	7	0.0451	0.0642	0.0853071
q15645	>sp|Q15645|PCH2_HUMAN Pachytene checkpoint protein 2 homolog OS=Homo sapiens GN=TRIP13 PE=1 SV=2	TRIP13	7	7	0	12.452	2.5	1.04	0.0237679	1	0.877	38300	5530	0.00737	0.00333	46.6	0.955	-0.093	9.1	7	0.135	0.0934	0.0169147	50300	4020	0.0162	0.00342	49.1	0.409	-0.119	8.4	7	0.0598	0.0593	0.150649
q9bzk7	>sp|Q9BZK7|TBL1R_HUMAN F-box-like/WD repeat-containing protein TBL1XR1 OS=Homo sapiens GN=TBL1XR1 PE=1 SV=1	TBL1XR1	8	4	0	17.632	2.5	0.975	0.00350168	1	1.71	20100	2170	0	0.0163	47.6	0.6	-0.049	3.49	7	0.063	0.0847	0.118825	37400	10200	0.205	0.0538	50.1	0.768	-0.0719	190	7	0.115	0.0415	0.388013
p02786	>sp|P02786|TFR1_HUMAN Transferrin receptor protein 1 OS=Homo sapiens GN=TFRC PE=1 SV=2	TFRC	27	27	0	169.81	2.5	0.968	0.00643841	1	0.813	27400	2970	0.0222	0.00907	48.7	0.542	-0.0647	16.4	7	0.0337	0.0464	0.567466	32300	5230	0.029	0.0167	51.2	0.802	-0.0747	67.8	7	0.0888	0.0288	0.557368
o00303	>sp|O00303|EIF3F_HUMAN Eukaryotic translation initiation factor 3 subunit F OS=Homo sapiens GN=EIF3F PE=1 SV=1	EIF3F	8	8	0	40.768	2.5	0.966	0.00727747	1	0.59	37500	4900	0.0126	0.00346	45.7	0.865	-0.0911	10.9	7	0.104	0.0788	0.187937	55200	6560	0.0141	0.00399	48.2	0.431	-0.132	16.9	7	0.0384	0.0464	0.322671
p30044-2	>sp|P30044-2|PRDX5_HUMAN Isoform Cytoplasmic+peroxisomal of Peroxiredoxin-5, mitochondrial OS=Homo sapiens GN=PRDX5;>sp|P30044|PRDX5_HUMAN Peroxiredoxin-5, mitochondrial OS=Homo sapiens GN=PRDX5 PE=1 SV=4;>sp|P30044-3|PRDX5_HUMAN Isoform 3 of Peroxiredoxin	PRDX5	9	9	0	34.716	2.5	0.929	0.0228002	1	0.92	19400	3430	0	0.0489	51.2	0.859	-0.0461	7.41	7	0.0958	0.0695	0.296876	28800	2580	0	0.0166	53.7	0.355	-0.0675	4.94	7	0.0324	0.0563	0.190654
p52758	>sp|P52758|UK114_HUMAN Ribonuclease UK114 OS=Homo sapiens GN=HRSP12 PE=1 SV=1	HRSP12	4	4	0	11.232	2.5	0.911	0.0303518	1	0.33	36800	8040	0.386	0.0313	49.4	0.655	-0.0557	49.7	7	0.143	0.0579	0.432757	31800	4260	0.334	0.0226	51.9	0.633	-0.0513	149	7	0.118	0.0287	0.558702
q9brg1	>sp|Q9BRG1|VPS25_HUMAN Vacuolar protein-sorting-associated protein 25 OS=Homo sapiens GN=VPS25 PE=1 SV=1	VPS25	3	3	0	6.2039	2.5	0.9	0.0349666	1	0.813	30700	4700	0.0166	0.0173	47.1	0.811	-0.0737	7.09	7	0.0933	0.0825	0.144596	42600	4220	0.0275	0.00544	49.6	0.39	-0.0994	5.76	7	0.044	0.0549	0.209323
q9brf8	>sp|Q9BRF8|CPPED_HUMAN Serine/threonine-protein phosphatase CPPED1 OS=Homo sapiens GN=CPPED1 PE=1 SV=3;>sp|Q9BRF8-2|CPPED_HUMAN Isoform 2 of Serine/threonine-protein phosphatase CPPED1 OS=Homo sapiens GN=CPPED1	CPPED1	7	7	0	57.03	2.5	0.89	0.0391619	1	1.42	25600	3190	0.168	0.029	48	0.414	-0.0523	35.7	7	0.0632	0.074	0.244164	39600	7330	0.252	0.0347	50.5	0.787	-0.0716	26.6	7	0.0963	0.0585	0.161317
q13885	>sp|Q13885|TBB2A_HUMAN Tubulin beta-2A chain OS=Homo sapiens GN=TUBB2A PE=1 SV=1;>sp|Q9BVA1|TBB2B_HUMAN Tubulin beta-2B chain OS=Homo sapiens GN=TUBB2B PE=1 SV=1	TUBB2A	4	3	0	10.047	2.5	0.881	0.0429377	1	0.997	24800	3570	0	0.0147	48.7	0.775	-0.06	16.7	7	0.074	0.0736	0.248849	64500	14000	0.0383	0.0249	51.2	0.418	-0.148	138	7	0.1	0.0414	0.389346
q9y296-2	>sp|Q9Y296-2|TPPC4_HUMAN Isoform 2 of Trafficking protein particle complex subunit 4 OS=Homo sapiens GN=TRAPPC4;>sp|Q9Y296|TPPC4_HUMAN Trafficking protein particle complex subunit 4 OS=Homo sapiens GN=TRAPPC4 PE=1 SV=1	TRAPPC4	4	4	0	4.5086	2.5	0.867	0.0488112	1	1	24100	2620	0	0.00949	46.4	0.838	-0.059	3.56	7	0.0748	0.126	0.364957	28800	1700	0.00418	0.00925	48.9	0.22	-0.0693	9.26	7	0.0208	0.0239	0.62271
q9y4z0	>sp|Q9Y4Z0|LSM4_HUMAN U6 snRNA-associated Sm-like protein LSm4 OS=Homo sapiens GN=LSM4 PE=1 SV=1	LSM4	3	3	0	9.033	2.5	0.857	0.0530065	1	1.19	31800	3280	0.189	0.0206	50	0.347	-0.0625	48.9	7	0.104	0.0534	0.485469	33000	8640	0.226	0.0525	52.5	0.783	-0.061	52.7	7	0.128	0.0452	0.338673
p31350	>sp|P31350|RIR2_HUMAN Ribonucleoside-diphosphate reductase subunit M2 OS=Homo sapiens GN=RRM2 PE=1 SV=1;>sp|P31350-2|RIR2_HUMAN Isoform 2 of Ribonucleoside-diphosphate reductase subunit M2 OS=Homo sapiens GN=RRM2	RRM2	14	12	0	49.572	2.5	0.841	0.059719	1	0.573	22800	2430	0.155	0.022	49.2	0.576	-0.0469	23.9	7	0.102	0.0533	0.486641	36100	4700	0.196	0.0146	51.8	0.613	-0.0693	44.5	7	0.0495	0.0339	0.489359
q12894	>sp|Q12894|IFRD2_HUMAN Interferon-related developmental regulator 2 OS=Homo sapiens GN=IFRD2 PE=1 SV=3;>sp|Q12894-2|IFRD2_HUMAN Isoform 2 of Interferon-related developmental regulator 2 OS=Homo sapiens GN=IFRD2	IFRD2	6	6	0	73.714	2.5	0.838	0.0609776	1	1.18	28300	4290	0	0.0211	49.2	0.739	-0.0682	42.2	7	0.0714	0.0577	0.4351	46900	13600	0.0464	0.026	51.7	0.395	-0.106	39.7	7	0.114	0.0612	0.125312
q92696	>sp|Q92696|PGTA_HUMAN Geranylgeranyl transferase type-2 subunit alpha OS=Homo sapiens GN=RABGGTA PE=1 SV=2	RABGGTA	21	21	0	37.231	2.5	0.819	0.0689488	1	0.957	30600	4160	0	0.00933	49.2	0.752	-0.0737	7.92	7	0.0983	0.0799	0.175052	47100	3190	0.0125	0.00301	51.8	0.324	-0.11	2.55	7	0.0262	0.0741	0.04671
q9y5t5-2	>sp|Q9Y5T5-2|UBP16_HUMAN Isoform 2 of Ubiquitin carboxyl-terminal hydrolase 16 OS=Homo sapiens GN=USP16;>sp|Q9Y5T5|UBP16_HUMAN Ubiquitin carboxyl-terminal hydrolase 16 OS=Homo sapiens GN=USP16 PE=1 SV=1;>sp|Q9Y5T5-3|UBP16_HUMAN Isoform 3 of Ubiquitin carbo	USP16	11	11	0	37.405	2.5	0.791	0.0806957	1	1.19	47800	4120	0.0265	0.00382	46.8	0.424	-0.114	6.96	7	0.0682	0.106	0.13068	72200	23300	0.0319	0.0112	49.2	0.668	-0.168	27.9	7	0.0505	0.0408	0.397347
q10713	>sp|Q10713|MPPA_HUMAN Mitochondrial-processing peptidase subunit alpha OS=Homo sapiens GN=PMPCA PE=1 SV=2;>sp|Q10713-2|MPPA_HUMAN Isoform 2 of Mitochondrial-processing peptidase subunit alpha OS=Homo sapiens GN=PMPCA	PMPCA	11	11	0	22.888	2.5	0.791	0.0806957	1	1.06	39400	5910	0.0117	0.0133	49.9	0.695	-0.0933	7.5	7	0.134	0.0966	0.0205696	71500	9000	0.0315	0.00302	52.4	0.379	-0.163	6.61	7	0.0217	0.0581	0.166651
o60488-2	>sp|O60488-2|ACSL4_HUMAN Isoform Short of Long-chain-fatty-acid--CoA ligase 4 OS=Homo sapiens GN=ACSL4;>sp|O60488|ACSL4_HUMAN Long-chain-fatty-acid--CoA ligase 4 OS=Homo sapiens GN=ACSL4 PE=1 SV=2	ACSL4	5	4	0	102.06	2.5	0.785	0.0832129	1	1.71	51600	8010	0.00569	0.00892	47.8	0.672	-0.125	17.1	7	0.147	0.062	0.38473	64700	7570	0.00901	0.00387	50.2	0.406	-0.153	13.8	7	0.177	0.0849	0.190729
p46459	>sp|P46459|NSF_HUMAN Vesicle-fusing ATPase OS=Homo sapiens GN=NSF PE=1 SV=3;>sp|P46459-2|NSF_HUMAN Isoform 2 of Vesicle-fusing ATPase OS=Homo sapiens GN=NSF	NSF	23	23	0	34.819	2.5	0.772	0.0886668	1	0.69	39400	5620	0.0269	0.00632	47.2	0.747	-0.0935	10.1	7	0.0991	0.0706	0.283991	57400	3930	0.0285	0.00317	49.8	0.194	-0.134	3.26	7	0.0206	0.0432	0.365343
q9bxs5	>sp|Q9BXS5|AP1M1_HUMAN AP-1 complex subunit mu-1 OS=Homo sapiens GN=AP1M1 PE=1 SV=3;>sp|Q9BXS5-2|AP1M1_HUMAN Isoform 2 of AP-1 complex subunit mu-1 OS=Homo sapiens GN=AP1M1	AP1M1	9	9	0	11.732	2.5	0.756	0.0953793	1	0.84	27600	3190	0.00293	0.00663	47.7	0.639	-0.067	8.5	7	0.0494	0.0815	0.15631	54700	7840	0.0406	0.0131	50.2	0.404	-0.126	30.4	7	0.0551	0.0308	0.530698
q9y678	>sp|Q9Y678|COPG1_HUMAN Coatomer subunit gamma-1 OS=Homo sapiens GN=COPG1 PE=1 SV=1	COPG1	25	24	0	184.39	2.5	0.731	0.105868	1	0.9	34900	3870	0.00902	0.00587	47.8	0.57	-0.0841	7.67	7	0.0793	0.0613	0.39293	49700	4860	0.0123	0.00475	50.2	0.459	-0.117	17.2	7	0.0389	0.0474	0.309336
p13804	>sp|P13804|ETFA_HUMAN Electron transfer flavoprotein subunit alpha, mitochondrial OS=Homo sapiens GN=ETFA PE=1 SV=1;>sp|P13804-2|ETFA_HUMAN Isoform 2 of Electron transfer flavoprotein subunit alpha, mitochondrial OS=Homo sapiens GN=ETFA	ETFA	16	16	0	63.243	2.5	0.719	0.110902	1	0.953	28600	3130	0	0.014	51	0.523	-0.0681	7.98	7	0.0936	0.0711	0.278134	33000	3240	0	0.0102	53.5	0.494	-0.0775	9.31	7	0.0376	0.0605	0.134647
o43809	>sp|O43809|CPSF5_HUMAN Cleavage and polyadenylation specificity factor subunit 5 OS=Homo sapiens GN=NUDT21 PE=1 SV=1	NUDT21	9	9	0	42.363	2.5	0.708	0.115517	1	1.25	26300	3930	0	0.0189	50.4	0.621	-0.0629	11.6	7	0.0856	0.0824	0.145767	36300	3000	0.0447	0.0182	52.9	0.34	-0.0818	4.98	7	0.0345	0.0508	0.263997
p84098	>sp|P84098|RL19_HUMAN 60S ribosomal protein L19 OS=Homo sapiens GN=RPL19 PE=1 SV=1	RPL19	10	10	0	172.97	2.5	0.687	0.124327	1	2.05	36000	3230	0.0196	0.00799	49.8	0.357	-0.0848	32.4	7	0.0868	0.222	1.48949	36400	3590	0.0116	0.0111	52.2	0.586	-0.0849	7.04	7	0.438	0.229	2.11231
p35637-2	>sp|P35637-2|FUS_HUMAN Isoform Short of RNA-binding protein FUS OS=Homo sapiens GN=FUS;>sp|P35637|FUS_HUMAN RNA-binding protein FUS OS=Homo sapiens GN=FUS PE=1 SV=1	FUS	8	8	0	26.915	2.5	0.681	0.126844	1	1.25	33100	5090	0.0859	0.0183	50.5	0.455	-0.0726	17.8	7	0.072	0.0953	0.0053416	40500	7210	0.116	0.0239	53	0.506	-0.0846	134	7	0.142	0.0543	0.217324
p40937	>sp|P40937|RFC5_HUMAN Replication factor C subunit 5 OS=Homo sapiens GN=RFC5 PE=1 SV=1;>sp|P40937-2|RFC5_HUMAN Isoform 2 of Replication factor C subunit 5 OS=Homo sapiens GN=RFC5	RFC5	8	8	0	14.433	2.5	0.676	0.128942	1	0.95	46100	4970	0.00395	0.0034	47.4	0.532	-0.112	9.36	7	0.111	0.0679	0.315618	75900	10900	0.0215	0.00535	49.9	0.417	-0.178	44.3	7	0.0343	0.0379	0.436019
q9ui10-3	>sp|Q9UI10-3|EI2BD_HUMAN Isoform 3 of Translation initiation factor eIF-2B subunit delta OS=Homo sapiens GN=EIF2B4;>sp|Q9UI10|EI2BD_HUMAN Translation initiation factor eIF-2B subunit delta OS=Homo sapiens GN=EIF2B4 PE=1 SV=2;>sp|Q9UI10-2|EI2BD_HUMAN Isofor	EIF2B4	13	13	0	101.11	2.5	0.672	0.13062	1	1.03	37100	4290	0.00651	0.00479	48.6	0.535	-0.0892	11.3	7	0.0833	0.0938	0.0122292	70000	15600	0.0111	0.00564	51.1	0.406	-0.165	25	7	0.0893	0.0509	0.262663
q9brp4	>sp|Q9BRP4|PAAF1_HUMAN Proteasomal ATPase-associated factor 1 OS=Homo sapiens GN=PAAF1 PE=1 SV=2;>sp|Q9BRP4-2|PAAF1_HUMAN Isoform 2 of Proteasomal ATPase-associated factor 1 OS=Homo sapiens GN=PAAF1;>sp|Q9BRP4-3|PAAF1_HUMAN Isoform 3 of Proteasomal ATPase-	PAAF1	7	7	0	8.9522	2.5	0.666	0.133137	1	1.27	24100	2870	0	0.0148	49.4	0.593	-0.0579	6.59	7	0.0516	0.0756	0.225422	55200	8540	0.109	0.0234	51.9	0.303	-0.117	3.21	7	0.0619	0.104	0.445428
p32004-3	>sp|P32004-3|L1CAM_HUMAN Isoform 3 of Neural cell adhesion molecule L1 OS=Homo sapiens GN=L1CAM;>sp|P32004-2|L1CAM_HUMAN Isoform 2 of Neural cell adhesion molecule L1 OS=Homo sapiens GN=L1CAM;>sp|P32004|L1CAM_HUMAN Neural cell adhesion molecule L1 OS=Homo	L1CAM	4	4	0.0083123	1.5084	2.5	0.653	0.138591	1	0.888	48300	6080	0.353	0.0216	49.5	0.203	-0.0762	24	7	0.0991	0.155	0.704659	36300	6110	0.384	0.034	52	0.621	-0.0542	28.7	7	0.137	0.0734	0.0373755
o94826	>sp|O94826|TOM70_HUMAN Mitochondrial import receptor subunit TOM70 OS=Homo sapiens GN=TOMM70A PE=1 SV=1	TOMM70A	8	8	0	11.424	2.5	0.648	0.140689	1	0.65	35200	4910	0.0171	0.00704	47.1	0.618	-0.0844	18	7	0.096	0.0476	0.55341	66900	6160	0.0341	0.00452	49.6	0.197	-0.155	2.1	7	0.0278	0.0583	0.163984
p11117	>sp|P11117|PPAL_HUMAN Lysosomal acid phosphatase OS=Homo sapiens GN=ACP2 PE=1 SV=3	ACP2	1	1	0.00021436	3.3537	2.5	0.645	0.141947	1	0.0617	139000	41900	0.261	0.0396	52.2	0.36	-0.244	46.9	7	0.221	0.153	0.681232	27400	9700	0	0.0891	54.8	0.535	-0.0637	7.87	7	0.106	0.134	0.84548
q9nu22	>sp|Q9NU22|MDN1_HUMAN Midasin OS=Homo sapiens GN=MDN1 PE=1 SV=2	MDN1	21	21	0	36.716	2.5	0.645	0.141947	1	1.22	39800	4790	0.0145	0.00553	46.8	0.536	-0.0958	3.15	7	0.101	0.125	0.353243	73500	15600	0.0119	0.0045	49.2	0.358	-0.175	9.08	7	0.0945	0.0555	0.201322
q06210-2	>sp|Q06210-2|GFPT1_HUMAN Isoform 2 of Glutamine--fructose-6-phosphate aminotransferase [isomerizing] 1 OS=Homo sapiens GN=GFPT1;>sp|Q06210|GFPT1_HUMAN Glutamine--fructose-6-phosphate aminotransferase [isomerizing] 1 OS=Homo sapiens GN=GFPT1 PE=1 SV=3	GFPT1	28	24	0	195.06	2.5	0.644	0.142367	1	0.967	29600	3140	0	0.00693	49.2	0.611	-0.0712	7.75	7	0.0998	0.0746	0.237135	41500	2040	0.00791	0.00623	51.8	0.202	-0.0975	7.9	7	0.0343	0.0348	0.477358
q9y4w2-2	>sp|Q9Y4W2-2|LAS1L_HUMAN Isoform 2 of Ribosomal biogenesis protein LAS1L OS=Homo sapiens GN=LAS1L;>sp|Q9Y4W2|LAS1L_HUMAN Ribosomal biogenesis protein LAS1L OS=Homo sapiens GN=LAS1L PE=1 SV=2;>sp|Q9Y4W2-3|LAS1L_HUMAN Isoform 3 of Ribosomal biogenesis protei	LAS1L	7	7	0	9.2162	2.5	0.626	0.149919	1	1.18	51600	6550	0.0244	0.0101	46.6	0.389	-0.123	7.8	7	0.174	0.0956	0.00885576	39600	3570	0.0651	0.0154	49.1	0.49	-0.0895	3.43	7	0.188	0.222	2.01897
q96bn8	>sp|Q96BN8|OTUL_HUMAN Ubiquitin thioesterase otulin OS=Homo sapiens GN=OTULIN PE=1 SV=3	OTULIN	7	7	0	15.085	2.5	0.619	0.152855	1	2.32	32600	4430	0	0.0252	47.2	0.459	-0.0795	27.3	7	0.109	0.0576	0.436271	105000	75500	0.081	0.023	49.8	0.415	-0.231	10	7	0.143	0.105	0.458763
o00622	>sp|O00622|CYR61_HUMAN Protein CYR61 OS=Homo sapiens GN=CYR61 PE=1 SV=1	CYR61	6	6	0	7.1368	2.5	0.557	0.178866	1	1.34	27400	3250	0.0511	0.0145	47.5	0.539	-0.0634	1.22	7	0.0499	0.158	0.739801	74900	18000	0.145	0.0388	50	0.141	-0.154	536	7	0.083	0.0378	0.437353
p61964	>sp|P61964|WDR5_HUMAN WD repeat-containing protein 5 OS=Homo sapiens GN=WDR5 PE=1 SV=1	WDR5	7	7	0	63.75	2.5	0.536	0.187676	1	0.6	25100	2010	0.033	0.00826	47.7	0.469	-0.0592	6.85	7	0.0666	0.072	0.267591	29100	1690	0.0353	0.00492	50.2	0.26	-0.0673	4.09	7	0.0346	0.0516	0.253329
q9ukz1	>sp|Q9UKZ1|CNO11_HUMAN CCR4-NOT transcription complex subunit 11 OS=Homo sapiens GN=CNOT11 PE=1 SV=1	CNOT11	4	4	0	7.9549	2.5	0.534	0.188516	1	0.812	42600	3980	0.00704	0.006	46.7	0.39	-0.103	9.15	7	0.0817	0.0597	0.411672	60600	6320	0.0279	0.0138	49.2	0.365	-0.142	41.2	7	0.057	0.0372	0.445354
q9y4x5	>sp|Q9Y4X5|ARI1_HUMAN E3 ubiquitin-protein ligase ARIH1 OS=Homo sapiens GN=ARIH1 PE=1 SV=2	ARIH1	11	11	0	51.034	2.5	0.528	0.191033	1	0.883	30900	2420	0	0.0106	51.2	0.377	-0.0734	4.22	7	0.0182	0.0547	0.470241	42400	3750	0.0136	0.00802	53.8	0.369	-0.098	20.9	7	0.0541	0.0374	0.442687
q9ujx3	>sp|Q9UJX3|APC7_HUMAN Anaphase-promoting complex subunit 7 OS=Homo sapiens GN=ANAPC7 PE=1 SV=4;>sp|Q9UJX3-2|APC7_HUMAN Isoform 2 of Anaphase-promoting complex subunit 7 OS=Homo sapiens GN=ANAPC7	ANAPC7	6	6	0	12.13	2.5	0.499	0.203199	1	1.28	30100	3350	0.0145	0.0112	47.4	0.457	-0.0723	3.38	7	0.0669	0.0732	0.253535	43400	3970	0.0552	0.0142	49.9	0.201	-0.0984	9.05	7	0.0684	0.0491	0.286666
q15047-3	>sp|Q15047-3|SETB1_HUMAN Isoform 3 of Histone-lysine N-methyltransferase SETDB1 OS=Homo sapiens GN=SETDB1;>sp|Q15047|SETB1_HUMAN Histone-lysine N-methyltransferase SETDB1 OS=Homo sapiens GN=SETDB1 PE=1 SV=1	SETDB1	8	8	0	12.032	2.5	0.439	0.228371	1	1.1	39600	2780	0.00931	0.00166	45.2	0.416	-0.0968	0.99	7	0.0531	0.111	0.189249	61700	4560	0.0489	0.00626	47.7	0.142	-0.143	0.969	7	0.036	0.128	0.76547
q04941	>sp|Q04941|PLP2_HUMAN Proteolipid protein 2 OS=Homo sapiens GN=PLP2 PE=1 SV=1	PLP2	1	1	0	12.424	2.5	0.377	0.254382	1	1.06	37200	4220	0.00434	0.012	48.1	0.318	-0.0897	10.7	7	0.0983	0.127	0.376671	85400	7890	0.0741	0.00423	50.6	0.203	-0.189	9.49	7	0.0485	0.0837	0.174727
p32780-2	>sp|P32780-2|TF2H1_HUMAN Isoform 2 of General transcription factor IIH subunit 1 OS=Homo sapiens GN=GTF2H1;>sp|P32780|TF2H1_HUMAN General transcription factor IIH subunit 1 OS=Homo sapiens GN=GTF2H1 PE=1 SV=1	GTF2H1	3	3	0	3.6095	2.5	0.294	0.289203	1	1.27	39200	1980	0.0217	0.00269	45.5	0.201	-0.0944	0.263	7	0.0297	0.113	0.212677	59200	7080	0.0553	0.0131	48	0.215	-0.136	9.05	7	0.0831	0.0544	0.215991
q6p1k8	>sp|Q6P1K8|T2H2L_HUMAN General transcription factor IIH subunit 2-like protein OS=Homo sapiens GN=GTF2H2C PE=1 SV=1;>sp|Q13888|TF2H2_HUMAN General transcription factor IIH subunit 2 OS=Homo sapiens GN=GTF2H2 PE=1 SV=1	GTF2H2C	3	3	0	4.4935	2.5	0.29	0.290881	1	0.917	27400	1310	0.0225	0.00659	46.6	0.182	-0.0656	1.45	7	0.0599	0.0931	0.0204289	53100	3870	0.0109	0.00561	49.1	0.225	-0.126	22.2	7	0.0496	0.0526	0.239994
p46783	>sp|P46783|RS10_HUMAN 40S ribosomal protein S10 OS=Homo sapiens GN=RPS10 PE=1 SV=1;>sp|Q9NQ39|RS10L_HUMAN Putative 40S ribosomal protein S10-like OS=Homo sapiens GN=RPS10P5 PE=5 SV=1	RPS10	11	11	0	35.9	2.4	1.17	0.0783072	1	1.56	31100	3420	0.0145	0.00877	50	0.416	-0.0735	6.92	7	0.0588	0.133	0.446954	40000	16800	0.0285	0.0311	52.4	1.09	-0.0919	43.5	7	0.231	0.0776	0.0933827
q9npf5	>sp|Q9NPF5|DMAP1_HUMAN DNA methyltransferase 1-associated protein 1 OS=Homo sapiens GN=DMAP1 PE=1 SV=1	DMAP1	7	7	0	8.348	2.4	1.15	0.0699165	1	0.97	37300	8270	0	0.0159	45.2	1.1	-0.0921	6.21	7	0.0649	0.181	1.00922	58800	9970	0.022	0.0101	47.6	0.351	-0.14	71.4	7	0.0642	0.02	0.674717
q13867	>sp|Q13867|BLMH_HUMAN Bleomycin hydrolase OS=Homo sapiens GN=BLMH PE=1 SV=1	BLMH	14	14	0	57.084	2.4	1.15	0.0699165	1	0.487	19800	3230	0.174	0.0393	48.9	0.979	-0.0399	10.8	7	0.111	0.0916	0.0379997	25800	2060	0.188	0.0236	51.2	0.602	-0.0505	9.67	7	0.069	0.075	0.0587116
q99497	>sp|Q99497|PARK7_HUMAN Protein deglycase DJ-1 OS=Homo sapiens GN=PARK7 PE=1 SV=2	PARK7	13	13	0	130.16	2.4	1.12	0.0573305	1	0.433	17100	996	0	0.0307	52.2	0.588	-0.0404	79.2	7	0.0546	0.0307	0.751374	23300	3750	0	0.0549	54.7	0.949	-0.0542	21.7	7	0.0635	0.0399	0.409349
o14980	>sp|O14980|XPO1_HUMAN Exportin-1 OS=Homo sapiens GN=XPO1 PE=1 SV=1	XPO1	26	26	0	77.546	2.4	1.12	0.0573305	1	0.673	41700	6500	0.00934	0.00355	45.9	1.07	-0.102	14.5	7	0.105	0.0826	0.143424	49700	4060	0.0121	0.00297	48.2	0.337	-0.119	8.88	7	0.0277	0.0446	0.346674
q01581	>sp|Q01581|HMCS1_HUMAN Hydroxymethylglutaryl-CoA synthase, cytoplasmic OS=Homo sapiens GN=HMGCS1 PE=1 SV=2	HMGCS1	16	16	0	216.59	2.4	1.12	0.0573305	1	0.693	25300	4710	0	0.0165	48.6	1.04	-0.0611	14.8	7	0.0862	0.0786	0.19028	31800	3120	0	0.0268	51	0.43	-0.0758	2.81	7	0.054	0.066	0.061304
p31040	>sp|P31040|SDHA_HUMAN Succinate dehydrogenase [ubiquinone] flavoprotein subunit, mitochondrial OS=Homo sapiens GN=SDHA PE=1 SV=2;>sp|P31040-2|SDHA_HUMAN Isoform 2 of Succinate dehydrogenase [ubiquinone] flavoprotein subunit, mitochondrial OS=Homo sapiens G	SDHA	10	10	0	21.214	2.4	1.08	0.0405492	1	1.1	25700	6230	0	0.067	54.4	0.93	-0.0599	12.3	7	0.126	0.0981	0.0381404	31300	4660	0	0.0712	56.8	0.548	-0.072	10.4	7	0.0608	0.0602	0.138647
q3b7t1-5	>sp|Q3B7T1-5|EDRF1_HUMAN Isoform 4 of Erythroid differentiation-related factor 1 OS=Homo sapiens GN=EDRF1;>sp|Q3B7T1|EDRF1_HUMAN Erythroid differentiation-related factor 1 OS=Homo sapiens GN=EDRF1 PE=1 SV=1;>sp|Q3B7T1-3|EDRF1_HUMAN Isoform 2 of Erythroid d	EDRF1	3	3	0	4.8907	2.4	1.05	0.0279633	1	1.18	32100	3710	0	0.00446	47.4	0.527	-0.0781	5.06	7	0.0816	0.0781	0.196137	31800	4760	0	0.0151	49.8	0.911	-0.0763	23.5	7	0.0881	0.0846	0.186728
q9ubb4	>sp|Q9UBB4|ATX10_HUMAN Ataxin-10 OS=Homo sapiens GN=ATXN10 PE=1 SV=1;>sp|Q9UBB4-2|ATX10_HUMAN Isoform 2 of Ataxin-10 OS=Homo sapiens GN=ATXN10	ATXN10	12	12	0	208.45	2.4	1.02	0.0153773	1	0.897	38100	6340	0.0104	0.00687	48.4	0.955	-0.0913	10.7	7	0.108	0.0889	0.0696271	47500	3630	0.0134	0.00505	50.8	0.359	-0.112	21.8	7	0.0283	0.0439	0.356009
q8teb1-2	>sp|Q8TEB1-2|DCA11_HUMAN Isoform 2 of DDB1- and CUL4-associated factor 11 OS=Homo sapiens GN=DCAF11;>sp|Q8TEB1|DCA11_HUMAN DDB1- and CUL4-associated factor 11 OS=Homo sapiens GN=DCAF11 PE=1 SV=1	DCAF11	6	6	0	14.696	2.4	0.985	0.000693643	1	0.747	29000	5340	0.0102	0.023	49.2	0.797	-0.0692	4.17	7	0.105	0.14	0.528951	97300	47900	0.0453	0.026	51.7	0.578	-0.22	33.7	7	0.083	0.0952	0.32808
q9ubu9	>sp|Q9UBU9|NXF1_HUMAN Nuclear RNA export factor 1 OS=Homo sapiens GN=NXF1 PE=1 SV=1;>sp|Q9UBU9-2|NXF1_HUMAN Isoform 2 of Nuclear RNA export factor 1 OS=Homo sapiens GN=NXF1	NXF1	10	10	0	40.696	2.4	0.911	0.0303518	1	1.35	40300	3490	0.00846	0.00289	46.9	0.385	-0.0975	1.08	7	0.0475	0.153	0.681232	67100	24600	0.00922	0.00671	49.2	0.825	-0.16	42.8	7	0.121	0.0655	0.0679715
q66pj3-2	>sp|Q66PJ3-2|AR6P4_HUMAN Isoform 2 of ADP-ribosylation factor-like protein 6-interacting protein 4 OS=Homo sapiens GN=ARL6IP4;>sp|Q66PJ3-5|AR6P4_HUMAN Isoform 5 of ADP-ribosylation factor-like protein 6-interacting protein 4 OS=Homo sapiens GN=ARL6IP4;>sp|	ARL6IP4	7	3	0	35.06	2.4	0.884	0.0416791	1	1.05	27100	5710	0.0843	0.0278	49.7	0.71	-0.0599	132	7	0.0869	0.0608	0.398787	53100	11800	0.164	0.0197	52.1	0.526	-0.105	31.2	7	0.0913	0.0372	0.445354
q8nca5-2	>sp|Q8NCA5-2|FA98A_HUMAN Isoform 2 of Protein FAM98A OS=Homo sapiens GN=FAM98A;>sp|Q8NCA5|FA98A_HUMAN Protein FAM98A OS=Homo sapiens GN=FAM98A PE=1 SV=1	FAM98A	9	8	0	212.14	2.4	0.843	0.05888	1	1.01	46300	6810	0.0132	0.00342	47.6	0.768	-0.111	14.4	7	0.072	0.0994	0.0533684	86600	16400	0.039	0.0104	50	0.348	-0.199	10.7	7	0.0662	0.0506	0.266664
q9bpw8	>sp|Q9BPW8|NIPS1_HUMAN Protein NipSnap homolog 1 OS=Homo sapiens GN=NIPSNAP1 PE=1 SV=1;>sp|O75323-2|NIPS2_HUMAN Isoform 2 of Protein NipSnap homolog 2 OS=Homo sapiens GN=GBAS	NIPSNAP1	1	1	0	8.144	2.4	0.841	0.059719	1	1.5	48000	11000	0	0.0248	50	0.731	-0.115	7.78	7	0.216	0.142	0.552379	120000	70800	0.0685	0.0464	52.4	0.416	-0.263	6.24	7	0.135	0.118	0.632119
q96f85-2	>sp|Q96F85-2|CNRP1_HUMAN Isoform 2 of CB1 cannabinoid receptor-interacting protein 1 OS=Homo sapiens GN=CNRIP1;>sp|Q96F85|CNRP1_HUMAN CB1 cannabinoid receptor-interacting protein 1 OS=Homo sapiens GN=CNRIP1 PE=1 SV=1	CNRIP1	2	2	0	4.536	2.4	0.837	0.0613972	1	0.8	35300	5660	0.0166	0.00872	49.8	0.82	-0.0833	8.81	7	0.094	0.101	0.0721106	42400	3600	0.00417	0.00943	52.2	0.169	-0.0998	13.4	7	0.0286	0.0225	0.641379
q92979	>sp|Q92979|NEP1_HUMAN Ribosomal RNA small subunit methyltransferase NEP1 OS=Homo sapiens GN=EMG1 PE=1 SV=4	EMG1	7	7	0	7.8654	2.4	0.829	0.0647534	1	0.983	26700	3080	0	0.00851	48.2	0.742	-0.0646	15.3	7	0.0675	0.071	0.279305	52000	7050	0.05	0.00952	50.7	0.37	-0.118	17.6	7	0.0567	0.0389	0.422684
q9y4e1-3	>sp|Q9Y4E1-3|FA21C_HUMAN Isoform 3 of WASH complex subunit FAM21C OS=Homo sapiens GN=FAM21C;>sp|Q9Y4E1-2|FA21C_HUMAN Isoform 2 of WASH complex subunit FAM21C OS=Homo sapiens GN=FAM21C;>sp|Q9Y4E1|FA21C_HUMAN WASH complex subunit FAM21C OS=Homo sapiens GN=FA	FAM21C	4	4	0	20.879	2.4	0.819	0.0689488	1	1.44	50400	4320	0.0041	0.00276	48	0.336	-0.122	2.87	7	0.148	0.153	0.681232	32100	7010	0.0424	0.0318	50.4	0.747	-0.0735	7.16	7	0.257	0.165	1.25887
q9ums4	>sp|Q9UMS4|PRP19_HUMAN Pre-mRNA-processing factor 19 OS=Homo sapiens GN=PRPF19 PE=1 SV=1	PRPF19	10	10	0	107.96	2.4	0.817	0.0697878	1	1.5	30900	5430	0	0.0174	51.6	0.723	-0.0733	10.4	7	0.119	0.115	0.236105	36600	4380	0	0.0136	54	0.381	-0.0856	23.5	7	0.103	0.0541	0.219991
p49750-4	>sp|P49750-4|YLPM1_HUMAN Isoform 4 of YLP motif-containing protein 1 OS=Homo sapiens GN=YLPM1;>sp|P49750|YLPM1_HUMAN YLP motif-containing protein 1 OS=Homo sapiens GN=YLPM1 PE=1 SV=3;>sp|P49750-3|YLPM1_HUMAN Isoform 3 of YLP motif-containing protein 1 OS=H	YLPM1	23	23	0	66.233	2.4	0.808	0.0735636	1	0.753	29700	3520	0.0221	0.00962	48.2	0.394	-0.0704	48.2	7	0.0582	0.0532	0.487812	24400	5220	0.0233	0.0499	50.6	0.705	-0.0571	78.1	7	0.087	0.0352	0.472024
q7l4i2	>sp|Q7L4I2|RSRC2_HUMAN Arginine/serine-rich coiled-coil protein 2 OS=Homo sapiens GN=RSRC2 PE=1 SV=1;>sp|Q7L4I2-2|RSRC2_HUMAN Isoform 2 of Arginine/serine-rich coiled-coil protein 2 OS=Homo sapiens GN=RSRC2	RSRC2	10	10	0	60.349	2.4	0.783	0.0840519	1	0.743	28400	5020	0.0933	0.0329	49.1	0.314	-0.0624	129	7	0.0691	0.0556	0.459699	45500	11500	0.0971	0.0352	51.5	0.717	-0.0979	28.7	7	0.0868	0.0477	0.305336
q96i51-2	>sp|Q96I51-2|WBS16_HUMAN Isoform 2 of Williams-Beuren syndrome chromosomal region 16 protein OS=Homo sapiens GN=WBSCR16;>sp|Q96I51-3|WBS16_HUMAN Isoform 3 of Williams-Beuren syndrome chromosomal region 16 protein OS=Homo sapiens GN=WBSCR16;>sp|Q96I51|WBS16	WBSCR16	5	5	0	62.248	2.4	0.78	0.0853105	1	0.923	21100	1890	0	0.0131	49.2	0.447	-0.0508	0.68	7	0.0309	0.146	0.599235	31100	4190	0.0402	0.0229	51.7	0.639	-0.0708	13.2	7	0.0547	0.0418	0.384012
p15622-2	>sp|P15622-2|ZN250_HUMAN Isoform 2 of Zinc finger protein 250 OS=Homo sapiens GN=ZNF250;>sp|P15622-3|ZN250_HUMAN Isoform 3 of Zinc finger protein 250 OS=Homo sapiens GN=ZNF250;>sp|P15622|ZN250_HUMAN Zinc finger protein 250 OS=Homo sapiens GN=ZNF250 PE=2 SV	ZNF250	1	1	0.0028339	1.9068	2.4	0.779	0.0857301	1	0.915	31100	3960	0.0309	0.00688	48.7	0.73	-0.0728	2.69	7	0.0582	0.139	0.517237	32300	1900	0.0611	0.00672	51.1	0.272	-0.0724	2.97	7	0.0328	0.0519	0.249328
p53992	>sp|P53992|SC24C_HUMAN Protein transport protein Sec24C OS=Homo sapiens GN=SEC24C PE=1 SV=3	SEC24C	19	19	0	148.09	2.4	0.775	0.0874082	1	1.1	43100	5340	0.00871	0.00304	47.2	0.708	-0.104	9.28	7	0.116	0.0818	0.152796	63600	6880	0.0193	0.00469	49.6	0.315	-0.15	11.2	7	0.0368	0.0486	0.293334
p38159	>sp|P38159|RBMX_HUMAN RNA-binding motif protein, X chromosome OS=Homo sapiens GN=RBMX PE=1 SV=3;>sp|P38159-2|RBMX_HUMAN Isoform 2 of RNA-binding motif protein, X chromosome OS=Homo sapiens GN=RBMX;>sp|Q96E39|RMXL1_HUMAN RNA binding motif protein, X-linked-	RBMX	18	18	0	44.66	2.4	0.775	0.0874082	1	0.847	33000	2750	0.00852	0.00387	48.2	0.401	-0.0793	5.85	7	0.0504	0.185	1.05608	48200	10100	0.0473	0.0112	50.7	0.664	-0.11	22.1	7	0.106	0.0888	0.242735
o00562-2	>sp|O00562-2|PITM1_HUMAN Isoform 2 of Membrane-associated phosphatidylinositol transfer protein 1 OS=Homo sapiens GN=PITPNM1;>sp|O00562|PITM1_HUMAN Membrane-associated phosphatidylinositol transfer protein 1 OS=Homo sapiens GN=PITPNM1 PE=1 SV=4	PITPNM1	5	5	0	5.16	2.4	0.764	0.092023	1	1.06	28800	3140	0	0.00776	47.5	0.518	-0.07	19.1	7	0.0527	0.106	0.13068	32100	5760	0.0282	0.021	49.9	0.562	-0.0749	11.7	7	0.0783	0.0592	0.151982
q06547-2	>sp|Q06547-2|GABP1_HUMAN Isoform 2 of GA-binding protein subunit beta-1 OS=Homo sapiens GN=GABPB1;>sp|Q06547|GABP1_HUMAN GA-binding protein subunit beta-1 OS=Homo sapiens GN=GABPB1 PE=1 SV=2;>sp|Q06547-4|GABP1_HUMAN Isoform 4 of GA-binding protein subunit	GABPB1	3	3	0.00061501	2.7596	2.4	0.751	0.097477	1	1.07	35800	4320	0.0115	0.00378	44.8	0.719	-0.0875	4.27	7	0.0644	0.0909	0.0461994	33400	1910	0.0606	0.00701	47.2	0.218	-0.0766	0.742	7	0.0284	0.083	0.165392
q9y6b6	>sp|Q9Y6B6|SAR1B_HUMAN GTP-binding protein SAR1b OS=Homo sapiens GN=SAR1B PE=1 SV=1	SAR1B	2	2	0	4.7643	2.4	0.747	0.0991551	1	0.543	31800	3380	0.00579	0.00647	49	0.564	-0.0762	10.8	7	0.093	0.0641	0.360131	43000	5830	0	0.00924	51.4	0.491	-0.102	3.79	7	0.0736	0.103	0.432093
q9nvx2	>sp|Q9NVX2|NLE1_HUMAN Notchless protein homolog 1 OS=Homo sapiens GN=NLE1 PE=1 SV=4	NLE1	9	9	0	50.229	2.4	0.736	0.10377	1	0.793	22700	2880	0	0.0164	49.6	0.584	-0.0546	8.61	7	0.0477	0.0701	0.289848	29900	2950	0.00856	0.0141	52	0.448	-0.0702	1.99	7	0.0537	0.101	0.405423
q04917	>sp|Q04917|1433F_HUMAN 14-3-3 protein eta OS=Homo sapiens GN=YWHAH PE=1 SV=4	YWHAH	13	13	0	323.31	2.4	0.725	0.108385	1	0.553	23800	2880	0	0.0182	49.1	0.65	-0.0573	29.7	7	0.0901	0.0494	0.532325	34500	2140	0.01	0.00449	51.5	0.321	-0.081	3.8	7	0.0355	0.053	0.23466
q04726-2	>sp|Q04726-2|TLE3_HUMAN Isoform 2 of Transducin-like enhancer protein 3 OS=Homo sapiens GN=TLE3;>sp|Q04726-7|TLE3_HUMAN Isoform 7 of Transducin-like enhancer protein 3 OS=Homo sapiens GN=TLE3;>sp|Q04726-3|TLE3_HUMAN Isoform 3 of Transducin-like enhancer pr	TLE3	15	13	0	49.376	2.4	0.701	0.118454	1	1.28	29400	2680	0	0.0117	50	0.404	-0.0704	5.18	7	0.0595	0.0637	0.364817	32800	5900	0.00471	0.0164	52.4	0.574	-0.077	31.7	7	0.129	0.0547	0.21199
q00535-2	>sp|Q00535-2|CDK5_HUMAN Isoform 2 of Cyclin-dependent-like kinase 5 OS=Homo sapiens GN=CDK5;>sp|Q00535|CDK5_HUMAN Cyclin-dependent-like kinase 5 OS=Homo sapiens GN=CDK5 PE=1 SV=3	CDK5	3	3	0	6.6529	2.4	0.693	0.12181	1	0.753	27900	3080	0	0.011	47.2	0.629	-0.0679	5.49	7	0.0778	0.0682	0.312104	47600	2840	0.0141	0.00422	49.7	0.289	-0.113	6.42	7	0.0453	0.0663	0.0573034
q8izl8	>sp|Q8IZL8|PELP1_HUMAN Proline-, glutamic acid- and leucine-rich protein 1 OS=Homo sapiens GN=PELP1 PE=1 SV=2	PELP1	11	11	0	56.586	2.4	0.685	0.125166	1	0.913	25400	3840	0	0.0242	50.6	0.62	-0.0607	7.36	7	0.0958	0.0979	0.0357977	30700	2400	0	0.0146	53	0.291	-0.0721	16.3	7	0.0459	0.0455	0.334673
q12824-2	>sp|Q12824-2|SNF5_HUMAN Isoform B of SWI/SNF-related matrix-associated actin-dependent regulator of chromatin subfamily B member 1 OS=Homo sapiens GN=SMARCB1;>sp|Q12824|SNF5_HUMAN SWI/SNF-related matrix-associated actin-dependent regulator of chromatin sub	SMARCB1	3	3	0	42.969	2.4	0.675	0.129361	1	0.98	30800	4880	0	0.00614	44.6	0.503	-0.0763	2.57	7	0.119	0.17	0.880367	128000	135000	0.0971	0.0194	47	0.45	-0.281	5.31	7	0.0692	0.105	0.458763
q9nwz8	>sp|Q9NWZ8|GEMI8_HUMAN Gem-associated protein 8 OS=Homo sapiens GN=GEMIN8 PE=1 SV=1	GEMIN8	4	4	0	5.0191	2.4	0.661	0.135235	1	0.897	38300	3740	0.0341	0.00527	47.2	0.509	-0.0903	8.24	7	0.0501	0.0848	0.117654	67600	9300	0.0496	0.0081	49.6	0.422	-0.154	31.5	7	0.0563	0.051	0.26133
q9p0j7	>sp|Q9P0J7|KCMF1_HUMAN E3 ubiquitin-protein ligase KCMF1 OS=Homo sapiens GN=KCMF1 PE=1 SV=2	KCMF1	5	5	0	7.7863	2.4	0.651	0.13943	1	0.63	42000	5190	0.0232	0.00697	47.6	0.614	-0.0999	14.8	7	0.112	0.0566	0.447985	74200	5870	0.0309	0.00344	50	0.218	-0.172	10.2	7	0.0187	0.0357	0.465356
p35249	>sp|P35249|RFC4_HUMAN Replication factor C subunit 4 OS=Homo sapiens GN=RFC4 PE=1 SV=2;>sp|P35249-2|RFC4_HUMAN Isoform 2 of Replication factor C subunit 4 OS=Homo sapiens GN=RFC4	RFC4	12	12	0	20.135	2.4	0.649	0.140269	1	0.807	40200	4910	0.0163	0.00378	47.6	0.608	-0.0962	8.84	7	0.101	0.0759	0.221907	64000	5150	0.0238	0.00671	50	0.228	-0.15	8.06	7	0.0327	0.0364	0.456022
p17612	>sp|P17612|KAPCA_HUMAN cAMP-dependent protein kinase catalytic subunit alpha OS=Homo sapiens GN=PRKACA PE=1 SV=2;>sp|P17612-2|KAPCA_HUMAN Isoform 2 of cAMP-dependent protein kinase catalytic subunit alpha OS=Homo sapiens GN=PRKACA	PRKACA	5	5	0	18.796	2.4	0.649	0.140269	1	0.89	33400	4470	0	0.00795	49.5	0.624	-0.0801	11.1	7	0.0481	0.0659	0.339046	35800	1240	0.00353	0.00281	51.9	0.181	-0.0844	1.74	7	0.048	0.0625	0.107977
q52lj0	>sp|Q52LJ0|FA98B_HUMAN Protein FAM98B OS=Homo sapiens GN=FAM98B PE=1 SV=1;>sp|Q52LJ0-2|FA98B_HUMAN Isoform 2 of Protein FAM98B OS=Homo sapiens GN=FAM98B	FAM98B	6	6	0	68.984	2.4	0.606	0.158309	1	0.95	51900	5650	0.00448	0.00554	47.7	0.491	-0.125	10.6	7	0.113	0.0707	0.282819	104000	25800	0.0359	0.0105	50.1	0.354	-0.241	68.2	7	0.0353	0.0404	0.402682
q9h6s0	>sp|Q9H6S0|YTDC2_HUMAN Probable ATP-dependent RNA helicase YTHDC2 OS=Homo sapiens GN=YTHDC2 PE=1 SV=2	YTHDC2	16	16	0	61.804	2.4	0.596	0.162504	1	0.997	36400	3420	0.0103	0.0034	45.6	0.529	-0.0887	0.641	7	0.0382	0.202	1.25521	54500	7000	0.0186	0.00322	48	0.276	-0.13	8.85	7	0.0638	0.0524	0.242661
p49354	>sp|P49354|FNTA_HUMAN Protein farnesyltransferase/geranylgeranyltransferase type-1 subunit alpha OS=Homo sapiens GN=FNTA PE=1 SV=1;>sp|P49354-2|FNTA_HUMAN Isoform 2 of Protein farnesyltransferase/geranylgeranyltransferase type-1 subunit alpha OS=Homo sapie	FNTA	5	5	0	11.998	2.4	0.595	0.162924	1	1.47	39200	3670	8.48e-05	0.003	49.5	0.476	-0.0941	2.58	7	0.147	0.14	0.528951	56900	5870	0.00292	0.00203	51.9	0.356	-0.134	2.22	7	0.0851	0.136	0.87215
p33992	>sp|P33992|MCM5_HUMAN DNA replication licensing factor MCM5 OS=Homo sapiens GN=MCM5 PE=1 SV=5	MCM5	30	30	0	120.58	2.4	0.594	0.163344	1	0.88	38200	3760	0.00975	0.00505	48.2	0.571	-0.0917	7.61	7	0.102	0.0783	0.193794	61900	3370	0.0272	0.00262	50.6	0.166	-0.144	4.54	7	0.0178	0.0358	0.464023
q2tay7	>sp|Q2TAY7|SMU1_HUMAN WD40 repeat-containing protein SMU1 OS=Homo sapiens GN=SMU1 PE=1 SV=2;>sp|Q2TAY7-2|SMU1_HUMAN Isoform 2 of WD40 repeat-containing protein SMU1 OS=Homo sapiens GN=SMU1	SMU1	12	12	0	15.451	2.4	0.586	0.1667	1	1.02	41100	2910	0.008	0.0029	46.9	0.4	-0.0996	6.41	7	0.0516	0.0637	0.364817	58600	8970	0.0278	0.00834	49.2	0.428	-0.137	28.8	7	0.0733	0.038	0.434686
o43502	>sp|O43502|RA51C_HUMAN DNA repair protein RAD51 homolog 3 OS=Homo sapiens GN=RAD51C PE=1 SV=1;>sp|O43502-2|RA51C_HUMAN Isoform 2 of DNA repair protein RAD51 homolog 3 OS=Homo sapiens GN=RAD51C	RAD51C	5	5	0	10.938	2.4	0.508	0.199423	1	0.897	39900	3230	0	0.00217	46.9	0.4	-0.0975	1.23	7	0.061	0.113	0.212677	45600	3710	0.00611	0.00263	49.2	0.313	-0.109	1.16	7	0.0327	0.105	0.458763
o14646-2	>sp|O14646-2|CHD1_HUMAN Isoform 2 of Chromodomain-helicase-DNA-binding protein 1 OS=Homo sapiens GN=CHD1;>sp|O14646|CHD1_HUMAN Chromodomain-helicase-DNA-binding protein 1 OS=Homo sapiens GN=CHD1 PE=1 SV=2	CHD1	8	8	0	12.231	2.4	0.466	0.217044	1	0.835	42600	4150	0.00492	0.00154	44.7	0.38	-0.105	2.76	7	0.0455	0.0663	0.33436	32800	2520	0.015	0.00347	47.1	0.27	-0.0788	1.96	7	0.0428	0.0741	0.04671
q15477	>sp|Q15477|SKIV2_HUMAN Helicase SKI2W OS=Homo sapiens GN=SKIV2L PE=1 SV=3	SKIV2L	12	12	0	74.753	2.4	0.45	0.223756	1	0.837	41600	3040	0.00847	0.00282	45.6	0.413	-0.102	5.91	7	0.0291	0.0513	0.510068	67600	3050	0.0164	0.00172	48	0.181	-0.161	5.18	7	0.0173	0.0289	0.556035
p10746	>sp|P10746|HEM4_HUMAN Uroporphyrinogen-III synthase OS=Homo sapiens GN=UROS PE=1 SV=1	UROS	6	6	0	24.09	2.4	0.44	0.227952	1	0.075	28200	1750	0.012	0.0106	46.4	0.396	-0.0684	17.3	7	0.179	0.0863	0.100083	51500	2280	0.0347	0.00489	48.8	0.193	-0.12	17.5	7	0.0566	0.0216	0.653381
q5vw36	>sp|Q5VW36|FOCAD_HUMAN Focadhesin OS=Homo sapiens GN=FOCAD PE=1 SV=1	FOCAD	4	4	0	4.141	2.4	0.437	0.22921	1	1.3	45300	3910	0.000325	0.00297	49.6	0.391	-0.109	4.85	7	0.0775	0.0906	0.0497136	71100	4980	0.00891	0.00497	52	0.197	-0.167	14.3	7	0.0857	0.0624	0.10931
o43432	>sp|O43432|IF4G3_HUMAN Eukaryotic translation initiation factor 4 gamma 3 OS=Homo sapiens GN=EIF4G3 PE=1 SV=2;>sp|O43432-3|IF4G3_HUMAN Isoform 3 of Eukaryotic translation initiation factor 4 gamma 3 OS=Homo sapiens GN=EIF4G3;>sp|O43432-4|IF4G3_HUMAN Isofor	EIF4G3	28	23	0	48.421	2.4	0.353	0.264451	1	0.973	40600	3380	0.0248	0.0046	45.9	0.331	-0.0973	1.76	7	0.0627	0.0874	0.0871979	41900	1900	0.0292	0.00248	48.2	0.124	-0.0985	7.95	7	0.0366	0.0277	0.572037
q9p0m9	>sp|Q9P0M9|RM27_HUMAN 39S ribosomal protein L27, mitochondrial OS=Homo sapiens GN=MRPL27 PE=1 SV=1	MRPL27	2	2	0.00021377	3.3134	2.4	0.299	0.287106	1	2.2	46800	3580	0.00296	0.00633	47.7	0.136	-0.114	5.57	7	0.0863	0.222	1.48949	55600	3280	0	0.0049	50.1	0.266	-0.133	7.51	7	0.456	0.29	2.92575
q15545	>sp|Q15545|TAF7_HUMAN Transcription initiation factor TFIID subunit 7 OS=Homo sapiens GN=TAF7 PE=1 SV=1	TAF7	3	3	0	3.5233	2.3	1.16	0.0741118	1	0.947	25600	3240	0.0333	0.019	47.5	0.577	-0.0603	6.88	7	0.0545	0.13	0.411813	38100	11800	0.0798	0.023	49.8	1.01	-0.0842	28	7	0.104	0.0866	0.213398
q9h7e2-3	>sp|Q9H7E2-3|TDRD3_HUMAN Isoform 3 of Tudor domain-containing protein 3 OS=Homo sapiens GN=TDRD3;>sp|Q9H7E2-2|TDRD3_HUMAN Isoform 2 of Tudor domain-containing protein 3 OS=Homo sapiens GN=TDRD3;>sp|Q9H7E2|TDRD3_HUMAN Tudor domain-containing protein 3 OS=Ho	TDRD3	9	9	0	15.369	2.3	1.14	0.0657212	1	1.39	46600	3470	0.0233	0.00451	49.2	0.226	-0.11	2.91	7	0.0546	0.0977	0.0334549	75900	47600	0.0495	0.0343	51.5	1.12	-0.171	59.5	7	0.146	0.0556	0.199989
p06132	>sp|P06132|DCUP_HUMAN Uroporphyrinogen decarboxylase OS=Homo sapiens GN=UROD PE=1 SV=2	UROD	9	9	0	79.035	2.3	1.13	0.0615259	1	0.833	24500	3910	0.124	0.0411	51.2	0.619	-0.0515	72.1	7	0.135	0.073	0.255878	39800	11600	0.15	0.0498	53.5	0.951	-0.0797	17.7	7	0.0869	0.0556	0.199989
o43707	>sp|O43707|ACTN4_HUMAN Alpha-actinin-4 OS=Homo sapiens GN=ACTN4 PE=1 SV=2;>sp|O43707-2|ACTN4_HUMAN Isoform ACTN4ISO of Alpha-actinin-4 OS=Homo sapiens GN=ACTN4;>sp|O43707-3|ACTN4_HUMAN Isoform 3 of Alpha-actinin-4 OS=Homo sapiens GN=ACTN4	ACTN4	63	43	0	323.31	2.3	1.06	0.0321586	1	0.763	34800	7710	0	0.052	55.9	0.814	-0.0803	147	7	0.0997	0.0305	0.753717	69400	16500	0.0329	0.0121	58.2	0.679	-0.153	21.3	7	0.112	0.0695	0.0146313
p61927	>sp|P61927|RL37_HUMAN 60S ribosomal protein L37 OS=Homo sapiens GN=RPL37 PE=1 SV=2	RPL37	7	7	0	7.913	2.3	1.04	0.0237679	1	2.06	41400	4850	0.0299	0.00613	50.1	0.375	-0.0963	3.25	7	0.0576	0.218	1.44263	38500	8870	0.0479	0.0233	52.4	0.967	-0.0866	12.6	7	0.403	0.199	1.71226
e9pav3	>sp|E9PAV3|NACAM_HUMAN Nascent polypeptide-associated complex subunit alpha, muscle-specific form OS=Homo sapiens GN=NACA PE=1 SV=1;>sp|Q13765|NACA_HUMAN Nascent polypeptide-associated complex subunit alpha OS=Homo sapiens GN=NACA PE=1 SV=1;>sp|E9PAV3-2|NA	NACA	8	8	0	44.223	2.3	1.04	0.0237679	1	0.163	28200	3130	0.146	0.0373	51.1	0.616	-0.0578	219	7	0.08	0.0427	0.610808	22000	3110	0.0947	0.0493	53.4	0.843	-0.0471	51	7	0.054	0.0358	0.464023
q93062-4	>sp|Q93062-4|RBPMS_HUMAN Isoform D of RNA-binding protein with multiple splicing OS=Homo sapiens GN=RBPMS;>sp|Q93062-5|RBPMS_HUMAN Isoform E of RNA-binding protein with multiple splicing OS=Homo sapiens GN=RBPMS;>sp|Q93062|RBPMS_HUMAN RNA-binding protein w	RBPMS	4	4	0	43.972	2.3	0.993	0.0040499	1	1.23	39600	5880	0.00699	0.00501	45.8	0.742	-0.0967	3.4	7	0.0881	0.115	0.236105	42400	7340	0.0296	0.00896	48.1	0.66	-0.0997	35.3	7	0.0871	0.0476	0.306669
p78324-4	>sp|P78324-4|SHPS1_HUMAN Isoform 4 of Tyrosine-protein phosphatase non-receptor type substrate 1 OS=Homo sapiens GN=SIRPA;>sp|P78324|SHPS1_HUMAN Tyrosine-protein phosphatase non-receptor type substrate 1 OS=Homo sapiens GN=SIRPA PE=1 SV=2;>sp|P78324-2|SHPS	SIRPA	7	7	0	8.2372	2.3	0.981	0.000984487	1	0.277	38800	9360	0.117	0.0265	51.8	0.304	-0.0814	68.3	7	0.0809	0.0448	0.586209	26000	4870	0.0465	0.0632	54.1	0.933	-0.0581	16.3	7	0.0717	0.047	0.31467
q92522	>sp|Q92522|H1X_HUMAN Histone H1x OS=Homo sapiens GN=H1FX PE=1 SV=1	H1FX	9	9	0	44.353	2.3	0.928	0.0232197	1	2.17	43000	2170	0.0108	0.00599	50.9	0.195	-0.101	32.1	7	0.0489	0.226	1.53634	40200	8760	0.00715	0.0121	53.2	0.907	-0.0938	4.83	7	0.427	0.278	2.76573
q02218-2	>sp|Q02218-2|ODO1_HUMAN Isoform 2 of 2-oxoglutarate dehydrogenase, mitochondrial OS=Homo sapiens GN=OGDH;>sp|Q02218|ODO1_HUMAN 2-oxoglutarate dehydrogenase, mitochondrial OS=Homo sapiens GN=OGDH PE=1 SV=3	OGDH	13	13	0	30.838	2.3	0.926	0.0240588	1	0.66	37100	5960	0.00278	0.00597	48.2	0.805	-0.0897	18.9	7	0.107	0.0669	0.327332	64700	10400	0.00804	0.00443	50.5	0.459	-0.153	13.2	7	0.0812	0.0475	0.308003
q9y230	>sp|Q9Y230|RUVB2_HUMAN RuvB-like 2 OS=Homo sapiens GN=RUVBL2 PE=1 SV=3;>sp|Q9Y230-2|RUVB2_HUMAN Isoform 2 of RuvB-like 2 OS=Homo sapiens GN=RUVBL2	RUVBL2	30	30	0	171.28	2.3	0.903	0.033708	1	0.677	20600	2830	0	0.0237	50.9	0.48	-0.0492	7.28	7	0.0517	0.0605	0.402301	27600	4310	0.0112	0.0319	53.2	0.765	-0.0641	13.4	7	0.0543	0.0535	0.227992
q9hab8	>sp|Q9HAB8|PPCS_HUMAN Phosphopantothenate--cysteine ligase OS=Homo sapiens GN=PPCS PE=1 SV=2;>sp|Q9HAB8-2|PPCS_HUMAN Isoform 2 of Phosphopantothenate--cysteine ligase OS=Homo sapiens GN=PPCS	PPCS	6	6	0	8.2929	2.3	0.883	0.0420987	1	1.15	37600	5590	0	0.00467	49.2	0.854	-0.0905	7.89	7	0.123	0.099	0.0486829	47700	3080	0.00977	0.00513	51.6	0.223	-0.112	2.93	7	0.0597	0.0599	0.142648
p48730-2	>sp|P48730-2|KC1D_HUMAN Isoform 2 of Casein kinase I isoform delta OS=Homo sapiens GN=CSNK1D;>sp|P48730|KC1D_HUMAN Casein kinase I isoform delta OS=Homo sapiens GN=CSNK1D PE=1 SV=2	CSNK1D	6	5	0	50.849	2.3	0.875	0.0454549	1	1.82	52900	9000	0.0181	0.00983	49.2	0.587	-0.125	9.08	7	0.145	0.169	0.868653	111000	50300	0.171	0.0204	51.6	0.649	-0.219	6.15	7	0.117	0.117	0.618784
q13257	>sp|Q13257|MD2L1_HUMAN Mitotic spindle assembly checkpoint protein MAD2A OS=Homo sapiens GN=MAD2L1 PE=1 SV=1	MAD2L1	5	5	0	13.735	2.3	0.862	0.0509089	1	0.743	35700	4730	0.00816	0.00513	45.7	0.719	-0.0872	6.38	7	0.0867	0.0735	0.250021	43900	5190	0.0181	0.00332	48	0.475	-0.105	10.6	7	0.0385	0.0539	0.222658
q9haw4-2	>sp|Q9HAW4-2|CLSPN_HUMAN Isoform 2 of Claspin OS=Homo sapiens GN=CLSPN;>sp|Q9HAW4-3|CLSPN_HUMAN Isoform 3 of Claspin OS=Homo sapiens GN=CLSPN;>sp|Q9HAW4|CLSPN_HUMAN Claspin OS=Homo sapiens GN=CLSPN PE=1 SV=3	CLSPN	4	4	0	6.3023	2.3	0.858	0.052587	1	0.315	31100	5110	0.144	0.0129	48.9	0.554	-0.0647	15.1	7	0.0756	0.0752	0.230107	22300	5320	0.0865	0.0377	51.2	0.654	-0.0486	169	7	0.106	0.0623	0.110644
p30154	>sp|P30154|2AAB_HUMAN Serine/threonine-protein phosphatase 2A 65 kDa regulatory subunit A beta isoform OS=Homo sapiens GN=PPP2R1B PE=1 SV=3;>sp|P30154-2|2AAB_HUMAN Isoform 2 of Serine/threonine-protein phosphatase 2A 65 kDa regulatory subunit A beta isofor	PPP2R1B	12	12	0	32.615	2.3	0.83	0.0643339	1	0.887	36800	3820	0.00967	0.00269	45.5	0.624	-0.0898	6.64	7	0.0647	0.0683	0.310933	43800	6120	0.0106	0.00428	47.8	0.547	-0.105	12.7	7	0.0423	0.047	0.31467
p28838-2	>sp|P28838-2|AMPL_HUMAN Isoform 2 of Cytosol aminopeptidase OS=Homo sapiens GN=LAP3;>sp|P28838|AMPL_HUMAN Cytosol aminopeptidase OS=Homo sapiens GN=LAP3 PE=1 SV=3	LAP3	27	27	0	217.84	2.3	0.824	0.0668511	1	0.393	25100	3180	0.299	0.0212	48.4	0.68	-0.0436	41.6	7	0.133	0.0629	0.374188	31800	2710	0.285	0.0134	50.7	0.466	-0.0551	35.6	7	0.104	0.0409	0.396014
p62269	>sp|P62269|RS18_HUMAN 40S ribosomal protein S18 OS=Homo sapiens GN=RPS18 PE=1 SV=3	RPS18	10	10	0	53.815	2.3	0.822	0.0676902	1	1.62	31900	2380	0.00949	0.00426	48.5	0.419	-0.0765	4.67	7	0.0708	0.129	0.400099	40400	8830	0.0181	0.012	50.8	0.707	-0.0947	21.5	7	0.279	0.0822	0.154724
o00330-3	>sp|O00330-3|ODPX_HUMAN Isoform 3 of Pyruvate dehydrogenase protein X component, mitochondrial OS=Homo sapiens GN=PDHX;>sp|O00330|ODPX_HUMAN Pyruvate dehydrogenase protein X component, mitochondrial OS=Homo sapiens GN=PDHX PE=1 SV=3;>sp|O00330-2|ODPX_HUMAN	PDHX	10	10	0	31.549	2.3	0.808	0.0735636	1	0.9	21700	3010	0	0.0289	51.2	0.616	-0.0517	17.3	7	0.0468	0.0524	0.497183	29500	3960	0.0221	0.0298	53.5	0.523	-0.0678	13.6	7	0.0528	0.0453	0.33734
q9uhd2	>sp|Q9UHD2|TBK1_HUMAN Serine/threonine-protein kinase TBK1 OS=Homo sapiens GN=TBK1 PE=1 SV=1	TBK1	10	10	0	25.436	2.3	0.803	0.0756613	1	0.86	42700	4350	0.00526	0.00169	45.1	0.689	-0.105	1.46	7	0.105	0.164	0.810084	46000	4750	0.009	0.00445	47.4	0.413	-0.111	4.41	7	0.0631	0.0585	0.161317
q9ufc0	>sp|Q9UFC0|LRWD1_HUMAN Leucine-rich repeat and WD repeat-containing protein 1 OS=Homo sapiens GN=LRWD1 PE=1 SV=2	LRWD1	7	7	0	35.028	2.3	0.736	0.10377	1	0.823	36200	3750	0	0.00334	46.2	0.562	-0.0888	9.41	7	0.1	0.0995	0.0545398	48900	5630	0.00241	0.00224	48.5	0.474	-0.118	5.21	7	0.0675	0.0846	0.186728
q9y485	>sp|Q9Y485|DMXL1_HUMAN DmX-like protein 1 OS=Homo sapiens GN=DMXL1 PE=1 SV=3	DMXL1	19	19	0	80.292	2.3	0.734	0.104609	1	1.06	31000	3580	0.0103	0.00911	47.8	0.552	-0.0746	6.54	7	0.0771	0.0835	0.132882	53200	6830	0.0108	0.00402	50.1	0.484	-0.126	16.3	7	0.101	0.0569	0.182653
p43246	>sp|P43246|MSH2_HUMAN DNA mismatch repair protein Msh2 OS=Homo sapiens GN=MSH2 PE=1 SV=1;>sp|P43246-2|MSH2_HUMAN Isoform 2 of DNA mismatch repair protein Msh2 OS=Homo sapiens GN=MSH2	MSH2	18	18	0	58.707	2.3	0.73	0.106287	1	0.55	43800	5780	0.0214	0.00649	46.2	0.67	-0.105	7.91	7	0.0949	0.0649	0.35076	56100	5010	0.0129	0.00215	48.5	0.292	-0.134	3.81	7	0.049	0.0617	0.118645
q6nzi2	>sp|Q6NZI2|PTRF_HUMAN Polymerase I and transcript release factor OS=Homo sapiens GN=PTRF PE=1 SV=1;>sp|Q6NZI2-2|PTRF_HUMAN Isoform 2 of Polymerase I and transcript release factor OS=Homo sapiens GN=PTRF	PTRF	13	13	0	179.2	2.3	0.724	0.108804	1	1.25	31800	5260	0.0326	0.0209	50.5	0.268	-0.0735	35.4	7	0.0926	0.0859	0.104769	39200	10700	0.0264	0.0275	52.8	0.673	-0.09	34.9	7	0.183	0.0644	0.0826401
p18583-2	>sp|P18583-2|SON_HUMAN Isoform A of Protein SON OS=Homo sapiens GN=SON;>sp|P18583-7|SON_HUMAN Isoform G of Protein SON OS=Homo sapiens GN=SON;>sp|P18583|SON_HUMAN Protein SON OS=Homo sapiens GN=SON PE=1 SV=4;>sp|P18583-5|SON_HUMAN Isoform D of Protein SON	SON	11	10	0	12.868	2.3	0.709	0.115097	1	0.593	30300	3660	0.0241	0.00675	44.8	0.521	-0.0732	1.09	7	0.0385	0.16	0.763229	28600	3220	0.00545	0.00899	47.1	0.481	-0.0693	3.28	7	0.0503	0.0735	0.038709
p09012	>sp|P09012|SNRPA_HUMAN U1 small nuclear ribonucleoprotein A OS=Homo sapiens GN=SNRPA PE=1 SV=3	SNRPA	9	7	0	40.862	2.3	0.67	0.131459	1	1.07	22800	2980	0	0.0333	52.8	0.191	-0.0537	9.97	7	0.0512	0.0659	0.339046	31900	6010	0.0312	0.0391	55.1	0.643	-0.0718	45.5	7	0.0693	0.0361	0.460022
q9ubw7	>sp|Q9UBW7|ZMYM2_HUMAN Zinc finger MYM-type protein 2 OS=Homo sapiens GN=ZMYM2 PE=1 SV=1;>sp|Q9UBW7-2|ZMYM2_HUMAN Isoform 2 of Zinc finger MYM-type protein 2 OS=Homo sapiens GN=ZMYM2	ZMYM2	9	8	0	11.843	2.3	0.612	0.155792	1	0.89	39200	4400	0.0216	0.00539	46	0.438	-0.0942	1.03	7	0.0671	0.132	0.43524	39600	3800	0.0354	0.0112	48.2	0.427	-0.0925	5.55	7	0.0376	0.0514	0.255996
o60294	>sp|O60294|TYW4_HUMAN tRNA wybutosine-synthesizing protein 4 OS=Homo sapiens GN=LCMT2 PE=1 SV=3	LCMT2	5	5	0	5.497	2.3	0.6	0.160826	1	0.57	51600	5790	0.0138	0.00462	45.5	0.521	-0.125	1.88	7	0.077	0.157	0.728087	35100	2390	0.0212	0.00684	47.8	0.299	-0.0836	19.8	7	0.0487	0.0256	0.60004
p00568	>sp|P00568|KAD1_HUMAN Adenylate kinase isoenzyme 1 OS=Homo sapiens GN=AK1 PE=1 SV=3	AK1	12	12	0	18.324	2.3	0.593	0.163763	1	0.24	31600	2480	0.011	0.00717	47.5	0.471	-0.076	29.5	7	0.129	0.0536	0.483127	50200	4920	0.0278	0.004	49.8	0.359	-0.117	17.5	7	0.0372	0.0289	0.556035
p07437	>sp|P07437|TBB5_HUMAN Tubulin beta chain OS=Homo sapiens GN=TUBB PE=1 SV=2	TUBB	5	4	0	81.235	2.3	0.582	0.168378	1	0.937	26700	2030	0	0.00517	48.2	0.445	-0.0647	3.83	7	0.0552	0.0788	0.187937	65600	16000	0.0537	0.0126	50.5	0.375	-0.148	172	7	0.0684	0.0434	0.362676
q9bwf3	>sp|Q9BWF3|RBM4_HUMAN RNA-binding protein 4 OS=Homo sapiens GN=RBM4 PE=1 SV=1;>sp|Q9BWF3-4|RBM4_HUMAN Isoform 4 of RNA-binding protein 4 OS=Homo sapiens GN=RBM4;>sp|Q9BWF3-3|RBM4_HUMAN Isoform 3 of RNA-binding protein 4 OS=Homo sapiens GN=RBM4;>sp|Q9BWF3-2	RBM4	13	1	0	94.797	2.3	0.576	0.170895	1	1.18	45300	3160	0.0169	0.00204	46.5	0.349	-0.109	3.71	7	0.0518	0.159	0.751515	47400	5350	0.0299	0.00474	48.8	0.459	-0.111	4.09	7	0.0959	0.0787	0.108051
q96m27	>sp|Q96M27|PRRC1_HUMAN Protein PRRC1 OS=Homo sapiens GN=PRRC1 PE=1 SV=1;>sp|Q96M27-3|PRRC1_HUMAN Isoform 3 of Protein PRRC1 OS=Homo sapiens GN=PRRC1;>sp|Q96M27-2|PRRC1_HUMAN Isoform 2 of Protein PRRC1 OS=Homo sapiens GN=PRRC1;>sp|Q96M27-5|PRRC1_HUMAN Isofo	PRRC1	7	7	0	10.992	2.3	0.575	0.171315	1	0.933	32500	3770	0.131	0.0159	47.6	0.442	-0.0691	22.5	7	0.0696	0.0379	0.667034	41000	4310	0.146	0.0111	49.9	0.369	-0.0843	12.8	7	0.0746	0.0548	0.210657
p50748	>sp|P50748|KNTC1_HUMAN Kinetochore-associated protein 1 OS=Homo sapiens GN=KNTC1 PE=1 SV=1	KNTC1	17	17	0	47.942	2.3	0.573	0.172154	1	0.833	37800	3800	0.00852	0.00518	46.6	0.548	-0.0916	7.71	7	0.0887	0.064	0.361302	62400	4100	0.029	0.00386	48.9	0.166	-0.146	1.01	7	0.0248	0.0548	0.210657
p0dmm9-3	>sp|P0DMM9-3|ST1A3_HUMAN Isoform 3 of Sulfotransferase 1A3 OS=Homo sapiens GN=SULT1A3;>sp|P0DMN0|ST1A4_HUMAN Sulfotransferase 1A4 OS=Homo sapiens GN=SULT1A4 PE=1 SV=1;>sp|P0DMM9|ST1A3_HUMAN Sulfotransferase 1A3 OS=Homo sapiens GN=SULT1A3 PE=1 SV=1	SULT1A3	7	7	0	10.464	2.3	0.571	0.172993	1	0.907	36900	2700	0.00665	0.00275	46.9	0.458	-0.0894	6.29	7	0.086	0.0621	0.383559	41500	3540	0.00738	0.00315	49.2	0.341	-0.0991	1.59	7	0.0271	0.0773	0.0893822
q06546	>sp|Q06546|GABPA_HUMAN GA-binding protein alpha chain OS=Homo sapiens GN=GABPA PE=1 SV=1	GABPA	7	7	0	20.575	2.3	0.567	0.174671	1	1.09	30300	2470	0	0.00332	46	0.492	-0.0744	3.32	7	0.08	0.0807	0.165681	38900	3560	0.0141	0.00425	48.2	0.283	-0.0928	10.4	7	0.0581	0.0391	0.420017
q9nqt4	>sp|Q9NQT4|EXOS5_HUMAN Exosome complex component RRP46 OS=Homo sapiens GN=EXOSC5 PE=1 SV=1	EXOSC5	7	7	0	23.588	2.3	0.551	0.181383	1	0.873	30000	3090	0	0.0122	52.4	0.421	-0.0708	3.68	7	0.099	0.0941	0.00871503	52400	6170	0.0163	0.00508	54.7	0.356	-0.12	6.47	7	0.078	0.0636	0.0933081
q8wya6	>sp|Q8WYA6|CTBL1_HUMAN Beta-catenin-like protein 1 OS=Homo sapiens GN=CTNNBL1 PE=1 SV=1;>sp|Q8WYA6-4|CTBL1_HUMAN Isoform 4 of Beta-catenin-like protein 1 OS=Homo sapiens GN=CTNNBL1;>sp|Q8WYA6-3|CTBL1_HUMAN Isoform 3 of Beta-catenin-like protein 1 OS=Homo s	CTNNBL1	10	10	0	13.047	2.3	0.521	0.193969	1	0.763	44800	2540	0.00964	0.00236	44.2	0.171	-0.11	5.56	7	0.0364	0.045	0.583866	58300	10000	0.0251	0.00411	46.6	0.492	-0.139	12.2	7	0.0489	0.0423	0.377345
p45954	>sp|P45954|ACDSB_HUMAN Short/branched chain specific acyl-CoA dehydrogenase, mitochondrial OS=Homo sapiens GN=ACADSB PE=1 SV=1;>sp|P45954-2|ACDSB_HUMAN Isoform 2 of Short/branched chain specific acyl-CoA dehydrogenase, mitochondrial OS=Homo sapiens GN=ACAD	ACADSB	6	6	0	19.442	2.3	0.511	0.198165	1	0.753	31200	5460	0.0376	0.032	51.4	0.381	-0.0713	11.8	7	0.066	0.15	0.64609	49000	5590	0.0512	0.0126	53.7	0.341	-0.109	1.59	7	0.0357	0.0957	0.334747
q9p2k8	>sp|Q9P2K8|E2AK4_HUMAN Eukaryotic translation initiation factor 2-alpha kinase 4 OS=Homo sapiens GN=EIF2AK4 PE=1 SV=3;>sp|Q9P2K8-2|E2AK4_HUMAN Isoform 2 of Eukaryotic translation initiation factor 2-alpha kinase 4 OS=Homo sapiens GN=EIF2AK4;>sp|Q9P2K8-3|E2	EIF2AK4	18	18	0	28.215	2.3	0.484	0.209492	1	0.613	42600	2660	0.0149	0.00318	47.1	0.336	-0.102	6.15	7	0.0334	0.047	0.560438	58600	7010	0.0107	0.00621	49.4	0.348	-0.14	29.1	7	0.0568	0.0458	0.330672
p46020-3	>sp|P46020-3|KPB1_HUMAN Isoform 3 of Phosphorylase b kinase regulatory subunit alpha, skeletal muscle isoform OS=Homo sapiens GN=PHKA1;>sp|P46020-2|KPB1_HUMAN Isoform 2 of Phosphorylase b kinase regulatory subunit alpha, skeletal muscle isoform OS=Homo sap	PHKA1	9	9	0	11.333	2.3	0.429	0.232566	1	0.825	39400	2760	0.00836	0.0032	46.4	0.419	-0.0959	1.56	7	0.0574	0.0959	0.0123699	50900	1180	0.00461	0.00138	48.7	0.0888	-0.122	0.814	7	0.0164	0.0442	0.352008
p46199	>sp|P46199|IF2M_HUMAN Translation initiation factor IF-2, mitochondrial OS=Homo sapiens GN=MTIF2 PE=1 SV=2	MTIF2	4	4	0.0010128	2.6046	2.3	0.391	0.248509	1	0.99	45300	2830	0.00773	0.00356	45.2	0.117	-0.111	7.39	7	0.0385	0.025	0.818143	132000	23100	0.00571	0.00155	47.6	0.374	-0.319	1.22	7	0.0726	0.159	1.17886
p49593-2	>sp|P49593-2|PPM1F_HUMAN Isoform 2 of Protein phosphatase 1F OS=Homo sapiens GN=PPM1F;>sp|P49593|PPM1F_HUMAN Protein phosphatase 1F OS=Homo sapiens GN=PPM1F PE=1 SV=3	PPM1F	5	5	0	81.293	2.3	0.365	0.259417	1	1.01	39800	4240	0	0.00872	47.9	0.166	-0.0967	11	7	0.0774	0.0635	0.367159	52900	4030	0.00453	0.00256	50.2	0.325	-0.126	5.02	7	0.0575	0.0532	0.231993
q7kzi7-8	>sp|Q7KZI7-8|MARK2_HUMAN Isoform 8 of Serine/threonine-protein kinase MARK2 OS=Homo sapiens GN=MARK2;>sp|Q7KZI7|MARK2_HUMAN Serine/threonine-protein kinase MARK2 OS=Homo sapiens GN=MARK2 PE=1 SV=2;>sp|Q7KZI7-4|MARK2_HUMAN Isoform 4 of Serine/threonine-prot	MARK2	16	0	0	94.541	2.3	0.303	0.285428	1	1.07	37700	1560	0.00616	0.00129	45.9	0.144	-0.0921	1.13	7	0.0441	0.113	0.212677	56700	6790	0.011	0.00469	48.2	0.267	-0.136	7.64	7	0.0693	0.0598	0.143981
p61019	>sp|P61019|RAB2A_HUMAN Ras-related protein Rab-2A OS=Homo sapiens GN=RAB2A PE=1 SV=1;>sp|P61019-2|RAB2A_HUMAN Isoform 2 of Ras-related protein Rab-2A OS=Homo sapiens GN=RAB2A;>sp|Q8WUD1|RAB2B_HUMAN Ras-related protein Rab-2B OS=Homo sapiens GN=RAB2B PE=1 S	RAB2A	7	7	0	34.922	2.2	1.12	0.0573305	1	-0.0433	26600	4770	0	0.0325	51.5	0.997	-0.0631	7.44	7	0.119	0.132	0.43524	33400	3250	0.017	0.0165	53.7	0.519	-0.0771	35.5	7	0.0643	0.0308	0.530698
q9h9j2	>sp|Q9H9J2|RM44_HUMAN 39S ribosomal protein L44, mitochondrial OS=Homo sapiens GN=MRPL44 PE=1 SV=1	MRPL44	5	5	0	25.661	2.2	1.11	0.0531352	1	0.4	45300	6720	0.00558	0.00459	48.2	0.819	-0.109	9.17	7	0.118	0.0898	0.0590847	47500	10700	0.0176	0.0105	50.4	0.747	-0.111	5.47	7	0.15	0.122	0.685459
q9ukf6	>sp|Q9UKF6|CPSF3_HUMAN Cleavage and polyadenylation specificity factor subunit 3 OS=Homo sapiens GN=CPSF3 PE=1 SV=1	CPSF3	8	8	0	205.02	2.2	0.998	0.00614757	1	0.603	27000	4280	0.0327	0.0109	45.5	0.934	-0.0644	13.3	7	0.0716	0.0757	0.22425	38400	2880	0.0145	0.00646	47.7	0.35	-0.0921	9.97	7	0.0381	0.0425	0.374678
p08133	>sp|P08133|ANXA6_HUMAN Annexin A6 OS=Homo sapiens GN=ANXA6 PE=1 SV=3;>sp|P08133-2|ANXA6_HUMAN Isoform 2 of Annexin A6 OS=Homo sapiens GN=ANXA6	ANXA6	39	39	0	271.85	2.2	0.974	0.00392121	1	0.573	36800	5700	0.00723	0.00531	46.6	0.943	-0.0895	18.7	7	0.115	0.0723	0.264077	59800	4380	0.0302	0.00269	48.8	0.244	-0.14	3.4	7	0.0423	0.05	0.274665
p84103-2	>sp|P84103-2|SRSF3_HUMAN Isoform 2 of Serine/arginine-rich splicing factor 3 OS=Homo sapiens GN=SRSF3;>sp|P84103|SRSF3_HUMAN Serine/arginine-rich splicing factor 3 OS=Homo sapiens GN=SRSF3 PE=1 SV=1	SRSF3	10	9	0	35.459	2.2	0.97	0.00559934	1	1.06	32400	4790	0.0285	0.0092	48.1	0.661	-0.0763	12.3	7	0.0628	0.119	0.28296	40500	8340	0.0378	0.0106	50.2	0.71	-0.0934	55.5	7	0.142	0.0368	0.450688
p49327	>sp|P49327|FAS_HUMAN Fatty acid synthase OS=Homo sapiens GN=FASN PE=1 SV=3	FASN	96	96	0	323.31	2.2	0.967	0.00685794	1	0.803	40100	6610	0.0111	0.00731	47.9	0.95	-0.0962	17.8	7	0.126	0.0724	0.262906	57000	4210	0.0039	0.00999	50.1	0.182	-0.136	1.62	7	0.0441	0.0663	0.0573034
p98175-2	>sp|P98175-2|RBM10_HUMAN Isoform 2 of RNA-binding protein 10 OS=Homo sapiens GN=RBM10;>sp|P98175|RBM10_HUMAN RNA-binding protein 10 OS=Homo sapiens GN=RBM10 PE=1 SV=3;>sp|P98175-4|RBM10_HUMAN Isoform 4 of RNA-binding protein 10 OS=Homo sapiens GN=RBM10;>sp	RBM10	20	20	0	104.13	2.2	0.965	0.00769701	1	1.23	36000	4010	0.0232	0.00689	47.1	0.489	-0.0859	7.53	7	0.0542	0.104	0.107252	41000	9370	0.025	0.00947	49.2	0.832	-0.0962	19	7	0.123	0.0656	0.066638
q92552	>sp|Q92552|RT27_HUMAN 28S ribosomal protein S27, mitochondrial OS=Homo sapiens GN=MRPS27 PE=1 SV=3;>sp|Q92552-2|RT27_HUMAN Isoform 2 of 28S ribosomal protein S27, mitochondrial OS=Homo sapiens GN=MRPS27	MRPS27	8	8	0	169.05	2.2	0.945	0.0160877	1	0.81	47200	8330	0.0108	0.00997	48.2	0.779	-0.113	12.7	7	0.151	0.0795	0.179737	79200	19600	0.0205	0.00698	50.5	0.535	-0.185	34.9	7	0.142	0.042	0.381345
o43310	>sp|O43310|CTIF_HUMAN CBP80/20-dependent translation initiation factor OS=Homo sapiens GN=CTIF PE=1 SV=1;>sp|O43310-2|CTIF_HUMAN Isoform 2 of CBP80/20-dependent translation initiation factor OS=Homo sapiens GN=CTIF	CTIF	7	7	0	8.3215	2.2	0.913	0.0295127	1	1.45	39900	3460	0	0.00376	50.7	0.333	-0.0951	4.88	7	0.0659	0.0774	0.204337	35200	8540	0.00756	0.0261	52.9	0.85	-0.0823	7.65	7	0.101	0.129	0.778805
q96p11-2	>sp|Q96P11-2|NSUN5_HUMAN Isoform 2 of Probable 28S rRNA (cytosine-C(5))-methyltransferase OS=Homo sapiens GN=NSUN5;>sp|Q96P11-5|NSUN5_HUMAN Isoform 5 of Probable 28S rRNA (cytosine-C(5))-methyltransferase OS=Homo sapiens GN=NSUN5;>sp|Q96P11|NSUN5_HUMAN Pro	NSUN5	13	13	0	115	2.2	0.91	0.0307713	1	1.03	34500	1780	0.00177	0.00129	45.6	0.268	-0.0848	0.947	7	0.0237	0.113	0.212677	46800	8250	0.0117	0.00547	47.8	0.87	-0.112	27.8	7	0.0785	0.0704	0.0026297
q86u28	>sp|Q86U28|ISCA2_HUMAN Iron-sulfur cluster assembly 2 homolog, mitochondrial OS=Homo sapiens GN=ISCA2 PE=1 SV=2	ISCA2	4	4	0	4.3546	2.2	0.847	0.0572018	1	0.843	36800	6870	0	0.0283	48.8	0.598	-0.0889	7.2	7	0.0932	0.101	0.0721106	46400	9750	0.00113	0.0325	51	0.6	-0.11	2.27	7	0.106	0.143	0.965496
q9h9c1	>sp|Q9H9C1|SPE39_HUMAN Spermatogenesis-defective protein 39 homolog OS=Homo sapiens GN=VIPAS39 PE=1 SV=1;>sp|Q9H9C1-2|SPE39_HUMAN Isoform 2 of Spermatogenesis-defective protein 39 homolog OS=Homo sapiens GN=VIPAS39	VIPAS39	8	8	0	31.713	2.2	0.84	0.0601386	1	1.23	43600	5290	0.00788	0.00285	47.2	0.555	-0.105	5.63	7	0.082	0.0891	0.0672844	71400	13700	0.0352	0.00659	49.5	0.631	-0.166	36.7	7	0.086	0.0504	0.269331
q9ujk0	>sp|Q9UJK0|TSR3_HUMAN Ribosome biogenesis protein TSR3 homolog OS=Homo sapiens GN=TSR3 PE=1 SV=1	TSR3	7	7	0	121.38	2.2	0.838	0.0609776	1	0.85	23600	4060	0	0.0284	50.2	0.44	-0.0564	8.91	7	0.132	0.106	0.13068	33300	8180	0.0146	0.0279	52.4	0.713	-0.0774	50.1	7	0.197	0.16	1.19219
p30405	>sp|P30405|PPIF_HUMAN Peptidyl-prolyl cis-trans isomerase F, mitochondrial OS=Homo sapiens GN=PPIF PE=1 SV=1	PPIF	10	9	0	75.492	2.2	0.824	0.0668511	1	0.387	27400	2910	0	0.03	49.8	0.774	-0.0656	98.6	7	0.12	0.0447	0.58738	59700	4580	0.0332	0.00656	52	0.283	-0.137	37	7	0.0134	0.0338	0.490693
p40692	>sp|P40692|MLH1_HUMAN DNA mismatch repair protein Mlh1 OS=Homo sapiens GN=MLH1 PE=1 SV=1;>sp|P40692-3|MLH1_HUMAN Isoform 3 of DNA mismatch repair protein Mlh1 OS=Homo sapiens GN=MLH1;>sp|P40692-2|MLH1_HUMAN Isoform 2 of DNA mismatch repair protein Mlh1 OS=	MLH1	10	10	0	42.897	2.2	0.822	0.0676902	1	0.743	34400	2970	0.0262	0.00836	45.8	0.377	-0.0826	3.35	7	0.0468	0.0576	0.436271	39000	6900	0.0309	0.0122	48	0.73	-0.0918	5.02	7	0.0931	0.0977	0.361417
q8teq6	>sp|Q8TEQ6|GEMI5_HUMAN Gem-associated protein 5 OS=Homo sapiens GN=GEMIN5 PE=1 SV=3	GEMIN5	38	38	0	294.61	2.2	0.821	0.0681097	1	0.75	39000	4270	0.0128	0.00366	47.2	0.664	-0.0939	9.31	7	0.118	0.0786	0.19028	56200	6120	0.0192	0.00393	49.4	0.483	-0.133	18.8	7	0.0608	0.0522	0.245328
q5t4s7-3	>sp|Q5T4S7-3|UBR4_HUMAN Isoform 3 of E3 ubiquitin-protein ligase UBR4 OS=Homo sapiens GN=UBR4;>sp|Q5T4S7-4|UBR4_HUMAN Isoform 4 of E3 ubiquitin-protein ligase UBR4 OS=Homo sapiens GN=UBR4;>sp|Q5T4S7|UBR4_HUMAN E3 ubiquitin-protein ligase UBR4 OS=Homo sapie	UBR4	72	72	0	323.31	2.2	0.816	0.0702073	1	0.71	44200	6480	0.0147	0.00454	47.7	0.75	-0.106	15.1	7	0.114	0.0596	0.412843	77400	11000	0.0244	0.00329	49.9	0.322	-0.181	16	7	0.0228	0.0292	0.552034
q96t60	>sp|Q96T60|PNKP_HUMAN Bifunctional polynucleotide phosphatase/kinase OS=Homo sapiens GN=PNKP PE=1 SV=1;>sp|Q96T60-2|PNKP_HUMAN Isoform 2 of Bifunctional polynucleotide phosphatase/kinase OS=Homo sapiens GN=PNKP	PNKP	5	5	0	6.3418	2.2	0.811	0.072305	1	0.877	46800	8290	0.00444	0.00326	46	0.76	-0.115	6.91	7	0.0979	0.0881	0.0789982	97500	15300	0.0156	0.00386	48.2	0.281	-0.233	4.4	7	0.0299	0.0611	0.126646
p49458	>sp|P49458|SRP09_HUMAN Signal recognition particle 9 kDa protein OS=Homo sapiens GN=SRP9 PE=1 SV=2	SRP9	7	7	0	23.053	2.2	0.796	0.078598	1	1.13	29200	4060	0.0248	0.0162	49.5	0.499	-0.0686	28	7	0.0625	0.0642	0.35896	35300	7360	0.0304	0.0191	51.7	0.621	-0.0812	35.4	7	0.135	0.05	0.274665
p35573	>sp|P35573|GDE_HUMAN Glycogen debranching enzyme OS=Homo sapiens GN=AGL PE=1 SV=3;>sp|P35573-2|GDE_HUMAN Isoform 5 of Glycogen debranching enzyme OS=Homo sapiens GN=AGL;>sp|P35573-3|GDE_HUMAN Isoform 6 of Glycogen debranching enzyme OS=Homo sapiens GN=AGL	AGL	19	19	0	25.51	2.2	0.78	0.0853105	1	0.923	37000	5010	0.00739	0.00381	47.2	0.708	-0.0896	8.83	7	0.0865	0.0682	0.312104	46200	3880	0.0301	0.00388	49.4	0.328	-0.108	2.35	7	0.031	0.0643	0.0839736
q96iu4	>sp|Q96IU4|ABHEB_HUMAN Alpha/beta hydrolase domain-containing protein 14B OS=Homo sapiens GN=ABHD14B PE=1 SV=1	ABHD14B	6	6	0	26.244	2.2	0.78	0.0853105	1	0.863	27000	3160	0	0.00726	48.4	0.737	-0.0653	6.38	7	0.107	0.0866	0.096569	33400	2250	0.00887	0.0163	50.6	0.255	-0.079	1.42	7	0.0352	0.0686	0.0266328
q5sw79	>sp|Q5SW79|CE170_HUMAN Centrosomal protein of 170 kDa OS=Homo sapiens GN=CEP170 PE=1 SV=1	CEP170	57	2	0	234.9	2.2	0.772	0.0886668	1	0.2	24800	4720	0.00668	0.0211	50.1	0.355	-0.059	30.6	7	0.0724	0.049	0.53701	26800	4690	0	0.0286	52.2	0.685	-0.0634	69.7	7	0.0665	0.0283	0.564036
p50990	>sp|P50990|TCPQ_HUMAN T-complex protein 1 subunit theta OS=Homo sapiens GN=CCT8 PE=1 SV=4;>sp|P50990-2|TCPQ_HUMAN Isoform 2 of T-complex protein 1 subunit theta OS=Homo sapiens GN=CCT8;>sp|P50990-3|TCPQ_HUMAN Isoform 3 of T-complex protein 1 subunit theta	CCT8	42	42	0	291.13	2.2	0.764	0.092023	1	0.633	27500	3670	0.00868	0.0114	48.9	0.754	-0.0659	15.3	7	0.0833	0.0621	0.383559	37200	1310	0.0132	0.00699	51.1	0.125	-0.0873	0.627	7	0.0206	0.0557	0.198655
q6nw29	>sp|Q6NW29|RWDD4_HUMAN RWD domain-containing protein 4 OS=Homo sapiens GN=RWDD4 PE=1 SV=3	RWDD4	2	2	0	4.8645	2.2	0.758	0.0945402	1	0.513	33100	2550	0.0185	0.00658	46.5	0.494	-0.0797	9.88	7	0.0648	0.0587	0.423386	38900	5790	0.0135	0.00587	48.7	0.575	-0.0927	4.2	7	0.0815	0.112	0.552109
q29940	>sp|Q29940|1B59_HUMAN HLA class I histocompatibility antigen, B-59 alpha chain OS=Homo sapiens GN=HLA-B PE=1 SV=1;>sp|P30685|1B35_HUMAN HLA class I histocompatibility antigen, B-35 alpha chain OS=Homo sapiens GN=HLA-B PE=1 SV=1;>sp|P30498|1B78_HUMAN HLA cl	HLA-B	2	1	0.00021142	3.1406	2.2	0.754	0.0962184	1	1.07	49000	9190	0.242	0.00595	49.1	0.688	-0.0903	24.8	7	0.0813	0.0752	0.230107	64800	8140	0.244	0.016	51.2	0.307	-0.117	6.93	7	0.138	0.167	1.28554
p35612	>sp|P35612|ADDB_HUMAN Beta-adducin OS=Homo sapiens GN=ADD2 PE=1 SV=3;>sp|P35612-4|ADDB_HUMAN Isoform 4 of Beta-adducin OS=Homo sapiens GN=ADD2;>sp|P35612-3|ADDB_HUMAN Isoform 3 of Beta-adducin OS=Homo sapiens GN=ADD2	ADD2	16	5	0	85.703	2.2	0.746	0.0995746	1	0.707	21400	2650	0	0.0311	51.9	0.566	-0.0507	8.75	7	0.0424	0.0501	0.524125	29100	2970	0.0229	0.0205	54.1	0.487	-0.0666	26.5	7	0.0556	0.0308	0.530698
o43896	>sp|O43896|KIF1C_HUMAN Kinesin-like protein KIF1C OS=Homo sapiens GN=KIF1C PE=1 SV=3	KIF1C	12	12	0	183.93	2.2	0.733	0.105029	1	1.18	38400	5730	0.00952	0.00321	46.4	0.622	-0.0933	8.03	7	0.0504	0.103	0.0955384	74000	17200	0.0757	0.0223	48.6	0.39	-0.165	12.6	7	0.0501	0.0441	0.353342
q9gzs3	>sp|Q9GZS3|WDR61_HUMAN WD repeat-containing protein 61 OS=Homo sapiens GN=WDR61 PE=1 SV=1	WDR61	8	8	0	61.934	2.2	0.73	0.106287	1	0.87	26800	2330	0	0.0115	47.1	0.558	-0.0653	5.4	7	0.0575	0.0757	0.22425	35900	3130	0	0.00597	49.2	0.47	-0.0863	5	7	0.0649	0.0623	0.110644
p38919	>sp|P38919|IF4A3_HUMAN Eukaryotic initiation factor 4A-III OS=Homo sapiens GN=EIF4A3 PE=1 SV=4	EIF4A3	14	14	0	78.377	2.2	0.727	0.107546	1	0.687	31400	3380	0.00295	0.00481	47	0.683	-0.0764	9.14	7	0.0765	0.0639	0.362474	44300	2710	0.0191	0.00329	49.2	0.248	-0.105	4.25	7	0.0534	0.0554	0.202656
q9nwh9	>sp|Q9NWH9|SLTM_HUMAN SAFB-like transcription modulator OS=Homo sapiens GN=SLTM PE=1 SV=2;>sp|Q9NWH9-3|SLTM_HUMAN Isoform 2 of SAFB-like transcription modulator OS=Homo sapiens GN=SLTM	SLTM	27	27	0	124.67	2.2	0.724	0.108804	1	1.39	26900	3530	0	0.0217	52.1	0.327	-0.0637	13.7	7	0.0596	0.105	0.118966	33800	8330	0.0223	0.0413	54.2	0.646	-0.0771	43.4	7	0.179	0.0478	0.304002
q8nce0-4	>sp|Q8NCE0-4|SEN2_HUMAN Isoform 4 of tRNA-splicing endonuclease subunit Sen2 OS=Homo sapiens GN=TSEN2;>sp|Q8NCE0-2|SEN2_HUMAN Isoform 2 of tRNA-splicing endonuclease subunit Sen2 OS=Homo sapiens GN=TSEN2;>sp|Q8NCE0|SEN2_HUMAN tRNA-splicing endonuclease sub	TSEN2	4	4	0	4.6701	2.2	0.719	0.110902	1	1.02	49400	7940	0.0028	0.00983	47.5	0.642	-0.12	14.4	7	0.121	0.0665	0.332018	71600	8850	0.00745	0.00307	49.7	0.324	-0.171	11.2	7	0.0557	0.0376	0.44002
q9h2u1-3	>sp|Q9H2U1-3|DHX36_HUMAN Isoform 3 of ATP-dependent RNA helicase DHX36 OS=Homo sapiens GN=DHX36;>sp|Q9H2U1-2|DHX36_HUMAN Isoform 2 of ATP-dependent RNA helicase DHX36 OS=Homo sapiens GN=DHX36;>sp|Q9H2U1|DHX36_HUMAN ATP-dependent RNA helicase DHX36 OS=Homo	DHX36	22	21	0	140.23	2.2	0.719	0.110902	1	1.33	36200	4040	0.0131	0.00663	48.2	0.491	-0.0865	5.85	7	0.0781	0.0855	0.109454	58800	12400	0.0282	0.00962	50.4	0.525	-0.137	42.3	7	0.12	0.0484	0.296001
o43379	>sp|O43379|WDR62_HUMAN WD repeat-containing protein 62 OS=Homo sapiens GN=WDR62 PE=1 SV=4;>sp|O43379-4|WDR62_HUMAN Isoform 4 of WD repeat-containing protein 62 OS=Homo sapiens GN=WDR62	WDR62	14	14	0	155.75	2.2	0.664	0.133976	1	1.15	37600	2260	0.0022	0.0021	46.5	0.276	-0.0918	1.35	7	0.053	0.0902	0.0543991	52400	8510	0.0113	0.00351	48.7	0.604	-0.125	13.5	7	0.0929	0.0597	0.145315
q8nfh4	>sp|Q8NFH4|NUP37_HUMAN Nucleoporin Nup37 OS=Homo sapiens GN=NUP37 PE=1 SV=1	NUP37	7	7	0	56.943	2.2	0.656	0.137333	1	0.763	27800	2480	0.00279	0.00737	48.8	0.496	-0.0669	3.61	7	0.0682	0.0824	0.145767	32300	3130	0.0127	0.0138	51	0.428	-0.076	6.57	7	0.0505	0.0589	0.155983
o43823	>sp|O43823|AKAP8_HUMAN A-kinase anchor protein 8 OS=Homo sapiens GN=AKAP8 PE=1 SV=1	AKAP8	11	11	0	105.85	2.2	0.637	0.145304	1	0.66	25400	3130	0.0431	0.0077	47.4	0.613	-0.0593	9.47	7	0.0545	0.0838	0.129368	45300	2850	0.0812	0.0114	49.6	0.173	-0.1	35.2	7	0.0405	0.0486	0.293334
q6yhu6-3	>sp|Q6YHU6-3|THADA_HUMAN Isoform 3 of Thyroid adenoma-associated protein OS=Homo sapiens GN=THADA;>sp|Q6YHU6|THADA_HUMAN Thyroid adenoma-associated protein OS=Homo sapiens GN=THADA PE=1 SV=1;>sp|Q6YHU6-2|THADA_HUMAN Isoform 2 of Thyroid adenoma-associated	THADA	9	9	0	10.239	2.2	0.635	0.146143	1	0.5	38500	2760	0.00163	0.00173	47.2	0.43	-0.0937	1.78	7	0.0682	0.101	0.0721106	55200	7980	0.00549	0.00549	49.4	0.466	-0.132	21.5	7	0.077	0.0569	0.182653
p07902	>sp|P07902|GALT_HUMAN Galactose-1-phosphate uridylyltransferase OS=Homo sapiens GN=GALT PE=1 SV=3	GALT	3	3	0	4.2975	2.2	0.632	0.147401	1	1.46	43000	5080	0	0.00704	51.9	0.347	-0.102	18.1	7	0.128	0.0605	0.402301	53000	10900	0.011	0.0162	54.1	0.529	-0.122	21.4	7	0.12	0.0641	0.0866406
o95396	>sp|O95396|MOCS3_HUMAN Adenylyltransferase and sulfurtransferase MOCS3 OS=Homo sapiens GN=MOCS3 PE=1 SV=1	MOCS3	7	7	0	8.1291	2.2	0.618	0.153275	1	0.813	35800	3100	0.0117	0.00247	46	0.549	-0.087	0.682	7	0.0831	0.185	1.05608	45200	3310	0.0146	0.00356	48.2	0.284	-0.108	4.65	7	0.0375	0.0525	0.241327
q13315	>sp|Q13315|ATM_HUMAN Serine-protein kinase ATM OS=Homo sapiens GN=ATM PE=1 SV=4	ATM	9	9	0	13.503	2.2	0.589	0.165441	1	1.16	31000	4230	0.0311	0.015	49.2	0.519	-0.0723	2.67	7	0.124	0.138	0.505524	83500	15600	0.0984	0.00636	51.5	0.278	-0.179	14.2	7	0.068	0.0663	0.0573034
o75691	>sp|O75691|UTP20_HUMAN Small subunit processome component 20 homolog OS=Homo sapiens GN=UTP20 PE=1 SV=3	UTP20	40	40	0	105.37	2.2	0.584	0.167539	1	0.923	40800	3280	0.00509	0.00168	45.4	0.457	-0.1	3.2	7	0.0515	0.125	0.353243	51700	4840	0.0208	0.00419	47.6	0.365	-0.123	9.09	7	0.0593	0.058	0.167984
q9ui30-2	>sp|Q9UI30-2|TR112_HUMAN Isoform 2 of Multifunctional methyltransferase subunit TRM112-like protein OS=Homo sapiens GN=TRMT112;>sp|Q9UI30|TR112_HUMAN Multifunctional methyltransferase subunit TRM112-like protein OS=Homo sapiens GN=TRMT112 PE=1 SV=1	TRMT112	5	5	0	77.5	2.2	0.561	0.177188	1	0.57	33900	6030	0.0448	0.0217	50.4	0.483	-0.0776	11.3	7	0.136	0.0911	0.0438566	57600	7130	0.0611	0.0129	52.6	0.285	-0.128	10.2	7	0.0466	0.106	0.472098
q99081	>sp|Q99081|HTF4_HUMAN Transcription factor 12 OS=Homo sapiens GN=TCF12 PE=1 SV=1;>sp|Q99081-3|HTF4_HUMAN Isoform 3 of Transcription factor 12 OS=Homo sapiens GN=TCF12;>sp|Q99081-4|HTF4_HUMAN Isoform 4 of Transcription factor 12 OS=Homo sapiens GN=TCF12;>sp	TCF12	5	4	0	6.4011	2.2	0.559	0.178027	1	1.01	40200	4200	4.53e-05	0.00226	45.2	0.309	-0.0991	2.21	7	0.059	0.12	0.294674	29800	6090	0.0338	0.0319	47.4	0.465	-0.0701	27.5	7	0.0971	0.0682	0.0319668
q92769-3	>sp|Q92769-3|HDAC2_HUMAN Isoform 2 of Histone deacetylase 2 OS=Homo sapiens GN=HDAC2;>sp|Q92769|HDAC2_HUMAN Histone deacetylase 2 OS=Homo sapiens GN=HDAC2 PE=1 SV=2	HDAC2	9	7	0	57.876	2.2	0.537	0.187257	1	0.873	33500	2850	0.00308	0.00544	48.2	0.413	-0.0809	4.3	7	0.0732	0.0785	0.191451	44800	3160	0.00962	0.00318	50.4	0.343	-0.106	7.46	7	0.0318	0.0598	0.143981
q9h089	>sp|Q9H089|LSG1_HUMAN Large subunit GTPase 1 homolog OS=Homo sapiens GN=LSG1 PE=1 SV=2	LSG1	5	5	0	5.7885	2.2	0.505	0.200682	1	1.45	50200	4510	0.0247	0.00739	48.6	0.285	-0.118	0.939	7	0.0514	0.136	0.482096	50900	11300	0.022	0.0149	50.8	0.416	-0.119	186	7	0.166	0.0428	0.370677
q9bul9	>sp|Q9BUL9|RPP25_HUMAN Ribonuclease P protein subunit p25 OS=Homo sapiens GN=RPP25 PE=1 SV=1	RPP25	6	6	0	36.078	2.2	0.497	0.204038	1	1.11	24500	2630	0	0.022	51.7	0.332	-0.0581	6.61	7	0.068	0.0794	0.180909	28400	4210	0	0.0369	53.9	0.37	-0.0663	50.4	7	0.0833	0.0365	0.454688
q96cw6	>sp|Q96CW6|S7A6O_HUMAN Probable RNA polymerase II nuclear localization protein SLC7A6OS OS=Homo sapiens GN=SLC7A6OS PE=1 SV=2	SLC7A6OS	7	7	0	17.897	2.2	0.482	0.210331	1	0.813	28600	2640	0.0579	0.0116	49.7	0.37	-0.0649	4.67	7	0.0482	0.0517	0.505383	28500	1410	0.0823	0.0127	51.9	0.309	-0.0622	2.13	7	0.0366	0.0648	0.077306
p40938	>sp|P40938|RFC3_HUMAN Replication factor C subunit 3 OS=Homo sapiens GN=RFC3 PE=1 SV=2;>sp|P40938-2|RFC3_HUMAN Isoform 2 of Replication factor C subunit 3 OS=Homo sapiens GN=RFC3	RFC3	8	8	0	48.351	2.2	0.478	0.212009	1	1.13	52600	6330	0.00779	0.00695	47.7	0.437	-0.127	5.37	7	0.132	0.131	0.423527	82800	10900	0.0186	0.00261	49.9	0.193	-0.195	9.83	7	0.0725	0.0729	0.030708
q9h0s4-2	>sp|Q9H0S4-2|DDX47_HUMAN Isoform 2 of Probable ATP-dependent RNA helicase DDX47 OS=Homo sapiens GN=DDX47;>sp|Q9H0S4|DDX47_HUMAN Probable ATP-dependent RNA helicase DDX47 OS=Homo sapiens GN=DDX47 PE=1 SV=1	DDX47	10	10	0	120.6	2.2	0.456	0.221239	1	0.667	45300	2940	0.00376	0.00264	47.6	0.292	-0.11	4.58	7	0.091	0.145	0.587521	71000	8730	0.0101	0.00382	49.8	0.35	-0.169	13.7	7	0.0876	0.0817	0.148056
q96qg7-2	>sp|Q96QG7-2|MTMR9_HUMAN Isoform 2 of Myotubularin-related protein 9 OS=Homo sapiens GN=MTMR9;>sp|Q96QG7|MTMR9_HUMAN Myotubularin-related protein 9 OS=Homo sapiens GN=MTMR9 PE=1 SV=1	MTMR9	7	7	0	6.2364	2.2	0.421	0.235923	1	0.148	44500	1640	0.00106	0.00767	47.2	0.224	-0.108	22.8	7	0.146	0.0614	0.391758	57100	8120	0.0265	0.00951	49.4	0.356	-0.134	7.41	7	0.0744	0.0612	0.125312
o60716-5	>sp|O60716-5|CTND1_HUMAN Isoform 1A of Catenin delta-1 OS=Homo sapiens GN=CTNND1;>sp|O60716-3|CTND1_HUMAN Isoform 1AC of Catenin delta-1 OS=Homo sapiens GN=CTNND1;>sp|O60716-2|CTND1_HUMAN Isoform 1AB of Catenin delta-1 OS=Homo sapiens GN=CTNND1;>sp|O60716|	CTNND1	20	19	0	91.43	2.2	0.42	0.236342	1	0.287	39000	5210	0.043	0.0108	45.9	0.267	-0.0919	15.5	7	0.12	0.0775	0.203165	49100	5130	0.0224	0.00447	48.1	0.324	-0.116	16.4	7	0.0666	0.0414	0.389346
q15555-4	>sp|Q15555-4|MARE2_HUMAN Isoform 4 of Microtubule-associated protein RP/EB family member 2 OS=Homo sapiens GN=MAPRE2;>sp|Q15555-5|MARE2_HUMAN Isoform 5 of Microtubule-associated protein RP/EB family member 2 OS=Homo sapiens GN=MAPRE2;>sp|Q15555-3|MARE2_HUM	MAPRE2	5	4	0	19.247	2.2	0.389	0.249348	1	0.773	41700	3210	0.00661	0.00209	45.2	0.325	-0.102	3.34	7	0.0277	0.0464	0.567466	41500	1610	0.0126	0.00174	47.4	0.213	-0.0999	1.76	7	0.032	0.0593	0.150649
o00571	>sp|O00571|DDX3X_HUMAN ATP-dependent RNA helicase DDX3X OS=Homo sapiens GN=DDX3X PE=1 SV=3;>sp|O00571-2|DDX3X_HUMAN Isoform 2 of ATP-dependent RNA helicase DDX3X OS=Homo sapiens GN=DDX3X	DDX3X	32	12	0	112.02	2.2	0.359	0.261934	1	0.687	41600	3200	0.0146	0.00333	45.8	0.341	-0.101	7.72	7	0.0185	0.0992	0.0510257	58300	4760	0.0183	0.00443	48	0.113	-0.139	26.5	7	0.0259	0.0591	0.153316
q96n67-4	>sp|Q96N67-4|DOCK7_HUMAN Isoform 4 of Dedicator of cytokinesis protein 7 OS=Homo sapiens GN=DOCK7;>sp|Q96N67-3|DOCK7_HUMAN Isoform 3 of Dedicator of cytokinesis protein 7 OS=Homo sapiens GN=DOCK7;>sp|Q96N67-5|DOCK7_HUMAN Isoform 5 of Dedicator of cytokines	DOCK7	19	18	0	34.719	2.2	0.343	0.268646	1	0.68	42900	2960	0.0254	0.0045	45.4	0.235	-0.103	1.29	7	0.0366	0.0588	0.422214	62700	5510	0.0141	0.00423	47.6	0.251	-0.15	5.73	7	0.02	0.0328	0.504028
o43542	>sp|O43542|XRCC3_HUMAN DNA repair protein XRCC3 OS=Homo sapiens GN=XRCC3 PE=1 SV=1	XRCC3	3	3	0	6.5653	2.2	0.311	0.282071	1	0.875	48500	3440	0	0.00447	48.7	0.291	-0.117	0.945	7	0.0381	0.117	0.259532	83600	4830	0.028	0.00249	50.9	0.11	-0.194	2.11	7	0.0377	0.094	0.312078
a6nkt7	>sp|A6NKT7|RGPD3_HUMAN RanBP2-like and GRIP domain-containing protein 3 OS=Homo sapiens GN=RGPD3 PE=2 SV=2	RGPD3	1	0	0	5.03	2.2	0.309	0.28291	1	0.893	49200	2620	0	0.00144	44.6	0.185	-0.122	0.377	7	0.0477	0.152	0.669518	61400	5560	0	0.00391	46.8	0.247	-0.15	5.19	7	0.0515	0.0504	0.269331
q16822	>sp|Q16822|PCKGM_HUMAN Phosphoenolpyruvate carboxykinase [GTP], mitochondrial OS=Homo sapiens GN=PCK2 PE=1 SV=3	PCK2	12	12	0	17.125	2.1	1.16	0.0741118	1	0.517	30200	6930	0.0392	0.0421	50	1.15	-0.0697	13.1	7	0.121	0.0798	0.176223	73000	4250	0.0529	0.00676	52.1	0.164	-0.164	2.43	7	0.0418	0.0778	0.0960497
q13601	>sp|Q13601|KRR1_HUMAN KRR1 small subunit processome component homolog OS=Homo sapiens GN=KRR1 PE=1 SV=4;>sp|Q13601-2|KRR1_HUMAN Isoform 2 of KRR1 small subunit processome component homolog OS=Homo sapiens GN=KRR1	KRR1	7	7	0	11.037	2.1	1.15	0.0699165	1	0.607	43600	5580	0.0518	0.00993	46.9	0.334	-0.101	3.07	7	0.0488	0.161	0.774943	65100	20900	0.0136	0.0154	49	1.1	-0.155	44.2	7	0.103	0.0739	0.044043
p67809	>sp|P67809|YBOX1_HUMAN Nuclease-sensitive element-binding protein 1 OS=Homo sapiens GN=YBX1 PE=1 SV=3	YBX1	17	12	0	323.31	2.1	1.08	0.0405492	1	1.07	34600	8810	0.0624	0.0181	49.8	0.706	-0.0779	221	7	0.0688	0.155	0.704659	45800	15200	0.0722	0.0283	51.9	0.815	-0.101	74.5	7	0.208	0.0439	0.356009
o15234	>sp|O15234|CASC3_HUMAN Protein CASC3 OS=Homo sapiens GN=CASC3 PE=1 SV=2	CASC3	10	10	0	14.834	2.1	1.06	0.0321586	1	0.62	35200	7720	0.107	0.0321	46.6	1.03	-0.0773	6.62	7	0.162	0.105	0.118966	50700	5900	0.176	0.0126	48.7	0.282	-0.101	17.4	7	0.0564	0.036	0.461356
q86vm9	>sp|Q86VM9|ZCH18_HUMAN Zinc finger CCCH domain-containing protein 18 OS=Homo sapiens GN=ZC3H18 PE=1 SV=2;>sp|Q86VM9-2|ZCH18_HUMAN Isoform 2 of Zinc finger CCCH domain-containing protein 18 OS=Homo sapiens GN=ZC3H18	ZC3H18	30	30	0	155.85	2.1	1.04	0.0237679	1	0.723	20600	3730	0.0367	0.0384	49.1	0.691	-0.0479	7.92	7	0.0512	0.0909	0.0461994	25800	5030	0.0512	0.0364	51.2	0.775	-0.0583	90.3	7	0.0731	0.0314	0.522697
o75131	>sp|O75131|CPNE3_HUMAN Copine-3 OS=Homo sapiens GN=CPNE3 PE=1 SV=1	CPNE3	16	15	0	40.096	2.1	1.03	0.0195726	1	0.29	36600	5350	0.0115	0.00606	46.7	0.967	-0.0886	25.1	7	0.141	0.0706	0.283991	49700	5070	0.0149	0.00669	48.8	0.349	-0.118	19.9	7	0.0544	0.0369	0.449354
q9h974	>sp|Q9H974|QTRD1_HUMAN Queuine tRNA-ribosyltransferase subunit QTRTD1 OS=Homo sapiens GN=QTRTD1 PE=1 SV=1;>sp|Q9H974-4|QTRD1_HUMAN Isoform 4 of Queuine tRNA-ribosyltransferase subunit QTRTD1 OS=Homo sapiens GN=QTRTD1;>sp|Q9H974-3|QTRD1_HUMAN Isoform 3 of Q	QTRTD1	8	8	0	10.525	2.1	1.03	0.0195726	1	0.682	21600	2500	0.0231	0.0235	50.5	0.845	-0.0505	14.2	7	0.149	0.0954	0.00651299	44900	9050	0.139	0.0258	52.6	0.591	-0.0915	4.58	7	0.0777	0.0972	0.35475
q8iwc1-2	>sp|Q8IWC1-2|MA7D3_HUMAN Isoform 2 of MAP7 domain-containing protein 3 OS=Homo sapiens GN=MAP7D3;>sp|Q8IWC1|MA7D3_HUMAN MAP7 domain-containing protein 3 OS=Homo sapiens GN=MAP7D3 PE=1 SV=2;>sp|Q8IWC1-3|MA7D3_HUMAN Isoform 3 of MAP7 domain-containing protei	MAP7D3	19	19	0	17.186	2.1	1.02	0.0153773	1	0.533	25000	3460	0.0235	0.0123	48.4	0.738	-0.0592	11.3	7	0.0964	0.0863	0.100083	42300	8680	0.052	0.0173	50.5	0.706	-0.096	174	7	0.0819	0.0229	0.636045
q8ndd1-2	>sp|Q8NDD1-2|CA131_HUMAN Isoform 2 of Uncharacterized protein C1orf131 OS=Homo sapiens GN=C1orf131;>sp|Q8NDD1|CA131_HUMAN Uncharacterized protein C1orf131 OS=Homo sapiens GN=C1orf131 PE=1 SV=3;>sp|Q8NDD1-3|CA131_HUMAN Isoform 3 of Uncharacterized protein C	C1orf131	7	7	0	11.004	2.1	0.996	0.0053085	1	1.74	25700	4250	0	0.0237	50.8	0.568	-0.0613	1.98	7	0.0817	0.154	0.692945	57600	33800	0.0582	0.031	52.9	0.818	-0.128	193	7	0.157	0.0366	0.453355
q9h9l3	>sp|Q9H9L3|I20L2_HUMAN Interferon-stimulated 20 kDa exonuclease-like 2 OS=Homo sapiens GN=ISG20L2 PE=1 SV=1	ISG20L2	6	6	0	16.144	2.1	0.952	0.0131509	1	0.447	42600	5780	0.0105	0.00385	43.8	0.604	-0.105	1.49	7	0.133	0.23	1.5832	63800	23200	0.00992	0.00608	45.9	0.736	-0.155	50.4	7	0.0873	0.0415	0.388013
p62913-2	>sp|P62913-2|RL11_HUMAN Isoform 2 of 60S ribosomal protein L11 OS=Homo sapiens GN=RPL11;>sp|P62913|RL11_HUMAN 60S ribosomal protein L11 OS=Homo sapiens GN=RPL11 PE=1 SV=2	RPL11	10	10	0	19.066	2.1	0.915	0.0286736	1	0.643	32600	4250	0.0065	0.00498	48.8	0.652	-0.0782	4.68	7	0.0922	0.103	0.0955384	58600	15500	0.0332	0.0158	50.9	0.641	-0.135	98.7	7	0.128	0.0582	0.165317
p23368	>sp|P23368|MAOM_HUMAN NAD-dependent malic enzyme, mitochondrial OS=Homo sapiens GN=ME2 PE=1 SV=1;>sp|P23368-2|MAOM_HUMAN Isoform 2 of NAD-dependent malic enzyme, mitochondrial OS=Homo sapiens GN=ME2	ME2	9	9	0	41.504	2.1	0.894	0.0374838	1	0.657	29500	3660	0.00756	0.00573	47.2	0.747	-0.0715	8.51	7	0.0978	0.0697	0.294533	34100	3340	0.0255	0.00838	49.2	0.49	-0.08	10.5	7	0.0544	0.048	0.301335
p17174	>sp|P17174|AATC_HUMAN Aspartate aminotransferase, cytoplasmic OS=Homo sapiens GN=GOT1 PE=1 SV=3;>sp|P17174-2|AATC_HUMAN Isoform 2 of Aspartate aminotransferase, cytoplasmic OS=Homo sapiens GN=GOT1	GOT1	22	22	0	121	2.1	0.847	0.0572018	1	0.0367	30700	2850	0.328	0.00702	48.6	0.428	-0.051	136	7	0.181	0.0504	0.520611	43200	6370	0.305	0.0245	50.7	0.73	-0.0727	36.8	7	0.0979	0.0554	0.202656
p62249	>sp|P62249|RS16_HUMAN 40S ribosomal protein S16 OS=Homo sapiens GN=RPS16 PE=1 SV=2	RPS16	13	13	0	68.192	2.1	0.839	0.0605581	1	0.86	32200	2710	0	0.00377	49.1	0.493	-0.0776	3.54	7	0.0915	0.16	0.763229	50700	10500	0.0403	0.0286	51.2	0.679	-0.116	171	7	0.169	0.0856	0.200063
q13033	>sp|Q13033|STRN3_HUMAN Striatin-3 OS=Homo sapiens GN=STRN3 PE=1 SV=3;>sp|Q13033-2|STRN3_HUMAN Isoform Alpha of Striatin-3 OS=Homo sapiens GN=STRN3	STRN3	12	11	0	85.415	2.1	0.813	0.0714659	1	1.32	36600	4500	0.00339	0.00699	49.4	0.592	-0.0877	10.8	7	0.0986	0.0753	0.228936	68600	20300	0.071	0.0309	51.5	0.557	-0.151	12.4	7	0.0641	0.0574	0.175985
q9y3a4	>sp|Q9Y3A4|RRP7A_HUMAN Ribosomal RNA-processing protein 7 homolog A OS=Homo sapiens GN=RRP7A PE=1 SV=2;>sp|Q9NSQ0|RRP7B_HUMAN Putative ribosomal RNA-processing protein 7 homolog B OS=Homo sapiens GN=RRP7B PE=5 SV=1	RRP7A	4	4	0	19.586	2.1	0.798	0.0777589	1	1.06	44400	4770	0.0136	0.00243	47.6	0.535	-0.107	5.96	7	0.0775	0.107	0.142394	63200	10400	0.0269	0.00648	49.7	0.592	-0.148	16	7	0.115	0.0761	0.0733801
q96h79	>sp|Q96H79|ZCCHL_HUMAN Zinc finger CCCH-type antiviral protein 1-like OS=Homo sapiens GN=ZC3HAV1L PE=1 SV=2	ZC3HAV1L	5	5	0	78.412	2.1	0.796	0.078598	1	1.31	54800	9370	0.0128	0.00509	48.1	0.691	-0.131	3.96	7	0.155	0.146	0.599235	68700	11400	0.0302	0.00509	50.2	0.396	-0.159	3.02	7	0.0564	0.0894	0.250736
q9nv35	>sp|Q9NV35|NUD15_HUMAN Probable 8-oxo-dGTP diphosphatase NUDT15 OS=Homo sapiens GN=NUDT15 PE=1 SV=1	NUDT15	1	1	0.001601	2.468	2.1	0.79	0.0811152	1	0.9	33800	4150	0.00948	0.00402	48	0.772	-0.0811	3.44	7	0.0951	0.12	0.294674	45500	2110	0.0173	0.00517	50.1	0.168	-0.107	8.86	7	0.0436	0.0264	0.589372
p48643	>sp|P48643|TCPE_HUMAN T-complex protein 1 subunit epsilon OS=Homo sapiens GN=CCT5 PE=1 SV=1;>sp|P48643-2|TCPE_HUMAN Isoform 2 of T-complex protein 1 subunit epsilon OS=Homo sapiens GN=CCT5	CCT5	31	31	0	255.3	2.1	0.779	0.0857301	1	0.51	28800	3460	0.0146	0.00995	49.6	0.658	-0.0682	22.7	7	0.0696	0.0437	0.599094	40900	3050	0.0176	0.00497	51.7	0.417	-0.0952	10.3	7	0.025	0.0477	0.305336
o43324-2	>sp|O43324-2|MCA3_HUMAN Isoform 2 of Eukaryotic translation elongation factor 1 epsilon-1 OS=Homo sapiens GN=EEF1E1;>sp|O43324|MCA3_HUMAN Eukaryotic translation elongation factor 1 epsilon-1 OS=Homo sapiens GN=EEF1E1 PE=1 SV=1	EEF1E1	6	6	0	14.217	2.1	0.777	0.0865691	1	0.893	43700	5040	0.00568	0.00368	46.4	0.728	-0.106	10.5	7	0.0899	0.0681	0.313276	62900	5330	0.0255	0.00339	48.5	0.272	-0.148	3.72	7	0.0527	0.0524	0.242661
p62304	>sp|P62304|RUXE_HUMAN Small nuclear ribonucleoprotein E OS=Homo sapiens GN=SNRPE PE=1 SV=1	SNRPE	2	2	0	29.504	2.1	0.773	0.0882472	1	1.12	24000	3600	0.00501	0.0224	50.1	0.504	-0.0573	3.75	7	0.133	0.13	0.411813	50200	10800	0.0804	0.01	52.2	0.586	-0.109	9.14	7	0.111	0.0883	0.236068
q9bxj9	>sp|Q9BXJ9|NAA15_HUMAN N-alpha-acetyltransferase 15, NatA auxiliary subunit OS=Homo sapiens GN=NAA15 PE=1 SV=1;>sp|Q9BXJ9-4|NAA15_HUMAN Isoform 2 of N-alpha-acetyltransferase 15, NatA auxiliary subunit OS=Homo sapiens GN=NAA15	NAA15	34	28	0	132.08	2.1	0.771	0.0890863	1	0.773	37100	4740	0.00782	0.00533	49.2	0.747	-0.0886	14.7	7	0.0984	0.0641	0.360131	47600	2390	0.0181	0.00316	51.4	0.189	-0.111	2.46	7	0.0186	0.0403	0.404015
p48735-2	>sp|P48735-2|IDHP_HUMAN Isoform 2 of Isocitrate dehydrogenase [NADP], mitochondrial OS=Homo sapiens GN=IDH2;>sp|P48735|IDHP_HUMAN Isocitrate dehydrogenase [NADP], mitochondrial OS=Homo sapiens GN=IDH2 PE=1 SV=2	IDH2	7	7	0	6.7122	2.1	0.769	0.0899254	1	0.233	30600	5340	0.0702	0.0409	50.6	0.723	-0.0682	14.5	7	0.155	0.1	0.0603968	111000	21200	0.0368	0.00846	52.7	0.262	-0.252	5.75	7	0.042	0.0669	0.0493024
q9uig0-2	>sp|Q9UIG0-2|BAZ1B_HUMAN Isoform 2 of Tyrosine-protein kinase BAZ1B OS=Homo sapiens GN=BAZ1B;>sp|Q9UIG0|BAZ1B_HUMAN Tyrosine-protein kinase BAZ1B OS=Homo sapiens GN=BAZ1B PE=1 SV=2	BAZ1B	38	38	0	103.68	2.1	0.759	0.0941207	1	0.39	35600	3380	0.00726	0.00204	44.5	0.586	-0.0876	2.74	7	0.0894	0.147	0.610948	44000	4840	0.014	0.00337	46.6	0.482	-0.106	15.4	7	0.0472	0.0537	0.225325
o00203	>sp|O00203|AP3B1_HUMAN AP-3 complex subunit beta-1 OS=Homo sapiens GN=AP3B1 PE=1 SV=3;>sp|O00203-3|AP3B1_HUMAN Isoform 2 of AP-3 complex subunit beta-1 OS=Homo sapiens GN=AP3B1	AP3B1	24	20	0	119.38	2.1	0.748	0.0987356	1	0.88	42000	5660	0.0192	0.00412	47.5	0.734	-0.1	18.4	7	0.0961	0.0605	0.402301	63700	3490	0.0469	0.00734	49.6	0.148	-0.146	9.42	7	0.0296	0.0324	0.509362
q01130	>sp|Q01130|SRSF2_HUMAN Serine/arginine-rich splicing factor 2 OS=Homo sapiens GN=SRSF2 PE=1 SV=4;>sp|Q01130-2|SRSF2_HUMAN Isoform 2 of Serine/arginine-rich splicing factor 2 OS=Homo sapiens GN=SRSF2	SRSF2	8	6	0	71.982	2.1	0.746	0.0995746	1	1.19	40300	5650	0.0745	0.0082	49	0.546	-0.0902	13.5	7	0.0967	0.106	0.13068	67700	17100	0.105	0.0103	51.1	0.508	-0.144	41	7	0.105	0.0499	0.275998
p82933	>sp|P82933|RT09_HUMAN 28S ribosomal protein S9, mitochondrial OS=Homo sapiens GN=MRPS9 PE=1 SV=2	MRPS9	8	8	0	7.6295	2.1	0.745	0.0999942	1	0.797	43600	6500	0.0135	0.00383	47.2	0.64	-0.105	15.2	7	0.0321	0.0952	0.00417022	71800	7680	0.00973	0.00231	49.4	0.381	-0.171	4.41	7	0.0306	0.0723	0.0227069
q9bte7	>sp|Q9BTE7|DCNL5_HUMAN DCN1-like protein 5 OS=Homo sapiens GN=DCUN1D5 PE=1 SV=1	DCUN1D5	4	4	0	5.7114	2.1	0.736	0.10377	1	0.527	38200	3590	0.00575	0.00655	44.1	0.445	-0.0944	6.88	7	0.0566	0.059	0.419872	40600	4940	0.0159	0.00459	46.2	0.587	-0.0979	23.8	7	0.0395	0.0489	0.289333
o75643	>sp|O75643|U520_HUMAN U5 small nuclear ribonucleoprotein 200 kDa helicase OS=Homo sapiens GN=SNRNP200 PE=1 SV=2	SNRNP200	49	49	0	104.43	2.1	0.718	0.111322	1	0.917	41900	5320	0.0163	0.0052	48	0.671	-0.1	18.9	7	0.102	0.0838	0.129368	61500	5800	0.0311	0.00335	50.1	0.256	-0.143	10	7	0.034	0.0326	0.506695
q6in85-2	>sp|Q6IN85-2|P4R3A_HUMAN Isoform 2 of Serine/threonine-protein phosphatase 4 regulatory subunit 3A OS=Homo sapiens GN=SMEK1;>sp|Q6IN85|P4R3A_HUMAN Serine/threonine-protein phosphatase 4 regulatory subunit 3A OS=Homo sapiens GN=SMEK1 PE=1 SV=1;>sp|Q6IN85-4|	SMEK1	16	11	0	34.332	2.1	0.712	0.113839	1	0.517	27500	2380	0	0.00655	48.8	0.438	-0.0665	5.38	7	0.0485	0.0504	0.520611	33500	3470	0.00792	0.017	50.9	0.561	-0.0793	36.3	7	0.0593	0.0344	0.482692
o15523	>sp|O15523|DDX3Y_HUMAN ATP-dependent RNA helicase DDX3Y OS=Homo sapiens GN=DDX3Y PE=1 SV=2;>sp|O15523-2|DDX3Y_HUMAN Isoform 2 of ATP-dependent RNA helicase DDX3Y OS=Homo sapiens GN=DDX3Y	DDX3Y	9	9	0	40.765	2.1	0.708	0.115517	1	0.717	34700	3240	0.00415	0.00264	45.4	0.53	-0.0852	5.1	7	0.0721	0.178	0.974078	50700	5840	0.0118	0.00436	47.5	0.469	-0.122	16.5	7	0.0712	0.0524	0.242661
o43747	>sp|O43747|AP1G1_HUMAN AP-1 complex subunit gamma-1 OS=Homo sapiens GN=AP1G1 PE=1 SV=5;>sp|O43747-2|AP1G1_HUMAN Isoform 2 of AP-1 complex subunit gamma-1 OS=Homo sapiens GN=AP1G1	AP1G1	11	11	0	19.036	2.1	0.7	0.118873	1	0.78	32600	2940	0.0134	0.00311	46.7	0.635	-0.0788	5.32	7	0.0953	0.0788	0.187937	41400	3210	0.0261	0.00393	48.8	0.296	-0.0974	8.42	7	0.0287	0.0409	0.396014
q9ukk3	>sp|Q9UKK3|PARP4_HUMAN Poly [ADP-ribose] polymerase 4 OS=Homo sapiens GN=PARP4 PE=1 SV=3	PARP4	14	14	0	33.725	2.1	0.693	0.12181	1	0.85	33400	3340	0.00459	0.00459	46.8	0.593	-0.0813	4.72	7	0.0772	0.0825	0.144596	33600	2840	0.0117	0.00903	48.9	0.359	-0.0802	33.4	7	0.039	0.0284	0.562702
p45983-3	>sp|P45983-3|MK08_HUMAN Isoform 3 of Mitogen-activated protein kinase 8 OS=Homo sapiens GN=MAPK8;>sp|P45983-2|MK08_HUMAN Isoform 1 of Mitogen-activated protein kinase 8 OS=Homo sapiens GN=MAPK8;>sp|P45983-5|MK08_HUMAN Isoform 5 of Mitogen-activated protein	MAPK8	4	4	0	3.5521	2.1	0.685	0.125166	1	1.27	34400	9070	0	0.0635	47.8	0.514	-0.0834	20.5	7	0.0879	0.102	0.0838245	47900	6260	0.00465	0.00396	49.9	0.453	-0.114	10.3	7	0.0546	0.0618	0.117311
p62318-2	>sp|P62318-2|SMD3_HUMAN Isoform 2 of Small nuclear ribonucleoprotein Sm D3 OS=Homo sapiens GN=SNRPD3;>sp|P62318|SMD3_HUMAN Small nuclear ribonucleoprotein Sm D3 OS=Homo sapiens GN=SNRPD3 PE=1 SV=1	SNRPD3	3	3	0	106.2	2.1	0.679	0.127683	1	1.29	23000	3390	0.0241	0.0361	51.2	0.543	-0.0535	3.2	7	0.0944	0.0997	0.0568826	47500	6740	0.147	0.0142	53.4	0.409	-0.0955	6.57	7	0.067	0.0859	0.204064
q14432	>sp|Q14432|PDE3A_HUMAN cGMP-inhibited 3,5-cyclic phosphodiesterase A OS=Homo sapiens GN=PDE3A PE=1 SV=3	PDE3A	8	8	0	22.782	2.1	0.623	0.151177	1	0.573	38400	4040	0.0025	0.00365	46.9	0.477	-0.0936	4.41	7	0.085	0.0796	0.178566	40400	4620	0.00708	0.00629	49	0.401	-0.0966	21.1	7	0.0556	0.0588	0.157316
q9h9t3-2	>sp|Q9H9T3-2|ELP3_HUMAN Isoform 2 of Elongator complex protein 3 OS=Homo sapiens GN=ELP3;>sp|Q9H9T3|ELP3_HUMAN Elongator complex protein 3 OS=Homo sapiens GN=ELP3 PE=1 SV=2;>sp|Q9H9T3-4|ELP3_HUMAN Isoform 3 of Elongator complex protein 3 OS=Homo sapiens GN	ELP3	8	8	0	14.41	2.1	0.591	0.164602	1	1.43	32300	3970	0.00492	0.0088	50.2	0.554	-0.0769	7.13	7	0.0945	0.108	0.154108	49000	4190	0.0309	0.0146	52.2	0.205	-0.112	36.3	7	0.104	0.0507	0.26533
o60573-2	>sp|O60573-2|IF4E2_HUMAN Isoform 2 of Eukaryotic translation initiation factor 4E type 2 OS=Homo sapiens GN=EIF4E2;>sp|O60573|IF4E2_HUMAN Eukaryotic translation initiation factor 4E type 2 OS=Homo sapiens GN=EIF4E2 PE=1 SV=1	EIF4E2	6	6	0	13.839	2.1	0.585	0.167119	1	0.703	36700	3210	0.00865	0.00266	46.2	0.581	-0.0892	3.54	7	0.0968	0.0868	0.0942262	44100	999	0.00563	0.00128	48.2	0.064	-0.106	1.22	7	0.0159	0.0373	0.44402
p51532-5	>sp|P51532-5|SMCA4_HUMAN Isoform 5 of Transcription activator BRG1 OS=Homo sapiens GN=SMARCA4;>sp|P51532-2|SMCA4_HUMAN Isoform 2 of Transcription activator BRG1 OS=Homo sapiens GN=SMARCA4;>sp|P51532-3|SMCA4_HUMAN Isoform 3 of Transcription activator BRG1 O	SMARCA4	10	10	0	24.306	2.1	0.58	0.169217	1	0.83	45200	3880	0.00608	0.0019	45	0.321	-0.111	2.54	7	0.0344	0.115	0.236105	31700	4550	0.00646	0.00857	47.1	0.483	-0.0769	7.63	7	0.065	0.0599	0.142648
o95985-3	>sp|O95985-3|TOP3B_HUMAN Isoform 3 of DNA topoisomerase 3-beta-1 OS=Homo sapiens GN=TOP3B;>sp|O95985-2|TOP3B_HUMAN Isoform 2 of DNA topoisomerase 3-beta-1 OS=Homo sapiens GN=TOP3B;>sp|O95985|TOP3B_HUMAN DNA topoisomerase 3-beta-1 OS=Homo sapiens GN=TOP3B P	TOP3B	7	7	0	9.4489	2.1	0.566	0.17509	1	2.19	51100	6270	0.00352	0.00202	49.5	0.477	-0.122	3.17	7	0.155	0.191	1.12636	34300	4960	0	0.0159	51.6	0.304	-0.0814	6.6	7	0.319	0.172	1.35221
q6ns38-2	>sp|Q6NS38-2|ALKB2_HUMAN Isoform 2 of Alpha-ketoglutarate-dependent dioxygenase alkB homolog 2 OS=Homo sapiens GN=ALKBH2;>sp|Q6NS38|ALKB2_HUMAN Alpha-ketoglutarate-dependent dioxygenase alkB homolog 2 OS=Homo sapiens GN=ALKBH2 PE=1 SV=1	ALKBH2	3	3	0.0015933	2.4149	2.1	0.534	0.188516	1	0.277	47600	6500	0.0145	0.00511	49.1	0.515	-0.113	3.18	7	0.11	0.13	0.411813	115000	13000	0.016	0.00354	51.2	0.139	-0.269	10.9	7	0.0902	0.0467	0.318671
q00169	>sp|Q00169|PIPNA_HUMAN Phosphatidylinositol transfer protein alpha isoform OS=Homo sapiens GN=PITPNA PE=1 SV=2	PITPNA	13	13	0	29.529	2.1	0.533	0.188935	1	0.677	29700	2770	0	0.0123	50.9	0.436	-0.0708	8.18	7	0.0523	0.0474	0.555753	40400	2500	0.0146	0.00359	53	0.305	-0.0938	4.08	7	0.0315	0.0558	0.197322
q7z739	>sp|Q7Z739|YTHD3_HUMAN YTH domain-containing family protein 3 OS=Homo sapiens GN=YTHDF3 PE=1 SV=1	YTHDF3	11	8	0	49.709	2.1	0.509	0.199004	1	0.9	38600	3040	0.0148	0.00319	48.4	0.452	-0.0921	7.54	7	0.0433	0.0851	0.11414	52800	4810	0.0205	0.00669	50.5	0.235	-0.124	33.2	7	0.0463	0.0358	0.464023
p63096	>sp|P63096|GNAI1_HUMAN Guanine nucleotide-binding protein G(i) subunit alpha-1 OS=Homo sapiens GN=GNAI1 PE=1 SV=2;>sp|P63096-2|GNAI1_HUMAN Isoform 2 of Guanine nucleotide-binding protein G(i) subunit alpha-1 OS=Homo sapiens GN=GNAI1	GNAI1	2	2	0	8.2193	2.1	0.498	0.203619	1	0.813	27300	2360	0.00607	0.0157	49.6	0.283	-0.0652	4.11	7	0.0378	0.0857	0.107111	43000	4430	0.0411	0.0202	51.7	0.41	-0.0978	5.1	7	0.0625	0.0612	0.125312
o95758-7	>sp|O95758-7|PTBP3_HUMAN Isoform 7 of Polypyrimidine tract-binding protein 3 OS=Homo sapiens GN=PTBP3;>sp|O95758-1|PTBP3_HUMAN Isoform 1 of Polypyrimidine tract-binding protein 3 OS=Homo sapiens GN=PTBP3;>sp|O95758-6|PTBP3_HUMAN Isoform 6 of Polypyrimidine	PTBP3	2	2	0.00061741	2.7978	2.1	0.471	0.214946	1	0.637	39200	3260	0.00109	0.00288	44.6	0.411	-0.0969	5.3	7	0.03	0.115	0.236105	48000	3880	0	0.00694	46.7	0.229	-0.117	15.4	7	0.0294	0.0566	0.186654
p78406	>sp|P78406|RAE1L_HUMAN mRNA export factor OS=Homo sapiens GN=RAE1 PE=1 SV=1	RAE1	10	10	0	44.539	2.1	0.46	0.219561	1	0.437	44100	4030	0.00787	0.00341	48.2	0.398	-0.106	3.7	7	0.154	0.126	0.364957	57800	4480	0.0268	0.00338	50.2	0.23	-0.135	7.49	7	0.0328	0.04	0.408016
q9brx2	>sp|Q9BRX2|PELO_HUMAN Protein pelota homolog OS=Homo sapiens GN=PELO PE=1 SV=2	PELO	11	11	0	37.357	2.1	0.434	0.230469	1	0.867	38700	2480	0.0038	0.00192	45.2	0.409	-0.0952	4.47	7	0.0442	0.0701	0.289848	41700	3890	0.0108	0.00434	47.2	0.147	-0.101	3.75	7	0.0245	0.0483	0.297335
o60447	>sp|O60447|EVI5_HUMAN Ecotropic viral integration site 5 protein homolog OS=Homo sapiens GN=EVI5 PE=1 SV=3;>sp|O60447-2|EVI5_HUMAN Isoform 2 of Ecotropic viral integration site 5 protein homolog OS=Homo sapiens GN=EVI5	EVI5	3	3	0.00041771	2.9807	2.1	0.433	0.230888	1	1.08	45600	4530	0.00368	0.00198	46.4	0.294	-0.111	2.65	7	0.0449	0.0608	0.398787	44600	6890	0.00294	0.00379	48.5	0.318	-0.107	7.58	7	0.0964	0.0763	0.0760472
q12769	>sp|Q12769|NU160_HUMAN Nuclear pore complex protein Nup160 OS=Homo sapiens GN=NUP160 PE=1 SV=3	NUP160	7	7	0	14.363	2.1	0.405	0.242635	1	0.84	31900	3600	0.0139	0.00677	50.1	0.371	-0.0753	6.32	7	0.116	0.0957	0.0100271	72000	5190	0.0434	0.0106	52.2	0.16	-0.163	8.95	7	0.057	0.0505	0.267997
p17480-2	>sp|P17480-2|UBF1_HUMAN Isoform UBF2 of Nucleolar transcription factor 1 OS=Homo sapiens GN=UBTF;>sp|P17480|UBF1_HUMAN Nucleolar transcription factor 1 OS=Homo sapiens GN=UBTF PE=1 SV=1	UBTF	5	5	0	5.9557	2.1	0.39	0.248928	1	0.963	32300	1600	0	0.00151	44.8	0.303	-0.0799	1.44	7	0.0307	0.089	0.0684557	35800	2130	0.0221	0.00744	46.9	0.244	-0.0857	4.61	7	0.0628	0.0555	0.201322
p11177-3	>sp|P11177-3|ODPB_HUMAN Isoform 3 of Pyruvate dehydrogenase E1 component subunit beta, mitochondrial OS=Homo sapiens GN=PDHB;>sp|P11177-2|ODPB_HUMAN Isoform 2 of Pyruvate dehydrogenase E1 component subunit beta, mitochondrial OS=Homo sapiens GN=PDHB;>sp|P1	PDHB	7	7	0	12.141	2.1	0.386	0.250606	1	0.72	35100	2770	0.000106	0.00433	48.9	0.369	-0.0846	1.9	7	0.032	0.076	0.220736	46600	1590	0.0183	0.0033	51	0.115	-0.109	0.958	7	0.0236	0.0564	0.189321
p24941	>sp|P24941|CDK2_HUMAN Cyclin-dependent kinase 2 OS=Homo sapiens GN=CDK2 PE=1 SV=2;>sp|P24941-2|CDK2_HUMAN Isoform 2 of Cyclin-dependent kinase 2 OS=Homo sapiens GN=CDK2	CDK2	5	5	0	5.4634	2.1	0.383	0.251865	1	1.01	28000	2180	0.0216	0.0115	49.2	0.355	-0.0661	3.71	7	0.0702	0.0757	0.22425	54900	4430	0.101	0.0175	51.4	0.145	-0.117	22	7	0.0606	0.0657	0.0653045
q15717	>sp|Q15717|ELAV1_HUMAN ELAV-like protein 1 OS=Homo sapiens GN=ELAVL1 PE=1 SV=2;>sp|Q15717-2|ELAV1_HUMAN Isoform 2 of ELAV-like protein 1 OS=Homo sapiens GN=ELAVL1	ELAVL1	8	8	0	19.256	2.1	0.38	0.253124	1	1.14	40400	3140	0.0209	0.0029	47	0.301	-0.0967	1.93	7	0.0372	0.144	0.575807	90500	17200	0.0573	0.00643	49.1	0.232	-0.206	5.29	7	0.0602	0.0636	0.0933081
q9gzz9	>sp|Q9GZZ9|UBA5_HUMAN Ubiquitin-like modifier-activating enzyme 5 OS=Homo sapiens GN=UBA5 PE=1 SV=1;>sp|Q9GZZ9-2|UBA5_HUMAN Isoform 2 of Ubiquitin-like modifier-activating enzyme 5 OS=Homo sapiens GN=UBA5	UBA5	6	6	0	16.774	2.1	0.352	0.26487	1	0.643	29000	1490	0	0.00631	49.5	0.313	-0.0697	5.08	7	0.0566	0.0702	0.288676	40400	1380	0	0.00305	51.6	0.163	-0.0959	4.15	7	0.0431	0.0593	0.150649
q9nvu0-5	>sp|Q9NVU0-5|RPC5_HUMAN Isoform 5 of DNA-directed RNA polymerase III subunit RPC5 OS=Homo sapiens GN=POLR3E;>sp|Q9NVU0-4|RPC5_HUMAN Isoform 4 of DNA-directed RNA polymerase III subunit RPC5 OS=Homo sapiens GN=POLR3E;>sp|Q9NVU0|RPC5_HUMAN DNA-directed RNA p	POLR3E	9	9	0	30.671	2.1	0.351	0.26529	1	0.6	37700	3120	0.0295	0.00439	46.6	0.322	-0.0896	0.807	7	0.0307	0.11	0.177535	55000	3700	0.0227	0.00487	48.7	0.139	-0.13	6.67	7	0.0323	0.0474	0.309336
q14202-2	>sp|Q14202-2|ZMYM3_HUMAN Isoform 2 of Zinc finger MYM-type protein 3 OS=Homo sapiens GN=ZMYM3;>sp|Q14202|ZMYM3_HUMAN Zinc finger MYM-type protein 3 OS=Homo sapiens GN=ZMYM3 PE=1 SV=2	ZMYM3	5	4	0	3.7713	2.1	0.259	0.303887	1	0.697	27600	1770	0.0604	0.0159	47.6	0.239	-0.0633	10.2	7	0.0309	0.0292	0.768945	46800	4550	0.0866	0.0117	49.7	0.0998	-0.103	10.5	7	0.0306	0.0586	0.159983
o75330-2	>sp|O75330-2|HMMR_HUMAN Isoform 2 of Hyaluronan mediated motility receptor OS=Homo sapiens GN=HMMR;>sp|O75330|HMMR_HUMAN Hyaluronan mediated motility receptor OS=Homo sapiens GN=HMMR PE=1 SV=2;>sp|O75330-3|HMMR_HUMAN Isoform 3 of Hyaluronan mediated motili	HMMR	12	11	0	61.899	2	1.12	0.0573305	1	0.417	29000	5720	0.0593	0.04	47.6	1	-0.0665	3.54	7	0.0879	0.131	0.423527	55200	9780	0.0342	0.00635	49.6	0.515	-0.128	35.8	7	0.058	0.0299	0.5427
p49790	>sp|P49790|NU153_HUMAN Nuclear pore complex protein Nup153 OS=Homo sapiens GN=NUP153 PE=1 SV=2;>sp|P49790-3|NU153_HUMAN Isoform 3 of Nuclear pore complex protein Nup153 OS=Homo sapiens GN=NUP153;>sp|P49790-2|NU153_HUMAN Isoform 2 of Nuclear pore complex pr	NUP153	43	43	0	323.31	2	1.07	0.0363539	1	0.347	25900	3960	0	0.0412	53.5	0.489	-0.0607	24.5	7	0.0707	0.0407	0.634235	28600	5700	0	0.0731	55.5	0.954	-0.0662	33.3	7	0.0642	0.034	0.488026
p07355	>sp|P07355|ANXA2_HUMAN Annexin A2 OS=Homo sapiens GN=ANXA2 PE=1 SV=2;>sp|P07355-2|ANXA2_HUMAN Isoform 2 of Annexin A2 OS=Homo sapiens GN=ANXA2;>sp|A6NMY6|AXA2L_HUMAN Putative annexin A2-like protein OS=Homo sapiens GN=ANXA2P2 PE=5 SV=2	ANXA2	34	34	0	323.31	2	1.04	0.0237679	1	0.59	33700	5360	0.0115	0.00825	48.2	1.01	-0.0808	30.5	7	0.113	0.0541	0.47727	45900	2800	0.0241	0.0035	50.2	0.259	-0.107	7.07	7	0.0404	0.0448	0.344007
q96fw1	>sp|Q96FW1|OTUB1_HUMAN Ubiquitin thioesterase OTUB1 OS=Homo sapiens GN=OTUB1 PE=1 SV=2;>sp|Q96FW1-2|OTUB1_HUMAN Isoform 2 of Ubiquitin thioesterase OTUB1 OS=Homo sapiens GN=OTUB1	OTUB1	10	10	0	65.415	2	1.04	0.0237679	1	0.687	29300	4710	0.00237	0.00913	48.4	0.946	-0.0707	15.2	7	0.103	0.077	0.209022	41500	3370	0.00715	0.00359	50.4	0.441	-0.0985	7.05	7	0.0481	0.0564	0.189321
p29558-2	>sp|P29558-2|RBMS1_HUMAN Isoform 2 of RNA-binding motif, single-stranded-interacting protein 1 OS=Homo sapiens GN=RBMS1;>sp|P29558|RBMS1_HUMAN RNA-binding motif, single-stranded-interacting protein 1 OS=Homo sapiens GN=RBMS1 PE=1 SV=3	RBMS1	6	3	0	17.515	2	1.01	0.011182	1	1.14	38900	5490	0.0232	0.00487	47.6	0.777	-0.0926	19.7	7	0.0349	0.161	0.774943	52500	9850	0.0168	0.00553	49.6	0.648	-0.124	21	7	0.158	0.0693	0.0172983
q9bpz7-5	>sp|Q9BPZ7-5|SIN1_HUMAN Isoform 5 of Target of rapamycin complex 2 subunit MAPKAP1 OS=Homo sapiens GN=MAPKAP1;>sp|Q9BPZ7-6|SIN1_HUMAN Isoform 6 of Target of rapamycin complex 2 subunit MAPKAP1 OS=Homo sapiens GN=MAPKAP1;>sp|Q9BPZ7-3|SIN1_HUMAN Isoform 3 of	MAPKAP1	2	2	0.0079782	1.5469	2	0.979	0.00182355	1	-0.195	87200	78300	0.131	0.0342	46.8	0.315	-0.186	4.77	7	0.212	0.23	1.5832	34800	6340	0.0726	0.0396	48.8	0.927	-0.078	3.39	7	0.122	0.189	1.57891
q6vmq6-5	>sp|Q6VMQ6-5|MCAF1_HUMAN Isoform 4 of Activating transcription factor 7-interacting protein 1 OS=Homo sapiens GN=ATF7IP;>sp|Q6VMQ6|MCAF1_HUMAN Activating transcription factor 7-interacting protein 1 OS=Homo sapiens GN=ATF7IP PE=1 SV=3;>sp|Q6VMQ6-4|MCAF1_HU	ATF7IP	12	12	0	16.208	2	0.976	0.00308215	1	0.282	36400	5480	0.0157	0.00552	46	0.793	-0.088	2.82	7	0.0654	0.14	0.528951	33300	3470	0.0205	0.0112	48	0.568	-0.0792	5.7	7	0.0867	0.0875	0.2254
q14118	>sp|Q14118|DAG1_HUMAN Dystroglycan OS=Homo sapiens GN=DAG1 PE=1 SV=2	DAG1	4	4	0	56.346	2	0.963	0.00853607	1	0.707	37200	9030	0.197	0.0343	50.2	0.66	-0.0721	95.6	7	0.0942	0.043	0.607294	43900	12000	0.158	0.0574	52.2	0.702	-0.0878	14	7	0.127	0.0954	0.330747
q9y5k8	>sp|Q9Y5K8|VATD_HUMAN V-type proton ATPase subunit D OS=Homo sapiens GN=ATP6V1D PE=1 SV=1	ATP6V1D	6	6	0	12.712	2	0.955	0.0118923	1	0.87	20600	2970	0.0136	0.0483	52.2	0.829	-0.0482	3.46	7	0.0571	0.0831	0.137568	28400	3300	0.068	0.0273	54.2	0.475	-0.062	15.3	7	0.0295	0.0595	0.147982
q9h9b1	>sp|Q9H9B1|EHMT1_HUMAN Histone-lysine N-methyltransferase EHMT1 OS=Homo sapiens GN=EHMT1 PE=1 SV=4;>sp|Q9H9B1-4|EHMT1_HUMAN Isoform 4 of Histone-lysine N-methyltransferase EHMT1 OS=Homo sapiens GN=EHMT1	EHMT1	9	1	0	16.543	2	0.949	0.0144095	1	1.01	29700	5010	0	0.00829	47.7	0.793	-0.0721	10.2	7	0.0726	0.0877	0.0836838	34800	5980	0.0293	0.017	49.7	0.521	-0.0811	48.9	7	0.0912	0.0289	0.556035
q9had4-2	>sp|Q9HAD4-2|WDR41_HUMAN Isoform 2 of WD repeat-containing protein 41 OS=Homo sapiens GN=WDR41;>sp|Q9HAD4|WDR41_HUMAN WD repeat-containing protein 41 OS=Homo sapiens GN=WDR41 PE=2 SV=3	WDR41	3	3	0	12.127	2	0.936	0.0198634	1	0.523	31300	6090	0	0.0168	48	0.862	-0.076	16.4	7	0.0855	0.0836	0.131711	49100	6040	0	0.0104	50	0.363	-0.118	4.36	7	0.0869	0.117	0.618784
q76fk4-4	>sp|Q76FK4-4|NOL8_HUMAN Isoform 4 of Nucleolar protein 8 OS=Homo sapiens GN=NOL8;>sp|Q76FK4|NOL8_HUMAN Nucleolar protein 8 OS=Homo sapiens GN=NOL8 PE=1 SV=1;>sp|Q76FK4-2|NOL8_HUMAN Isoform 2 of Nucleolar protein 8 OS=Homo sapiens GN=NOL8	NOL8	17	17	0	29.436	2	0.933	0.021122	1	0.553	29500	2820	0	0.00516	46.9	0.69	-0.072	9.69	7	0.0575	0.0859	0.104769	38400	6180	0.0219	0.0125	48.9	0.628	-0.0907	48.5	7	0.0596	0.0278	0.570703
p62888	>sp|P62888|RL30_HUMAN 60S ribosomal protein L30 OS=Homo sapiens GN=RPL30 PE=1 SV=2	RPL30	9	9	0	47.188	2	0.929	0.0228002	1	2.01	34100	3440	0.00735	0.00859	49.6	0.473	-0.0813	9.67	7	0.0453	0.183	1.03265	38700	9390	0.0151	0.00993	51.6	0.799	-0.0905	9.08	7	0.416	0.19	1.59224
p49454	>sp|P49454|CENPF_HUMAN Centromere protein F OS=Homo sapiens GN=CENPF PE=1 SV=2	CENPF	17	17	0	18.798	2	0.903	0.033708	1	0.633	29600	3620	0.0302	0.0189	48.8	0.565	-0.0693	2.96	7	0.196	0.174	0.927223	45900	10400	0.0582	0.0129	50.8	0.705	-0.103	15.4	7	0.0552	0.0834	0.170726
p00167-2	>sp|P00167-2|CYB5_HUMAN Isoform 2 of Cytochrome b5 OS=Homo sapiens GN=CYB5A;>sp|P00167|CYB5_HUMAN Cytochrome b5 OS=Homo sapiens GN=CYB5A PE=1 SV=2;>sp|P00167-3|CYB5_HUMAN Isoform 3 of Cytochrome b5 OS=Homo sapiens GN=CYB5A	CYB5A	4	4	0	27.771	2	0.897	0.0362252	1	0.9	37000	7720	0.158	0.0234	49.7	0.653	-0.0754	19.2	7	0.142	0.0803	0.170366	49000	12800	0.174	0.016	51.7	0.614	-0.0964	9.66	7	0.119	0.0874	0.224066
o15344	>sp|O15344|TRI18_HUMAN E3 ubiquitin-protein ligase Midline-1 OS=Homo sapiens GN=MID1 PE=1 SV=1;>sp|O15344-2|TRI18_HUMAN Isoform 2 of E3 ubiquitin-protein ligase Midline-1 OS=Homo sapiens GN=MID1	MID1	8	8	0	16.032	2	0.87	0.0475526	1	0.63	39900	4670	0.0261	0.00861	48	0.531	-0.0944	12.6	7	0.0993	0.0621	0.383559	48000	11600	0.00419	0.00823	50	0.689	-0.114	38.7	7	0.109	0.0427	0.372011
q96gd4-2	>sp|Q96GD4-2|AURKB_HUMAN Isoform 2 of Aurora kinase B OS=Homo sapiens GN=AURKB;>sp|Q96GD4|AURKB_HUMAN Aurora kinase B OS=Homo sapiens GN=AURKB PE=1 SV=3;>sp|Q96GD4-5|AURKB_HUMAN Isoform 5 of Aurora kinase B OS=Homo sapiens GN=AURKB;>sp|Q96GD4-3|AURKB_HUMAN	AURKB	4	4	0	4.3027	2	0.83	0.0643339	1	0.3	46000	10700	0.00924	0.0168	47.4	0.771	-0.111	20.9	7	0.146	0.0693	0.299219	102000	25800	0.00657	0.00478	49.4	0.309	-0.243	12.4	7	0.128	0.0699	0.00929723
p83731	>sp|P83731|RL24_HUMAN 60S ribosomal protein L24 OS=Homo sapiens GN=RPL24 PE=1 SV=1	RPL24	12	12	0	24.051	2	0.829	0.0647534	1	1.46	34400	3510	0.0118	0.00645	48.7	0.496	-0.0822	6.7	7	0.0669	0.163	0.79837	42800	9830	0.0312	0.0153	50.7	0.664	-0.099	21.7	7	0.277	0.0838	0.17606
p25786	>sp|P25786|PSA1_HUMAN Proteasome subunit alpha type-1 OS=Homo sapiens GN=PSMA1 PE=1 SV=1;>sp|P25786-2|PSA1_HUMAN Isoform Long of Proteasome subunit alpha type-1 OS=Homo sapiens GN=PSMA1	PSMA1	23	23	0	231.24	2	0.816	0.0702073	1	0.643	25900	3810	0.238	0.0282	49.2	0.731	-0.0483	60.6	7	0.121	0.056	0.455013	37700	3690	0.267	0.0111	51.2	0.362	-0.0666	17.9	7	0.0873	0.0451	0.340007
q86ux7-2	>sp|Q86UX7-2|URP2_HUMAN Isoform 2 of Fermitin family homolog 3 OS=Homo sapiens GN=FERMT3;>sp|Q86UX7|URP2_HUMAN Fermitin family homolog 3 OS=Homo sapiens GN=FERMT3 PE=1 SV=1	FERMT3	22	22	0	170.06	2	0.798	0.0777589	1	0.773	40000	5750	0.0055	0.00364	47	0.788	-0.0972	11.1	7	0.102	0.0682	0.312104	57200	2790	0.0256	0.00661	49	0.125	-0.134	1.31	7	0.0269	0.0482	0.298668
q9nx24	>sp|Q9NX24|NHP2_HUMAN H/ACA ribonucleoprotein complex subunit 2 OS=Homo sapiens GN=NHP2 PE=1 SV=1	NHP2	5	5	0	98.311	2	0.793	0.0798566	1	1.23	32000	3320	0.0284	0.00871	49.9	0.331	-0.0747	7.91	7	0.0566	0.12	0.294674	32900	5920	0.0346	0.026	51.9	0.721	-0.0752	25.7	7	0.2	0.0576	0.173318
q2vpk5	>sp|Q2VPK5|CTU2_HUMAN Cytoplasmic tRNA 2-thiolation protein 2 OS=Homo sapiens GN=CTU2 PE=1 SV=1;>sp|Q2VPK5-3|CTU2_HUMAN Isoform 2 of Cytoplasmic tRNA 2-thiolation protein 2 OS=Homo sapiens GN=CTU2;>sp|Q2VPK5-5|CTU2_HUMAN Isoform 3 of Cytoplasmic tRNA 2-thi	CTU2	9	9	0	35.001	2	0.777	0.0865691	1	0.81	35300	4900	0.0132	0.00935	48.8	0.718	-0.0841	7.41	7	0.12	0.0849	0.116483	43400	3970	0.0138	0.00982	50.8	0.296	-0.102	7.26	7	0.0391	0.0395	0.414683
q9uq35	>sp|Q9UQ35|SRRM2_HUMAN Serine/arginine repetitive matrix protein 2 OS=Homo sapiens GN=SRRM2 PE=1 SV=2;>sp|Q9UQ35-2|SRRM2_HUMAN Isoform 2 of Serine/arginine repetitive matrix protein 2 OS=Homo sapiens GN=SRRM2	SRRM2	60	60	0	213.36	2	0.772	0.0886668	1	0.327	31000	4190	0.037	0.0103	47	0.649	-0.0729	58.1	7	0.0673	0.0619	0.385901	27000	2200	0.0247	0.00921	49	0.418	-0.0636	20.2	7	0.0516	0.0362	0.458689
p46782	>sp|P46782|RS5_HUMAN 40S ribosomal protein S5 OS=Homo sapiens GN=RPS5 PE=1 SV=4	RPS5	11	11	0	36.316	2	0.745	0.0999942	1	1.9	36000	3520	0.00349	0.00648	49.2	0.458	-0.0863	8.93	7	0.0799	0.187	1.0795	41700	6340	0.00827	0.00581	51.2	0.588	-0.0983	9.42	7	0.362	0.163	1.2322
q12907	>sp|Q12907|LMAN2_HUMAN Vesicular integral-membrane protein VIP36 OS=Homo sapiens GN=LMAN2 PE=1 SV=1	LMAN2	6	6	0	12.707	2	0.734	0.104609	1	0.405	37000	3170	0.0487	0.00857	49	0.472	-0.085	9.7	7	0.151	0.126	0.364957	80500	24300	0.0388	0.00681	51	0.563	-0.184	8.75	7	0.117	0.137	0.885485
o60524-4	>sp|O60524-4|NEMF_HUMAN Isoform 4 of Nuclear export mediator factor NEMF OS=Homo sapiens GN=NEMF;>sp|O60524-5|NEMF_HUMAN Isoform 5 of Nuclear export mediator factor NEMF OS=Homo sapiens GN=NEMF;>sp|O60524-3|NEMF_HUMAN Isoform 3 of Nuclear export mediator f	NEMF	16	16	0	40.534	2	0.717	0.111741	1	1.17	47900	6160	0.0101	0.00314	48.1	0.601	-0.115	11.5	7	0.0904	0.0812	0.159824	76700	16900	0.0567	0.007	50.1	0.391	-0.173	26.7	7	0.0916	0.0435	0.361343
p62256	>sp|P62256|UBE2H_HUMAN Ubiquitin-conjugating enzyme E2 H OS=Homo sapiens GN=UBE2H PE=1 SV=1;>sp|P62256-2|UBE2H_HUMAN Isoform 2 of Ubiquitin-conjugating enzyme E2 H OS=Homo sapiens GN=UBE2H	UBE2H	5	5	0	8.2774	2	0.708	0.115517	1	0.78	47200	5610	0.0254	0.00544	49.5	0.372	-0.111	3.3	7	0.0551	0.0761	0.219565	53800	9920	0.0254	0.00581	51.5	0.602	-0.125	11.8	7	0.0672	0.0643	0.0839736
p07948	>sp|P07948|LYN_HUMAN Tyrosine-protein kinase Lyn OS=Homo sapiens GN=LYN PE=1 SV=3;>sp|P07948-2|LYN_HUMAN Isoform 2 of Tyrosine-protein kinase Lyn OS=Homo sapiens GN=LYN;>sp|P08631-3|HCK_HUMAN Isoform 3 of Tyrosine-protein kinase HCK OS=Homo sapiens GN=HCK;	LYN	4	4	0	6.5339	2	0.704	0.117195	1	0.915	48500	6220	0	0.00975	48.2	0.583	-0.117	4.69	7	0.114	0.105	0.118966	62800	9610	0.0237	0.0124	50.2	0.394	-0.147	99.7	7	0.0505	0.0181	0.700053
q8n543	>sp|Q8N543|OGFD1_HUMAN Prolyl 3-hydroxylase OGFOD1 OS=Homo sapiens GN=OGFOD1 PE=1 SV=1;>sp|Q8N543-2|OGFD1_HUMAN Isoform 2 of Prolyl 3-hydroxylase OGFOD1 OS=Homo sapiens GN=OGFOD1	OGFOD1	11	11	0	47.692	2	0.695	0.120971	1	0.447	28500	1710	0.0397	0.00433	47	0.393	-0.0669	8.85	7	0.0668	0.0785	0.191451	36700	4720	0.0348	0.0108	49	0.573	-0.0855	20.2	7	0.0489	0.0525	0.241327
o95373	>sp|O95373|IPO7_HUMAN Importin-7 OS=Homo sapiens GN=IPO7 PE=1 SV=1	IPO7	16	16	0	111.74	2	0.69	0.123068	1	0.693	35500	3460	0.00565	0.00326	46	0.653	-0.0867	6.59	7	0.085	0.071	0.279305	41900	2580	0.00978	0.00262	48	0.222	-0.101	6.51	7	0.0244	0.0446	0.346674
q9upn7	>sp|Q9UPN7|PP6R1_HUMAN Serine/threonine-protein phosphatase 6 regulatory subunit 1 OS=Homo sapiens GN=PPP6R1 PE=1 SV=5	PPP6R1	12	12	0	36.554	2	0.686	0.124747	1	0.8	30300	2240	0.0114	0.00787	49.6	0.303	-0.072	3.02	7	0.0604	0.0805	0.168024	33200	4260	0.0157	0.0138	51.6	0.616	-0.0777	56	7	0.0597	0.0407	0.398681
q9h6w3	>sp|Q9H6W3|NO66_HUMAN Bifunctional lysine-specific demethylase and histidyl-hydroxylase NO66 OS=Homo sapiens GN=NO66 PE=1 SV=2	NO66	9	5	0	42.093	2	0.681	0.126844	1	0.773	37200	6560	0.0131	0.0052	48.9	0.628	-0.0885	9.1	7	0.0951	0.109	0.165822	80200	10300	0.0322	0.00728	50.9	0.264	-0.185	5.55	7	0.0748	0.0753	0.0627121
q9h9a5-2	>sp|Q9H9A5-2|CNO10_HUMAN Isoform 2 of CCR4-NOT transcription complex subunit 10 OS=Homo sapiens GN=CNOT10;>sp|Q9H9A5|CNO10_HUMAN CCR4-NOT transcription complex subunit 10 OS=Homo sapiens GN=CNOT10 PE=1 SV=1;>sp|Q9H9A5-4|CNO10_HUMAN Isoform 4 of CCR4-NOT tr	CNOT10	13	13	0	74.454	2	0.669	0.131879	1	0.873	42000	4580	0.0085	0.00332	47	0.613	-0.102	12.7	7	0.0765	0.0595	0.414015	55200	6700	0.0221	0.00384	49	0.267	-0.13	9.36	7	0.0575	0.0336	0.49336
q9h267	>sp|Q9H267|VP33B_HUMAN Vacuolar protein sorting-associated protein 33B OS=Homo sapiens GN=VPS33B PE=1 SV=2;>sp|Q9H267-2|VP33B_HUMAN Isoform 2 of Vacuolar protein sorting-associated protein 33B OS=Homo sapiens GN=VPS33B	VPS33B	14	14	0	31.611	2	0.667	0.132718	1	0.823	45900	5500	0.0207	0.00495	46.7	0.607	-0.11	17.7	7	0.07	0.0519	0.50304	62100	8440	0.0228	0.00743	48.7	0.277	-0.147	7.91	7	0.0536	0.0459	0.329339
q92621	>sp|Q92621|NU205_HUMAN Nuclear pore complex protein Nup205 OS=Homo sapiens GN=NUP205 PE=1 SV=3	NUP205	25	25	0	57.825	2	0.653	0.138591	1	0.837	34500	3660	0.00831	0.00512	46.9	0.634	-0.0836	4.52	7	0.0703	0.0824	0.145767	50200	3220	0.029	0.00587	48.9	0.156	-0.118	4	7	0.0579	0.0538	0.223992
q9bvi4	>sp|Q9BVI4|NOC4L_HUMAN Nucleolar complex protein 4 homolog OS=Homo sapiens GN=NOC4L PE=1 SV=1	NOC4L	6	6	0	16.282	2	0.648	0.140689	1	0.483	38400	3540	0.00783	0.00229	44.5	0.565	-0.0946	6.9	7	0.025	0.104	0.107252	64700	10400	0.00689	0.00169	46.5	0.317	-0.157	5.26	7	0.132	0.104	0.445428
q9nzn5-2	>sp|Q9NZN5-2|ARHGC_HUMAN Isoform 2 of Rho guanine nucleotide exchange factor 12 OS=Homo sapiens GN=ARHGEF12;>sp|Q9NZN5|ARHGC_HUMAN Rho guanine nucleotide exchange factor 12 OS=Homo sapiens GN=ARHGEF12 PE=1 SV=1	ARHGEF12	6	6	0	12.579	2	0.638	0.144884	1	1.25	47500	5230	0.00377	0.00182	46.2	0.551	-0.116	2.55	7	0.0555	0.119	0.28296	109000	21400	0.0196	0.00534	48.2	0.322	-0.26	6.59	7	0.091	0.0701	0.00663022
q96g21	>sp|Q96G21|IMP4_HUMAN U3 small nucleolar ribonucleoprotein protein IMP4 OS=Homo sapiens GN=IMP4 PE=1 SV=1	IMP4	5	5	0	7.0701	2	0.635	0.146143	1	1.67	56200	6280	0.00625	0.00273	48.1	0.455	-0.135	4.15	7	0.0867	0.079	0.185594	100000	15400	0.161	0.0293	50.1	0.443	-0.202	3.5	7	0.0623	0.117	0.618784
q16831	>sp|Q16831|UPP1_HUMAN Uridine phosphorylase 1 OS=Homo sapiens GN=UPP1 PE=1 SV=1	UPP1	14	14	0	43.844	2	0.633	0.146982	1	0.77	19000	3020	0.00199	0.0405	52	0.396	-0.0448	6.04	7	0.0806	0.0732	0.253535	24600	2760	0.0285	0.0309	54	0.493	-0.0559	9.44	7	0.0611	0.0448	0.344007
q8nb14-2	>sp|Q8NB14-2|UBP38_HUMAN Isoform 2 of Ubiquitin carboxyl-terminal hydrolase 38 OS=Homo sapiens GN=USP38;>sp|Q8NB14|UBP38_HUMAN Ubiquitin carboxyl-terminal hydrolase 38 OS=Homo sapiens GN=USP38 PE=2 SV=2	USP38	4	4	0.0060186	1.6002	2	0.624	0.150758	1	0.787	29300	2680	0.0253	0.00559	46.1	0.503	-0.0702	0.953	7	0.0548	0.13	0.411813	42600	4220	0.043	0.0078	48.1	0.37	-0.099	44.3	7	0.0447	0.0199	0.67605
p68400	>sp|P68400|CSK21_HUMAN Casein kinase II subunit alpha OS=Homo sapiens GN=CSNK2A1 PE=1 SV=1;>sp|Q8NEV1|CSK23_HUMAN Casein kinase II subunit alpha 3 OS=Homo sapiens GN=CSNK2A3 PE=1 SV=2;>sp|P68400-2|CSK21_HUMAN Isoform 2 of Casein kinase II subunit alpha OS=	CSNK2A1	9	9	0	26.58	2	0.624	0.150758	1	0.6	30000	3170	0	0.00699	48.5	0.605	-0.0725	4.49	7	0.0911	0.0905	0.0508849	74800	9980	0.0242	0.00747	50.5	0.155	-0.174	8.95	7	0.0462	0.0452	0.338673
q9bzj0-3	>sp|Q9BZJ0-3|CRNL1_HUMAN Isoform 3 of Crooked neck-like protein 1 OS=Homo sapiens GN=CRNKL1;>sp|Q9BZJ0|CRNL1_HUMAN Crooked neck-like protein 1 OS=Homo sapiens GN=CRNKL1 PE=1 SV=4;>sp|Q9BZJ0-2|CRNL1_HUMAN Isoform 2 of Crooked neck-like protein 1 OS=Homo sap	CRNKL1	11	11	0	17.514	2	0.603	0.159568	1	0.703	41200	4230	0.0149	0.00367	44.2	0.478	-0.101	7.12	7	0.0501	0.0736	0.248849	64700	11500	0.0154	0.00285	46.2	0.367	-0.156	12.3	7	0.0339	0.0343	0.484025
q03013	>sp|Q03013|GSTM4_HUMAN Glutathione S-transferase Mu 4 OS=Homo sapiens GN=GSTM4 PE=1 SV=3;>sp|Q03013-2|GSTM4_HUMAN Isoform 2 of Glutathione S-transferase Mu 4 OS=Homo sapiens GN=GSTM4;>sp|Q03013-3|GSTM4_HUMAN Isoform 3 of Glutathione S-transferase Mu 4 OS=H	GSTM4	3	3	0.0006192	2.8298	2	0.587	0.16628	1	0.595	36900	3380	0.00221	0.0028	46.2	0.548	-0.0904	4.74	7	0.0619	0.0739	0.245335	43500	2900	0.0151	0.00737	48.2	0.209	-0.104	22.3	7	0.026	0.0281	0.566703
q9upu5	>sp|Q9UPU5|UBP24_HUMAN Ubiquitin carboxyl-terminal hydrolase 24 OS=Homo sapiens GN=USP24 PE=1 SV=3	USP24	19	19	0	71.597	2	0.576	0.170895	1	0.853	38700	3830	0.00103	0.00391	47.6	0.562	-0.0941	4.55	7	0.107	0.0891	0.0672844	49800	2280	0.0208	0.00306	49.6	0.127	-0.117	2.42	7	0.0261	0.0427	0.372011
q9h7z7	>sp|Q9H7Z7|PGES2_HUMAN Prostaglandin E synthase 2 OS=Homo sapiens GN=PTGES2 PE=1 SV=1	PTGES2	8	8	0	14.692	2	0.571	0.172993	1	0.99	28800	5010	0	0.0272	53.2	0.531	-0.0676	6.22	7	0.0947	0.0998	0.058054	36100	3090	0	0.0141	55.2	0.209	-0.0838	5.02	7	0.0247	0.0567	0.18532
o75818-2	>sp|O75818-2|RPP40_HUMAN Isoform 2 of Ribonuclease P protein subunit p40 OS=Homo sapiens GN=RPP40;>sp|O75818|RPP40_HUMAN Ribonuclease P protein subunit p40 OS=Homo sapiens GN=RPP40 PE=1 SV=3	RPP40	5	5	0	8.8577	2	0.568	0.174251	1	1.2	30000	1640	0.00191	0.0114	51.2	0.256	-0.0711	2.25	7	0.0508	0.083	0.138739	41100	7360	0.0425	0.0202	53.2	0.507	-0.0925	118	7	0.0678	0.0254	0.602707
q6zs17-2	>sp|Q6ZS17-2|FA65A_HUMAN Isoform 2 of Protein FAM65A OS=Homo sapiens GN=FAM65A;>sp|Q6ZS17|FA65A_HUMAN Protein FAM65A OS=Homo sapiens GN=FAM65A PE=1 SV=1;>sp|Q6ZS17-3|FA65A_HUMAN Isoform 3 of Protein FAM65A OS=Homo sapiens GN=FAM65A;>sp|Q6ZS17-4|FA65A_HUMAN	FAM65A	8	8	0	44.766	2	0.564	0.17593	1	1.09	47400	6890	0.0024	0.00308	47.4	0.54	-0.115	10.4	7	0.104	0.0659	0.339046	71800	3810	0.00899	0.00377	49.4	0.161	-0.171	2.91	7	0.0546	0.0605	0.134647
q9brz2	>sp|Q9BRZ2|TRI56_HUMAN E3 ubiquitin-protein ligase TRIM56 OS=Homo sapiens GN=TRIM56 PE=1 SV=3	TRIM56	18	18	0	80.01	2	0.558	0.178447	1	1.26	42200	3020	0.0176	0.00321	48.1	0.231	-0.101	2.01	7	0.0572	0.129	0.400099	77600	21000	0.0318	0.00732	50.1	0.508	-0.18	8.18	7	0.128	0.0794	0.117386
q9y5x1	>sp|Q9Y5X1|SNX9_HUMAN Sorting nexin-9 OS=Homo sapiens GN=SNX9 PE=1 SV=1	SNX9	11	11	0	105.84	2	0.557	0.178866	1	1.16	48400	5480	0.0148	0.00348	47.9	0.514	-0.116	9.74	7	0.0739	0.105	0.118966	69900	8840	0.0233	0.0043	49.9	0.214	-0.164	23.7	7	0.105	0.0581	0.166651
p06493	>sp|P06493|CDK1_HUMAN Cyclin-dependent kinase 1 OS=Homo sapiens GN=CDK1 PE=1 SV=3;>sp|P06493-2|CDK1_HUMAN Isoform 2 of Cyclin-dependent kinase 1 OS=Homo sapiens GN=CDK1	CDK1	12	11	0	137.28	2	0.552	0.180964	1	0.543	33800	2400	0.0127	0.00297	46.8	0.417	-0.0816	4.84	7	0.0314	0.0573	0.439785	44000	4560	0.0173	0.00339	48.8	0.361	-0.104	9.92	7	0.0384	0.0591	0.153316
q96h20	>sp|Q96H20|SNF8_HUMAN Vacuolar-sorting protein SNF8 OS=Homo sapiens GN=SNF8 PE=1 SV=1;>sp|Q96H20-2|SNF8_HUMAN Isoform 2 of Vacuolar-sorting protein SNF8 OS=Homo sapiens GN=SNF8	SNF8	7	7	0	16.973	2	0.549	0.182223	1	0.0967	30800	2250	0.0144	0.0182	48.1	0.515	-0.0737	47.8	7	0.111	0.0357	0.692805	51700	2760	0.0154	0.00299	50.1	0.189	-0.122	6.93	7	0.0112	0.0271	0.580038
o95376	>sp|O95376|ARI2_HUMAN E3 ubiquitin-protein ligase ARIH2 OS=Homo sapiens GN=ARIH2 PE=1 SV=1	ARIH2	8	8	0	63.888	2	0.53	0.190194	1	1.29	47700	5550	0.0109	0.00604	49.2	0.399	-0.114	3.19	7	0.0954	0.0985	0.042826	70200	13400	0.0301	0.012	51.2	0.35	-0.162	30.2	7	0.0857	0.0407	0.398681
q969s3	>sp|Q969S3|ZN622_HUMAN Zinc finger protein 622 OS=Homo sapiens GN=ZNF622 PE=1 SV=1	ZNF622	8	8	0	13.788	2	0.524	0.192711	1	0.823	31900	2350	0	0.0053	49.4	0.269	-0.0767	3.22	7	0.056	0.0868	0.0942262	44900	6880	0.0056	0.0134	51.4	0.449	-0.106	96.1	7	0.0744	0.042	0.381345
q9nrl2	>sp|Q9NRL2|BAZ1A_HUMAN Bromodomain adjacent to zinc finger domain protein 1A OS=Homo sapiens GN=BAZ1A PE=1 SV=2;>sp|Q9NRL2-2|BAZ1A_HUMAN Isoform 2 of Bromodomain adjacent to zinc finger domain protein 1A OS=Homo sapiens GN=BAZ1A	BAZ1A	13	13	0	14.459	2	0.522	0.19355	1	0.727	39900	4250	0.0125	0.00193	43.4	0.495	-0.0985	1.17	7	0.0788	0.151	0.657804	43300	3550	0.0278	0.00629	45.4	0.166	-0.104	3.76	7	0.0821	0.0549	0.209323
o14976	>sp|O14976|GAK_HUMAN Cyclin-G-associated kinase OS=Homo sapiens GN=GAK PE=1 SV=2;>sp|O14976-2|GAK_HUMAN Isoform 2 of Cyclin-G-associated kinase OS=Homo sapiens GN=GAK	GAK	21	21	0	226.72	2	0.52	0.194389	1	0.783	32500	3420	0.0271	0.00647	46.1	0.458	-0.0778	4.12	7	0.0394	0.0621	0.383559	48200	5080	0.0405	0.00667	48.1	0.247	-0.112	2.91	7	0.0332	0.0576	0.173318
p52292	>sp|P52292|IMA1_HUMAN Importin subunit alpha-1 OS=Homo sapiens GN=KPNA2 PE=1 SV=1	KPNA2	13	13	0	161.13	2	0.517	0.195648	1	0.817	44400	2090	0.0157	0.00157	44.9	0.199	-0.108	2.78	7	0.0434	0.0563	0.451499	50000	6110	0.0169	0.00552	46.9	0.477	-0.12	35.1	7	0.0444	0.0242	0.618709
q5vt25-4	>sp|Q5VT25-4|MRCKA_HUMAN Isoform 4 of Serine/threonine-protein kinase MRCK alpha OS=Homo sapiens GN=CDC42BPA;>sp|Q5VT25-5|MRCKA_HUMAN Isoform 5 of Serine/threonine-protein kinase MRCK alpha OS=Homo sapiens GN=CDC42BPA;>sp|Q5VT25|MRCKA_HUMAN Serine/threonin	CDC42BPA	23	19	0	64.416	2	0.513	0.197326	1	1.1	50900	1880	0.0182	0.00282	47.7	0.121	-0.121	1.07	7	0.0832	0.133	0.446954	51200	7810	0.0165	0.00481	49.7	0.499	-0.121	16.9	7	0.038	0.0542	0.218658
q9h147	>sp|Q9H147|TDIF1_HUMAN Deoxynucleotidyltransferase terminal-interacting protein 1 OS=Homo sapiens GN=DNTTIP1 PE=1 SV=2	DNTTIP1	4	4	0	3.9583	2	0.513	0.197326	1	0.503	50900	5850	0.0157	0.00417	45.1	0.36	-0.124	1.52	7	0.0558	0.163	0.79837	48900	4280	0.00838	0.0024	47.1	0.365	-0.118	3.9	7	0.0302	0.0586	0.159983
p08559-3	>sp|P08559-3|ODPA_HUMAN Isoform 3 of Pyruvate dehydrogenase E1 component subunit alpha, somatic form, mitochondrial OS=Homo sapiens GN=PDHA1;>sp|P08559|ODPA_HUMAN Pyruvate dehydrogenase E1 component subunit alpha, somatic form, mitochondrial OS=Homo sapien	PDHA1	8	8	0	9.4653	2	0.513	0.197326	1	0.25	27900	1930	0	0.00641	48.5	0.456	-0.0674	10.7	7	0.0799	0.0602	0.405815	40800	1990	0.00643	0.00307	50.5	0.235	-0.0969	1.86	7	0.056	0.0661	0.0599705
q92995-2	>sp|Q92995-2|UBP13_HUMAN Isoform 2 of Ubiquitin carboxyl-terminal hydrolase 13 OS=Homo sapiens GN=USP13;>sp|Q92995|UBP13_HUMAN Ubiquitin carboxyl-terminal hydrolase 13 OS=Homo sapiens GN=USP13 PE=1 SV=2	USP13	8	8	0	7.5734	2	0.505	0.200682	1	0.957	47800	5340	0.0167	0.00502	47.6	0.468	-0.114	16.3	7	0.0668	0.0504	0.520611	57700	4000	0.00771	0.0035	49.6	0.19	-0.138	2.77	7	0.239	0.188	1.56557
q6nw34-2	>sp|Q6NW34-2|CC017_HUMAN Isoform 2 of Uncharacterized protein C3orf17 OS=Homo sapiens GN=C3orf17;>sp|Q6NW34|CC017_HUMAN Uncharacterized protein C3orf17 OS=Homo sapiens GN=C3orf17 PE=1 SV=3	C3orf17	3	3	0	3.9223	2	0.498	0.203619	1	1.18	52200	6400	0.00454	0.00508	47.7	0.37	-0.126	16.1	7	0.0955	0.0775	0.203165	104000	27000	0.0631	0.0149	49.7	0.332	-0.234	5.61	7	0.0975	0.0918	0.282741
p62333	>sp|P62333|PRS10_HUMAN 26S protease regulatory subunit 10B OS=Homo sapiens GN=PSMC6 PE=1 SV=1	PSMC6	22	22	0	92.606	2	0.495	0.204877	1	0.8	32300	2660	0.00623	0.00514	49.2	0.472	-0.0772	6.37	7	0.0715	0.0543	0.474927	38400	1220	0.01	0.00257	51.2	0.149	-0.0904	2.66	7	0.0137	0.0321	0.513363
q7z2t5	>sp|Q7Z2T5|TRM1L_HUMAN TRMT1-like protein OS=Homo sapiens GN=TRMT1L PE=1 SV=2	TRMT1L	18	18	0	150.8	2	0.49	0.206975	1	0.933	43300	4410	0.0157	0.00716	48.5	0.417	-0.103	5.77	7	0.0799	0.0909	0.0461994	75000	10200	0.0396	0.006	50.5	0.258	-0.172	30.7	7	0.0458	0.0365	0.454688
p53990-2	>sp|P53990-2|IST1_HUMAN Isoform 2 of IST1 homolog OS=Homo sapiens GN=IST1;>sp|P53990-3|IST1_HUMAN Isoform 3 of IST1 homolog OS=Homo sapiens GN=IST1;>sp|P53990|IST1_HUMAN IST1 homolog OS=Homo sapiens GN=IST1 PE=1 SV=1;>sp|P53990-4|IST1_HUMAN Isoform 4 of IS	IST1	4	4	0	6.6819	2	0.478	0.212009	1	1.15	45900	5650	0.0352	0.00572	49.1	0.444	-0.107	10.4	7	0.112	0.0621	0.383559	87200	12100	0.104	0.0272	51.1	0.177	-0.186	203	7	0.0487	0.0378	0.437353
q8n6r0-3	>sp|Q8N6R0-3|MET13_HUMAN Isoform 3 of Methyltransferase-like protein 13 OS=Homo sapiens GN=METTL13;>sp|Q8N6R0-4|MET13_HUMAN Isoform 2 of Methyltransferase-like protein 13 OS=Homo sapiens GN=METTL13;>sp|Q8N6R0|MET13_HUMAN Methyltransferase-like protein 13 O	METTL13	7	7	0	78.08	2	0.473	0.214107	1	0.81	49200	4550	0.00587	0.00366	46.2	0.4	-0.12	3.24	7	0.0835	0.081	0.162167	59000	5160	0.0169	0.00258	48.2	0.253	-0.141	11.5	7	0.04	0.0276	0.57337
o60231	>sp|O60231|DHX16_HUMAN Putative pre-mRNA-splicing factor ATP-dependent RNA helicase DHX16 OS=Homo sapiens GN=DHX16 PE=1 SV=2	DHX16	21	21	0	157.42	2	0.446	0.225434	1	1.07	41200	3820	0.012	0.00388	48.2	0.306	-0.0986	5.09	7	0.0702	0.103	0.0955384	48600	7050	0.0486	0.0111	50.2	0.325	-0.111	12.8	7	0.0573	0.0457	0.332006
o00443	>sp|O00443|P3C2A_HUMAN Phosphatidylinositol 4-phosphate 3-kinase C2 domain-containing subunit alpha OS=Homo sapiens GN=PIK3C2A PE=1 SV=2;>sp|O00443-2|P3C2A_HUMAN Isoform 2 of Phosphatidylinositol 4-phosphate 3-kinase C2 domain-containing subunit alpha OS=H	PIK3C2A	16	16	0	40.033	2	0.4	0.244733	1	0.923	42100	3830	0.014	0.00353	46.6	0.301	-0.102	1.67	7	0.0768	0.0988	0.0463401	54000	4570	0.0304	0.00378	48.6	0.263	-0.127	3.72	7	0.0216	0.0639	0.0893076
o95714	>sp|O95714|HERC2_HUMAN E3 ubiquitin-protein ligase HERC2 OS=Homo sapiens GN=HERC2 PE=1 SV=2	HERC2	13	13	0	26.221	2	0.368	0.258158	1	0.66	49400	3440	0.0212	0.00354	46.8	0.277	-0.118	3.94	7	0.0471	0.106	0.13068	63100	6470	0.0125	0.00314	48.8	0.243	-0.15	2.68	7	0.0318	0.0619	0.115978
q8nem2	>sp|Q8NEM2|SHCBP_HUMAN SHC SH2 domain-binding protein 1 OS=Homo sapiens GN=SHCBP1 PE=1 SV=3	SHCBP1	14	14	0	35.231	2	0.285	0.292979	1	0.687	36200	1790	0.0233	0.00499	45.8	0.242	-0.087	1.32	7	0.0229	0.0707	0.282819	44500	2210	0.00396	0.00236	47.8	0.151	-0.108	4.32	7	0.0589	0.0698	0.0106307
a6nfq2-3	>sp|A6NFQ2-3|TCAF2_HUMAN Isoform 3 of TRPM8 channel-associated factor 2 OS=Homo sapiens GN=TCAF2;>sp|A6NFQ2-2|TCAF2_HUMAN Isoform 2 of TRPM8 channel-associated factor 2 OS=Homo sapiens GN=TCAF2;>sp|A6NFQ2|TCAF2_HUMAN TRPM8 channel-associated factor 2 OS=Ho	TCAF2	8	8	0	24.331	2	0.258	0.304306	1	0.76	39800	2290	0.0138	0.00219	45.2	0.236	-0.097	1.63	7	0.0441	0.0675	0.320304	50900	2420	0.0219	0.00247	47.2	0.104	-0.121	1.59	7	0.0211	0.0325	0.508028
q92616	>sp|Q92616|GCN1L_HUMAN Translational activator GCN1 OS=Homo sapiens GN=GCN1L1 PE=1 SV=6	GCN1L1	75	75	0	323.31	2	0.208	0.325283	1	0.647	39700	1390	0.0125	0.00138	45.2	0.195	-0.0967	1.3	7	0.0172	0.0744	0.239478	57000	2770	0.0175	0.00171	47.2	0.0718	-0.137	5.7	7	0.0111	0.0426	0.373344
p55786	>sp|P55786|PSA_HUMAN Puromycin-sensitive aminopeptidase OS=Homo sapiens GN=NPEPPS PE=1 SV=2;>sp|P55786-2|PSA_HUMAN Isoform 2 of Puromycin-sensitive aminopeptidase OS=Homo sapiens GN=NPEPPS	NPEPPS	41	41	0	173.78	1.9	1.13	0.0615259	1	0.7	23400	6160	0	0.0507	52.2	0.847	-0.0553	13.7	7	0.0935	0.0842	0.124682	30600	4440	0	0.0254	54.2	0.752	-0.0714	12.2	7	0.0611	0.06	0.141314
q8wxx5	>sp|Q8WXX5|DNJC9_HUMAN DnaJ homolog subfamily C member 9 OS=Homo sapiens GN=DNAJC9 PE=1 SV=1	DNAJC9	14	14	0	55.688	1.9	1.1	0.0489399	1	1.47	41800	4240	0.0152	0.0043	48.6	0.531	-0.0994	12.5	7	0.109	0.181	1.00922	39800	10600	0.0133	0.0108	50.5	0.968	-0.0938	9.89	7	0.303	0.138	0.89882
o60313	>sp|O60313|OPA1_HUMAN Dynamin-like 120 kDa protein, mitochondrial OS=Homo sapiens GN=OPA1 PE=1 SV=3;>sp|O60313-2|OPA1_HUMAN Isoform 2 of Dynamin-like 120 kDa protein, mitochondrial OS=Homo sapiens GN=OPA1	OPA1	10	10	0	10.58	1.9	1.1	0.0489399	1	1.19	39300	2060	0.00396	0.00323	49	0.228	-0.0944	4.24	7	0.0508	0.0573	0.439785	73100	28400	0.129	0.076	50.9	1.08	-0.152	21.5	7	0.0585	0.0818	0.14939
q06203	>sp|Q06203|PUR1_HUMAN Amidophosphoribosyltransferase OS=Homo sapiens GN=PPAT PE=1 SV=1	PPAT	17	17	0	181.86	1.9	1.09	0.0447446	1	0.9	28100	5620	0.204	0.031	50.2	0.833	-0.0541	14.4	7	0.145	0.0886	0.0731413	43500	8040	0.277	0.0164	52.1	0.699	-0.0753	21.4	7	0.147	0.0669	0.0493024
p39023	>sp|P39023|RL3_HUMAN 60S ribosomal protein L3 OS=Homo sapiens GN=RPL3 PE=1 SV=2	RPL3	25	25	0	85.951	1.9	1.08	0.0405492	1	0.457	35900	6030	0.0186	0.00983	49.2	0.642	-0.0848	15.6	7	0.104	0.171	0.892081	53700	17000	0.0291	0.0142	51.1	0.871	-0.124	146	7	0.183	0.0813	0.142722
q9hc35	>sp|Q9HC35|EMAL4_HUMAN Echinoderm microtubule-associated protein-like 4 OS=Homo sapiens GN=EML4 PE=1 SV=3;>sp|Q9HC35-2|EMAL4_HUMAN Isoform 2 of Echinoderm microtubule-associated protein-like 4 OS=Homo sapiens GN=EML4	EML4	31	31	0	208.17	1.9	1.04	0.0237679	1	0.65	34500	5620	0.0228	0.00984	48.2	0.749	-0.0818	19.3	7	0.0977	0.0584	0.4269	47300	9150	0.0352	0.0119	50.2	0.717	-0.109	111	7	0.0735	0.0292	0.552034
q8nef9	>sp|Q8NEF9|SRFB1_HUMAN Serum response factor-binding protein 1 OS=Homo sapiens GN=SRFBP1 PE=1 SV=1	SRFBP1	15	15	0	96.514	1.9	1.04	0.0237679	1	1.17	40700	5980	0.0176	0.00908	49.2	0.51	-0.0962	26.9	7	0.0522	0.131	0.423527	52800	19000	0.0236	0.0152	51.2	0.907	-0.123	49.8	7	0.16	0.0577	0.171985
o95810	>sp|O95810|SDPR_HUMAN Serum deprivation-response protein OS=Homo sapiens GN=SDPR PE=1 SV=3	SDPR	21	21	0	198.91	1.9	1.03	0.0195726	1	0.697	23000	3770	0.0308	0.0386	52.1	0.582	-0.0528	4.23	7	0.0618	0.0921	0.0321428	33800	7690	0.0731	0.04	54	0.848	-0.0734	24.2	7	0.102	0.0493	0.283999
q8n335	>sp|Q8N335|GPD1L_HUMAN Glycerol-3-phosphate dehydrogenase 1-like protein OS=Homo sapiens GN=GPD1L PE=1 SV=1	GPD1L	8	8	0	8.6979	1.9	1.02	0.0153773	1	0.957	27800	4750	0	0.0148	49.2	0.908	-0.0669	6.81	7	0.119	0.103	0.0955384	31800	3360	0	0.0135	51.1	0.456	-0.0758	12.1	7	0.046	0.0401	0.406682
p62829	>sp|P62829|RL23_HUMAN 60S ribosomal protein L23 OS=Homo sapiens GN=RPL23 PE=1 SV=1	RPL23	8	8	0	68.399	1.9	0.981	0.000984487	1	1.21	35400	3980	0.00437	0.0047	48.4	0.618	-0.0853	12.2	7	0.0677	0.142	0.552379	52000	14300	0.0263	0.0112	50.2	0.762	-0.121	35.6	7	0.166	0.0666	0.0533029
o43678	>sp|O43678|NDUA2_HUMAN NADH dehydrogenase [ubiquinone] 1 alpha subcomplex subunit 2 OS=Homo sapiens GN=NDUFA2 PE=1 SV=3;>sp|O43678-2|NDUA2_HUMAN Isoform 2 of NADH dehydrogenase [ubiquinone] 1 alpha subcomplex subunit 2 OS=Homo sapiens GN=NDUFA2	NDUFA2	5	5	0	7.4683	1.9	0.965	0.00769701	1	0.553	22000	2770	0.035	0.0356	50.1	0.622	-0.0509	14.6	7	0.0832	0.046	0.572152	25600	2930	0.0513	0.0294	52	0.739	-0.0575	10.9	7	0.0772	0.0582	0.165317
p35269	>sp|P35269|T2FA_HUMAN General transcription factor IIF subunit 1 OS=Homo sapiens GN=GTF2F1 PE=1 SV=2	GTF2F1	17	17	0	90.71	1.9	0.964	0.00811654	1	0.423	29700	8480	0.117	0.0415	49.9	0.699	-0.0633	45.8	7	0.109	0.0652	0.347246	30600	7080	0.0747	0.0377	51.8	0.663	-0.0672	233	7	0.104	0.0224	0.642713
p36404	>sp|P36404|ARL2_HUMAN ADP-ribosylation factor-like protein 2 OS=Homo sapiens GN=ARL2 PE=1 SV=4;>sp|P36404-2|ARL2_HUMAN Isoform 2 of ADP-ribosylation factor-like protein 2 OS=Homo sapiens GN=ARL2	ARL2	4	4	0	8.4043	1.9	0.956	0.0114728	1	1.01	39000	7090	0	0.00668	49.8	0.954	-0.0935	6.07	7	0.122	0.157	0.728087	61700	1050	0.00299	0.000664	51.7	0.0599	-0.146	0.45	7	0.0256	0.0812	0.141389
q8ne71	>sp|Q8NE71|ABCF1_HUMAN ATP-binding cassette sub-family F member 1 OS=Homo sapiens GN=ABCF1 PE=1 SV=2;>sp|Q8NE71-2|ABCF1_HUMAN Isoform 2 of ATP-binding cassette sub-family F member 1 OS=Homo sapiens GN=ABCF1	ABCF1	25	24	0	323.31	1.9	0.905	0.032869	1	0.68	45300	6510	0.0199	0.00802	50.2	0.376	-0.106	46	7	0.0632	0.0781	0.196137	43900	10700	0.0221	0.0189	52.2	0.823	-0.101	197	7	0.127	0.033	0.501361
p61513	>sp|P61513|RL37A_HUMAN 60S ribosomal protein L37a OS=Homo sapiens GN=RPL37A PE=1 SV=2	RPL37A	5	5	0	6.4441	1.9	0.896	0.0366447	1	2.05	34700	3480	0.00685	0.00408	49.4	0.5	-0.0828	4.17	7	0.0672	0.196	1.18493	43100	11800	0.0345	0.018	51.2	0.744	-0.099	8.37	7	0.417	0.187	1.55224
q9uia9	>sp|Q9UIA9|XPO7_HUMAN Exportin-7 OS=Homo sapiens GN=XPO7 PE=1 SV=3	XPO7	17	17	0	90.276	1.9	0.88	0.0433573	1	0.97	38900	6980	0.0138	0.0102	48.8	0.843	-0.0927	9.02	7	0.135	0.0893	0.0649416	41300	2740	0.0177	0.00537	50.7	0.253	-0.0969	2.59	7	0.0625	0.0633	0.0973086
q9hcc0	>sp|Q9HCC0|MCCB_HUMAN Methylcrotonoyl-CoA carboxylase beta chain, mitochondrial OS=Homo sapiens GN=MCCC2 PE=1 SV=1;>sp|Q9HCC0-2|MCCB_HUMAN Isoform 2 of Methylcrotonoyl-CoA carboxylase beta chain, mitochondrial OS=Homo sapiens GN=MCCC2	MCCC2	14	14	0	171.76	1.9	0.844	0.0584604	1	0.677	36300	6910	0.159	0.0217	49	0.818	-0.0741	21.6	7	0.0991	0.072	0.267591	39800	2050	0.182	0.00479	50.9	0.206	-0.0781	22.1	7	0.0568	0.045	0.34134
p63279	>sp|P63279|UBC9_HUMAN SUMO-conjugating enzyme UBC9 OS=Homo sapiens GN=UBE2I PE=1 SV=1	UBE2I	5	5	0	7.7326	1.9	0.829	0.0647534	1	0.593	40400	5000	0.0122	0.00643	49.1	0.712	-0.0961	25.7	7	0.082	0.049	0.53701	47000	4650	0.0124	0.0048	51	0.425	-0.111	12.2	7	0.0511	0.0489	0.289333
q9y221-2	>sp|Q9Y221-2|NIP7_HUMAN Isoform 2 of 60S ribosome subunit biogenesis protein NIP7 homolog OS=Homo sapiens GN=NIP7;>sp|Q9Y221|NIP7_HUMAN 60S ribosome subunit biogenesis protein NIP7 homolog OS=Homo sapiens GN=NIP7 PE=1 SV=1	NIP7	4	4	0	4.458	1.9	0.822	0.0676902	1	0.762	36300	4280	0.00143	0.00713	49.5	0.438	-0.0871	16.7	7	0.0803	0.0663	0.33436	61600	21000	0.0261	0.023	51.4	0.696	-0.143	50.7	7	0.215	0.063	0.101309
p50897-2	>sp|P50897-2|PPT1_HUMAN Isoform 2 of Palmitoyl-protein thioesterase 1 OS=Homo sapiens GN=PPT1;>sp|P50897|PPT1_HUMAN Palmitoyl-protein thioesterase 1 OS=Homo sapiens GN=PPT1 PE=1 SV=1	PPT1	5	5	0	28.42	1.9	0.813	0.0714659	1	0.63	22600	2690	0	0.0358	53	0.548	-0.0531	4.19	7	0.0507	0.0718	0.269934	29400	4880	0	0.0363	54.9	0.601	-0.0683	27.8	7	0.0576	0.0374	0.442687
q9h7n4	>sp|Q9H7N4|SFR19_HUMAN Splicing factor, arginine/serine-rich 19 OS=Homo sapiens GN=SCAF1 PE=1 SV=3	SCAF1	13	13	0	26.681	1.9	0.812	0.0718855	1	0.657	30700	2740	0	0.005	47.2	0.418	-0.0747	11	7	0.0414	0.115	0.236105	33600	5910	0.000196	0.00899	49.2	0.697	-0.0808	18.2	7	0.0968	0.0578	0.170651
o15084	>sp|O15084|ANR28_HUMAN Serine/threonine-protein phosphatase 6 regulatory ankyrin repeat subunit A OS=Homo sapiens GN=ANKRD28 PE=1 SV=5;>sp|O15084-4|ANR28_HUMAN Isoform 4 of Serine/threonine-protein phosphatase 6 regulatory ankyrin repeat subunit A OS=Homo	ANKRD28	4	4	0	22.868	1.9	0.811	0.072305	1	0.775	34700	5910	0.0336	0.0271	48.2	0.778	-0.0813	15.9	7	0.0773	0.0811	0.160995	81200	10900	0.0729	0.015	50.1	0.228	-0.181	49.1	7	0.0435	0.0367	0.452021
a2ruc4	>sp|A2RUC4|TYW5_HUMAN tRNA wybutosine-synthesizing protein 5 OS=Homo sapiens GN=TYW5 PE=1 SV=1;>sp|A2RUC4-2|TYW5_HUMAN Isoform 2 of tRNA wybutosine-synthesizing protein 5 OS=Homo sapiens GN=TYW5	TYW5	2	2	0	4.6897	1.9	0.803	0.0756613	1	0.555	32100	6720	0.0569	0.0305	49.7	0.791	-0.0728	1.84	7	0.133	0.183	1.03265	51000	3440	0.00879	0.00558	51.6	0.137	-0.12	3.23	7	0.0236	0.0432	0.365343
q9p289	>sp|Q9P289|STK26_HUMAN Serine/threonine-protein kinase 26 OS=Homo sapiens GN=STK26 PE=1 SV=2;>sp|Q9P289-2|STK26_HUMAN Isoform 2 of Serine/threonine-protein kinase 26 OS=Homo sapiens GN=STK26;>sp|Q9P289-3|STK26_HUMAN Isoform 3 of Serine/threonine-protein ki	STK26	14	9	0	29.656	1.9	0.801	0.0765003	1	0.687	33400	4000	0.01	0.00684	46.9	0.702	-0.0807	11	7	0.0824	0.058	0.431586	45900	4990	0.042	0.00853	48.8	0.385	-0.106	14.6	7	0.0405	0.0335	0.494693
q96bd8	>sp|Q96BD8|SKA1_HUMAN Spindle and kinetochore-associated protein 1 OS=Homo sapiens GN=SKA1 PE=1 SV=1;>sp|Q96BD8-2|SKA1_HUMAN Isoform 2 of Spindle and kinetochore-associated protein 1 OS=Homo sapiens GN=SKA1	SKA1	3	3	0	12.277	1.9	0.791	0.0806957	1	0.673	49000	6130	0.00788	0.0051	45.5	0.49	-0.12	21.7	7	0.077	0.0318	0.738489	33900	4410	0.00598	0.00682	47.4	0.621	-0.0821	11.8	7	0.0589	0.0584	0.16265
o95707	>sp|O95707|RPP29_HUMAN Ribonuclease P protein subunit p29 OS=Homo sapiens GN=POP4 PE=1 SV=2	POP4	3	3	0	23.936	1.9	0.787	0.0823738	1	1.95	43500	3670	0.0119	0.00997	49.8	0.32	-0.103	5.92	7	0.0932	0.207	1.31378	42200	5630	0	0.00475	51.7	0.719	-0.0999	5.64	7	0.41	0.239	2.24566
q7z478	>sp|Q7Z478|DHX29_HUMAN ATP-dependent RNA helicase DHX29 OS=Homo sapiens GN=DHX29 PE=1 SV=2	DHX29	29	28	0	141.12	1.9	0.771	0.0890863	1	0.937	47200	5800	0.016	0.00369	48.6	0.548	-0.112	16.3	7	0.106	0.0818	0.152796	68800	13200	0.0226	0.00567	50.5	0.542	-0.161	43.5	7	0.0674	0.0417	0.385346
q99729-3	>sp|Q99729-3|ROAA_HUMAN Isoform 3 of Heterogeneous nuclear ribonucleoprotein A/B OS=Homo sapiens GN=HNRNPAB;>sp|Q99729-2|ROAA_HUMAN Isoform 2 of Heterogeneous nuclear ribonucleoprotein A/B OS=Homo sapiens GN=HNRNPAB;>sp|Q99729-4|ROAA_HUMAN Isoform 4 of Het	HNRNPAB	12	12	0	171.05	1.9	0.754	0.0962184	1	0.947	42800	2980	0.0917	0.00794	50.2	0.237	-0.0932	7.55	7	0.0688	0.17	0.880367	39500	10200	0.0611	0.0157	52.2	0.716	-0.0877	75.7	7	0.172	0.0392	0.418684
q9y508	>sp|Q9Y508|RN114_HUMAN E3 ubiquitin-protein ligase RNF114 OS=Homo sapiens GN=RNF114 PE=1 SV=1;>sp|Q9Y508-2|RN114_HUMAN Isoform 2 of E3 ubiquitin-protein ligase RNF114 OS=Homo sapiens GN=RNF114	RNF114	10	10	0	60.453	1.9	0.746	0.0995746	1	0.393	24900	3240	0.0263	0.03	50.4	0.661	-0.058	32.7	7	0.0951	0.0472	0.558095	60000	7150	0.0837	0.0119	52.2	0.346	-0.13	7.31	7	0.0333	0.0545	0.214657
q9y285	>sp|Q9Y285|SYFA_HUMAN Phenylalanine--tRNA ligase alpha subunit OS=Homo sapiens GN=FARSA PE=1 SV=3;>sp|Q9Y285-2|SYFA_HUMAN Isoform 2 of Phenylalanine--tRNA ligase alpha subunit OS=Homo sapiens GN=FARSA	FARSA	15	15	0	65.413	1.9	0.741	0.101672	1	0.763	59800	9060	0.0147	0.00463	48.4	0.628	-0.143	11.8	7	0.134	0.113	0.212677	87200	15100	0.0169	0.00477	50.2	0.394	-0.205	29.5	7	0.0441	0.0598	0.143981
q13206	>sp|Q13206|DDX10_HUMAN Probable ATP-dependent RNA helicase DDX10 OS=Homo sapiens GN=DDX10 PE=1 SV=2	DDX10	14	14	0	48.513	1.9	0.729	0.106707	1	1.12	33400	3850	0.00733	0.00472	46.7	0.599	-0.081	13.1	7	0.0392	0.149	0.634376	52900	11700	0.0554	0.0145	48.6	0.416	-0.121	6.26	7	0.0864	0.0764	0.0773807
p09488	>sp|P09488|GSTM1_HUMAN Glutathione S-transferase Mu 1 OS=Homo sapiens GN=GSTM1 PE=1 SV=3;>sp|P09488-2|GSTM1_HUMAN Isoform 2 of Glutathione S-transferase Mu 1 OS=Homo sapiens GN=GSTM1	GSTM1	11	2	0	25.377	1.9	0.726	0.107965	1	0.72	32800	2780	0.0123	0.0048	46.8	0.619	-0.0792	3.44	7	0.0808	0.0898	0.0590847	34300	2050	0.00957	0.00323	48.7	0.379	-0.0822	4.86	7	0.035	0.0532	0.231993
q9bpx3	>sp|Q9BPX3|CND3_HUMAN Condensin complex subunit 3 OS=Homo sapiens GN=NCAPG PE=1 SV=1	NCAPG	15	15	0	57.188	1.9	0.702	0.118034	1	0.593	48400	10100	0.02	0.0096	46.6	0.69	-0.116	4.81	7	0.0989	0.0909	0.0461994	71300	3520	0.0291	0.0033	48.5	0.126	-0.167	7.25	7	0.039	0.0338	0.490693
q7l5y9	>sp|Q7L5Y9|MAEA_HUMAN Macrophage erythroblast attacher OS=Homo sapiens GN=MAEA PE=1 SV=1;>sp|Q7L5Y9-4|MAEA_HUMAN Isoform 4 of Macrophage erythroblast attacher OS=Homo sapiens GN=MAEA;>sp|Q7L5Y9-3|MAEA_HUMAN Isoform 3 of Macrophage erythroblast attacher OS=	MAEA	9	9	0	21.258	1.9	0.698	0.119712	1	0.73	40700	5230	0.00185	0.00338	47.4	0.657	-0.0988	6.28	7	0.101	0.0821	0.149281	56500	4490	0.021	0.00496	49.2	0.238	-0.133	5.41	7	0.0267	0.0383	0.430685
q9p2j5	>sp|Q9P2J5|SYLC_HUMAN Leucine--tRNA ligase, cytoplasmic OS=Homo sapiens GN=LARS PE=1 SV=2;>sp|Q9P2J5-2|SYLC_HUMAN Isoform 2 of Leucine--tRNA ligase, cytoplasmic OS=Homo sapiens GN=LARS	LARS	42	42	0	248.54	1.9	0.695	0.120971	1	0.727	47900	5980	0.00996	0.00341	46.8	0.668	-0.116	15.4	7	0.0888	0.0571	0.442128	68000	4420	0.0201	0.00252	48.7	0.192	-0.161	5.63	7	0.0287	0.0451	0.340007
o14617-5	>sp|O14617-5|AP3D1_HUMAN Isoform 5 of AP-3 complex subunit delta-1 OS=Homo sapiens GN=AP3D1;>sp|O14617|AP3D1_HUMAN AP-3 complex subunit delta-1 OS=Homo sapiens GN=AP3D1 PE=1 SV=1;>sp|O14617-4|AP3D1_HUMAN Isoform 4 of AP-3 complex subunit delta-1 OS=Homo sa	AP3D1	19	19	0	45.757	1.9	0.677	0.128522	1	0.823	49600	5920	0.0154	0.00768	48.2	0.528	-0.118	22.6	7	0.0964	0.0466	0.565124	67200	9660	0.0267	0.008	50.1	0.424	-0.157	51.2	7	0.0505	0.0316	0.52003
q9bzx2	>sp|Q9BZX2|UCK2_HUMAN Uridine-cytidine kinase 2 OS=Homo sapiens GN=UCK2 PE=1 SV=1	UCK2	10	9	0	141.36	1.9	0.671	0.13104	1	0.57	34200	3970	0.0202	0.0117	49.6	0.462	-0.0806	5.6	7	0.0957	0.0756	0.225422	35400	3640	0.0104	0.0108	51.5	0.487	-0.0831	34.8	7	0.0513	0.0454	0.336006
q9nyb9-2	>sp|Q9NYB9-2|ABI2_HUMAN Isoform 2 of Abl interactor 2 OS=Homo sapiens GN=ABI2;>sp|Q9NYB9-4|ABI2_HUMAN Isoform 4 of Abl interactor 2 OS=Homo sapiens GN=ABI2;>sp|Q9NYB9|ABI2_HUMAN Abl interactor 2 OS=Homo sapiens GN=ABI2 PE=1 SV=1;>sp|Q9NYB9-3|ABI2_HUMAN Iso	ABI2	5	5	0	15.226	1.9	0.64	0.144045	1	0.667	40400	4070	0.00209	0.0131	49.2	0.477	-0.097	72.9	7	0.0877	0.0299	0.760745	54000	5750	0.0303	0.00705	51.2	0.425	-0.124	39.4	7	0.0377	0.0269	0.582705
q9h6y2	>sp|Q9H6Y2|WDR55_HUMAN WD repeat-containing protein 55 OS=Homo sapiens GN=WDR55 PE=1 SV=2	WDR55	7	7	0	77.285	1.9	0.637	0.145304	1	1.44	38000	4440	0.00367	0.00523	49.2	0.603	-0.0911	5.52	7	0.127	0.1	0.0603968	50600	3650	0.0286	0.00565	51.2	0.207	-0.117	23.1	7	0.102	0.0395	0.414683
p61201	>sp|P61201|CSN2_HUMAN COP9 signalosome complex subunit 2 OS=Homo sapiens GN=COPS2 PE=1 SV=1;>sp|P61201-2|CSN2_HUMAN Isoform 2 of COP9 signalosome complex subunit 2 OS=Homo sapiens GN=COPS2	COPS2	17	17	0	58.754	1.9	0.626	0.149919	1	0.823	31600	3740	0.00672	0.00831	49.2	0.604	-0.0757	6.03	7	0.0819	0.0737	0.247678	48600	2450	0.0378	0.00471	51.1	0.164	-0.111	2.45	7	0.0195	0.0413	0.39068
q9bw83	>sp|Q9BW83|IFT27_HUMAN Intraflagellar transport protein 27 homolog OS=Homo sapiens GN=IFT27 PE=1 SV=1;>sp|Q9BW83-2|IFT27_HUMAN Isoform 2 of Intraflagellar transport protein 27 homolog OS=Homo sapiens GN=IFT27	IFT27	5	5	0	8.3599	1.9	0.625	0.150338	1	0.58	25300	3200	0	0.0218	49.4	0.544	-0.0608	7.43	7	0.0796	0.0631	0.371845	37500	2620	0	0.00712	51.2	0.309	-0.089	3.97	7	0.0352	0.0499	0.275998
o00268	>sp|O00268|TAF4_HUMAN Transcription initiation factor TFIID subunit 4 OS=Homo sapiens GN=TAF4 PE=1 SV=2	TAF4	5	5	0	9.492	1.9	0.615	0.154533	1	0.29	45900	3140	0.025	0.0104	49.2	0.213	-0.108	19.3	7	0.0601	0.0376	0.670548	38300	4910	0.00681	0.0131	51.1	0.577	-0.0906	29.4	7	0.0893	0.0439	0.356009
q9y399	>sp|Q9Y399|RT02_HUMAN 28S ribosomal protein S2, mitochondrial OS=Homo sapiens GN=MRPS2 PE=1 SV=1	MRPS2	5	5	0	4.7117	1.9	0.59	0.165022	1	0.352	27300	2360	0	0.00871	47.6	0.557	-0.0663	1.86	7	0.0747	0.127	0.376671	136000	23900	0.0139	0.00396	49.5	0.195	-0.322	4.67	7	0.0349	0.0486	0.293334
q96i24	>sp|Q96I24|FUBP3_HUMAN Far upstream element-binding protein 3 OS=Homo sapiens GN=FUBP3 PE=1 SV=2	FUBP3	18	18	0	127.83	1.9	0.585	0.167119	1	0.76	37000	3620	0.0158	0.00316	46.2	0.508	-0.0893	6.79	7	0.0329	0.108	0.154108	46800	3970	0.0348	0.00492	48.1	0.29	-0.11	7.52	7	0.0657	0.0448	0.344007
q96d46	>sp|Q96D46|NMD3_HUMAN 60S ribosomal export protein NMD3 OS=Homo sapiens GN=NMD3 PE=1 SV=1	NMD3	9	9	0	134.55	1.9	0.576	0.170895	1	0.64	31000	4180	0	0.0104	49.2	0.472	-0.0746	13.3	7	0.0614	0.0595	0.414015	41100	4350	0.00945	0.00737	51.1	0.331	-0.0969	7.67	7	0.0409	0.0526	0.239994
p78332	>sp|P78332|RBM6_HUMAN RNA-binding protein 6 OS=Homo sapiens GN=RBM6 PE=1 SV=5;>sp|P78332-2|RBM6_HUMAN Isoform 2 of RNA-binding protein 6 OS=Homo sapiens GN=RBM6	RBM6	5	3	0	4.0495	1.9	0.571	0.172993	1	1.16	46100	4360	0.0157	0.00375	45.9	0.196	-0.112	6.62	7	0.0726	0.045	0.583866	74200	17200	0.047	0.0143	47.8	0.536	-0.172	5.14	7	0.225	0.133	0.832145
q9ul26	>sp|Q9UL26|RB22A_HUMAN Ras-related protein Rab-22A OS=Homo sapiens GN=RAB22A PE=1 SV=2	RAB22A	4	4	0	4.6983	1.9	0.534	0.188516	1	0.483	25800	1630	0	0.0123	51.2	0.211	-0.0614	9.45	7	0.0577	0.0399	0.643606	30000	4370	0	0.0166	53.2	0.49	-0.0705	13.5	7	0.0438	0.0765	0.0787142
q9p253	>sp|Q9P253|VPS18_HUMAN Vacuolar protein sorting-associated protein 18 homolog OS=Homo sapiens GN=VPS18 PE=1 SV=2	VPS18	9	9	0	11.978	1.9	0.524	0.192711	1	0.987	42600	6400	0.0342	0.00831	46.6	0.464	-0.101	10.1	7	0.0911	0.0696	0.295705	65500	7520	0.0382	0.00963	48.5	0.244	-0.153	4.45	7	0.0417	0.0465	0.321338
q9nyk5	>sp|Q9NYK5|RM39_HUMAN 39S ribosomal protein L39, mitochondrial OS=Homo sapiens GN=MRPL39 PE=1 SV=3;>sp|Q9NYK5-2|RM39_HUMAN Isoform 2 of 39S ribosomal protein L39, mitochondrial OS=Homo sapiens GN=MRPL39	MRPL39	6	6	0	5.7761	1.9	0.52	0.194389	1	1.34	45600	3990	0.0124	0.00283	49.2	0.316	-0.108	5.75	7	0.0677	0.0508	0.515925	86300	19100	0.0293	0.00709	51.1	0.413	-0.199	28.8	7	0.159	0.0752	0.0613786
a4d1p6-2	>sp|A4D1P6-2|WDR91_HUMAN Isoform 2 of WD repeat-containing protein 91 OS=Homo sapiens GN=WDR91;>sp|A4D1P6|WDR91_HUMAN WD repeat-containing protein 91 OS=Homo sapiens GN=WDR91 PE=1 SV=2;>sp|A4D1P6-3|WDR91_HUMAN Isoform 3 of WD repeat-containing protein 91 O	WDR91	4	4	0	7.8902	1.9	0.514	0.196906	1	1.33	53500	3350	0.00665	0.00175	47.1	0.216	-0.13	1.89	7	0.108	0.146	0.599235	64000	11100	0.0355	0.0115	49	0.467	-0.149	3	7	0.0852	0.0966	0.346749
o15357	>sp|O15357|SHIP2_HUMAN Phosphatidylinositol 3,4,5-trisphosphate 5-phosphatase 2 OS=Homo sapiens GN=INPPL1 PE=1 SV=2;>sp|O15357-2|SHIP2_HUMAN Isoform 2 of Phosphatidylinositol 3,4,5-trisphosphate 5-phosphatase 2 OS=Homo sapiens GN=INPPL1	INPPL1	12	12	0	19.577	1.9	0.513	0.197326	1	1.16	41800	4140	0.0142	0.005	46	0.406	-0.101	5.07	7	0.0814	0.0722	0.265249	41800	5760	0.043	0.0134	47.9	0.314	-0.0973	9.26	7	0.066	0.0413	0.39068
q8tex9	>sp|Q8TEX9|IPO4_HUMAN Importin-4 OS=Homo sapiens GN=IPO4 PE=1 SV=2;>sp|Q8TEX9-2|IPO4_HUMAN Isoform 2 of Importin-4 OS=Homo sapiens GN=IPO4	IPO4	23	23	0	108.92	1.9	0.504	0.201101	1	0.75	39400	2970	0.00463	0.00232	46	0.495	-0.0963	5.8	7	0.077	0.0791	0.184423	40200	1910	0.00846	0.00264	47.9	0.0908	-0.0968	6.62	7	0.0275	0.0366	0.453355
q9y6e0	>sp|Q9Y6E0|STK24_HUMAN Serine/threonine-protein kinase 24 OS=Homo sapiens GN=STK24 PE=1 SV=1;>sp|Q9Y6E0-2|STK24_HUMAN Isoform A of Serine/threonine-protein kinase 24 OS=Homo sapiens GN=STK24	STK24	10	9	0	28.347	1.9	0.504	0.201101	1	0.717	35300	2910	0.00828	0.00411	49.8	0.444	-0.084	6.92	7	0.0674	0.0668	0.328504	52000	3320	0.0431	0.00435	51.7	0.24	-0.118	1.04	7	0.0313	0.103	0.432093
q92871	>sp|Q92871|PMM1_HUMAN Phosphomannomutase 1 OS=Homo sapiens GN=PMM1 PE=1 SV=2	PMM1	3	3	0	4.7097	1.9	0.479	0.21159	1	0.633	43300	4390	0.00206	0.00436	47.6	0.416	-0.105	2.54	7	0.0797	0.0896	0.0614274	55900	5160	0.00545	0.0034	49.5	0.239	-0.134	6.67	7	0.062	0.0611	0.126646
p49736	>sp|P49736|MCM2_HUMAN DNA replication licensing factor MCM2 OS=Homo sapiens GN=MCM2 PE=1 SV=4	MCM2	33	33	0	177.63	1.9	0.478	0.212009	1	0.967	52700	5310	0.0175	0.00425	48.8	0.388	-0.125	8.91	7	0.101	0.0901	0.0555705	93300	14600	0.0244	0.00921	50.7	0.28	-0.217	19.6	7	0.0559	0.039	0.421351
p13674	>sp|P13674|P4HA1_HUMAN Prolyl 4-hydroxylase subunit alpha-1 OS=Homo sapiens GN=P4HA1 PE=1 SV=2	P4HA1	15	1	0	48.941	1.9	0.473	0.214107	1	0.197	31600	3390	0.108	0.0154	47.2	0.469	-0.069	14.9	7	0.0928	0.0455	0.578009	51400	1390	0.116	0.00381	49.2	0.0641	-0.11	235	7	0.0402	0.0318	0.517363
o75044	>sp|O75044|SRGP2_HUMAN SLIT-ROBO Rho GTPase-activating protein 2 OS=Homo sapiens GN=SRGAP2 PE=1 SV=2	SRGAP2	10	8	0	13.746	1.9	0.471	0.214946	1	0.273	31400	2640	0.0739	0.0171	48.7	0.342	-0.0706	2.58	7	0.0416	0.0628	0.375359	53100	5000	0.0218	0.00329	50.6	0.323	-0.124	2.87	7	0.0245	0.0698	0.0106307
q16763	>sp|Q16763|UBE2S_HUMAN Ubiquitin-conjugating enzyme E2 S OS=Homo sapiens GN=UBE2S PE=1 SV=2	UBE2S	6	6	0	57.913	1.9	0.455	0.221659	1	0.877	34700	3100	0.00832	0.0057	47.9	0.445	-0.0835	5.61	7	0.0476	0.0582	0.429243	57100	3900	0.0745	0.0148	49.8	0.0983	-0.127	8.78	7	0.0261	0.0451	0.340007
q12873	>sp|Q12873|CHD3_HUMAN Chromodomain-helicase-DNA-binding protein 3 OS=Homo sapiens GN=CHD3 PE=1 SV=3;>sp|Q12873-3|CHD3_HUMAN Isoform 3 of Chromodomain-helicase-DNA-binding protein 3 OS=Homo sapiens GN=CHD3;>sp|Q12873-2|CHD3_HUMAN Isoform 2 of Chromodomain-h	CHD3	10	8	0	55.107	1.9	0.454	0.222078	1	0.59	42300	3120	0.0104	0.0013	44.2	0.262	-0.104	0.74	7	0.0272	0.131	0.423527	41100	4470	0.0123	0.00452	46.2	0.37	-0.0996	5.13	7	0.055	0.0486	0.293334
q63hn8	>sp|Q63HN8|RN213_HUMAN E3 ubiquitin-protein ligase RNF213 OS=Homo sapiens GN=RNF213 PE=1 SV=3;>sp|Q63HN8-4|RN213_HUMAN Isoform 2 of E3 ubiquitin-protein ligase RNF213 OS=Homo sapiens GN=RNF213	RNF213	59	59	0	153.32	1.9	0.39	0.248928	1	0.847	43100	3020	0.017	0.00226	46.7	0.373	-0.104	5.85	7	0.0519	0.0814	0.157481	65100	3420	0.0493	0.00329	48.6	0.111	-0.15	0.964	7	0.0211	0.0775	0.0920492
p29590	>sp|P29590|PML_HUMAN Protein PML OS=Homo sapiens GN=PML PE=1 SV=3;>sp|P29590-4|PML_HUMAN Isoform PML-6 of Protein PML OS=Homo sapiens GN=PML;>sp|P29590-2|PML_HUMAN Isoform PML-5 of Protein PML OS=Homo sapiens GN=PML;>sp|P29590-5|PML_HUMAN Isoform PML-4 of	PML	15	15	0	34.333	1.9	0.386	0.250606	1	0.697	34500	2560	0.0289	0.00732	47.9	0.258	-0.0814	9.89	7	0.051	0.0534	0.485469	49300	3730	0.0277	0.00481	49.8	0.287	-0.115	6.31	7	0.0211	0.0434	0.362676
p51114	>sp|P51114|FXR1_HUMAN Fragile X mental retardation syndrome-related protein 1 OS=Homo sapiens GN=FXR1 PE=1 SV=3;>sp|P51114-3|FXR1_HUMAN Isoform 3 of Fragile X mental retardation syndrome-related protein 1 OS=Homo sapiens GN=FXR1;>sp|P51114-2|FXR1_HUMAN Iso	FXR1	19	19	0	105.67	1.9	0.382	0.252284	1	0.733	40300	3330	0.0225	0.00414	47.1	0.29	-0.0961	4.08	7	0.0395	0.0757	0.22425	79200	10500	0.0455	0.00721	49	0.248	-0.182	22.7	7	0.0331	0.0639	0.0893076
p13807-2	>sp|P13807-2|GYS1_HUMAN Isoform 2 of Glycogen [starch] synthase, muscle OS=Homo sapiens GN=GYS1;>sp|P13807|GYS1_HUMAN Glycogen [starch] synthase, muscle OS=Homo sapiens GN=GYS1 PE=1 SV=2	GYS1	19	19	0	71.224	1.9	0.381	0.252704	1	0.76	29100	3390	0.011	0.015	51.6	0.237	-0.0682	4.3	7	0.0863	0.108	0.154108	36100	2830	0	0.011	53.5	0.297	-0.0847	6.6	7	0.0379	0.0545	0.214657
q8tbx8	>sp|Q8TBX8|PI42C_HUMAN Phosphatidylinositol 5-phosphate 4-kinase type-2 gamma OS=Homo sapiens GN=PIP4K2C PE=1 SV=3;>sp|Q8TBX8-3|PI42C_HUMAN Isoform 3 of Phosphatidylinositol 5-phosphate 4-kinase type-2 gamma OS=Homo sapiens GN=PIP4K2C;>sp|Q8TBX8-2|PI42C_HU	PIP4K2C	9	9	0	15.589	1.9	0.374	0.255641	1	0.677	50600	1960	0.0222	0.00272	47.5	0.166	-0.12	3.82	7	0.0417	0.042	0.619007	59900	6420	0.0255	0.00565	49.4	0.336	-0.141	15.3	7	0.0305	0.0406	0.400014
q12849-5	>sp|Q12849-5|GRSF1_HUMAN Isoform 2 of G-rich sequence factor 1 OS=Homo sapiens GN=GRSF1;>sp|Q12849|GRSF1_HUMAN G-rich sequence factor 1 OS=Homo sapiens GN=GRSF1 PE=1 SV=3	GRSF1	7	7	0	8.4629	1.9	0.357	0.262773	1	1.21	60000	3420	0.0039	0.0012	47.2	0.18	-0.146	2.58	7	0.066	0.158	0.739801	75600	15300	0.028	0.00874	49.2	0.308	-0.177	6.57	7	0.0545	0.062	0.114644
q9p265	>sp|Q9P265|DIP2B_HUMAN Disco-interacting protein 2 homolog B OS=Homo sapiens GN=DIP2B PE=1 SV=3	DIP2B	25	23	0	115.73	1.9	0.325	0.276198	1	0.933	29300	2040	0	0.00994	50.2	0.239	-0.07	5.55	7	0.0562	0.0517	0.505383	38700	3180	0.0289	0.0147	52.2	0.221	-0.0889	14	7	0.0425	0.0312	0.525364
q13049	>sp|Q13049|TRI32_HUMAN E3 ubiquitin-protein ligase TRIM32 OS=Homo sapiens GN=TRIM32 PE=1 SV=2	TRIM32	3	3	0	3.4669	1.9	0.318	0.279135	1	0.805	29800	1290	0.00287	0.00932	49.4	0.302	-0.0715	5.66	7	0.0367	0.0609	0.397615	68300	2990	0.00703	0.00908	51.2	0.101	-0.161	35.2	7	0.115	0.0558	0.197322
p31483	>sp|P31483|TIA1_HUMAN Nucleolysin TIA-1 isoform p40 OS=Homo sapiens GN=TIA1 PE=1 SV=3;>sp|P31483-2|TIA1_HUMAN Isoform Short of Nucleolysin TIA-1 isoform p40 OS=Homo sapiens GN=TIA1;>sp|P31483-3|TIA1_HUMAN Isoform 3 of Nucleolysin TIA-1 isoform p40 OS=Homo	TIA1	3	3	0	9.9984	1.9	0.292	0.290042	1	0.73	35900	1390	0.00592	0.0023	49.7	0.152	-0.0856	0.272	7	0.0201	0.109	0.165822	43500	3090	0.0292	0.00749	51.6	0.249	-0.1	1.59	7	0.0308	0.075	0.0587116
p28370	>sp|P28370|SMCA1_HUMAN Probable global transcription activator SNF2L1 OS=Homo sapiens GN=SMARCA1 PE=1 SV=2;>sp|P28370-2|SMCA1_HUMAN Isoform 2 of Probable global transcription activator SNF2L1 OS=Homo sapiens GN=SMARCA1	SMARCA1	8	8	0	10.418	1.9	0.251	0.307243	1	0.79	39400	2050	0.0041	0.000988	45.1	0.208	-0.0968	0.92	7	0.0253	0.128	0.388385	58100	3540	0.00779	0.00172	47	0.14	-0.141	1.32	7	0.045	0.0536	0.226659
q01081	>sp|Q01081|U2AF1_HUMAN Splicing factor U2AF 35 kDa subunit OS=Homo sapiens GN=U2AF1 PE=1 SV=3;>sp|Q01081-4|U2AF1_HUMAN Isoform 4 of Splicing factor U2AF 35 kDa subunit OS=Homo sapiens GN=U2AF1;>sp|Q01081-2|U2AF1_HUMAN Isoform 2 of Splicing factor U2AF 35 k	U2AF1	7	7	0	63.913	1.9	0.149	0.350036	1	1.06	62500	2420	0.00273	0.000774	46.8	0.108	-0.152	0.81	7	0.0815	0.15	0.64609	115000	8270	0.0144	0.0032	48.7	0.102	-0.273	2.36	7	0.038	0.0842	0.181394
q8wv22	>sp|Q8WV22|NSE1_HUMAN Non-structural maintenance of chromosomes element 1 homolog OS=Homo sapiens GN=NSMCE1 PE=1 SV=5	NSMCE1	4	4	0.0010099	2.5748	1.8	1.15	0.0699165	1	0.485	35400	2190	0.0191	0.00446	45.9	0.19	-0.0855	4.22	7	0.0532	0.0588	0.422214	87900	75500	0.0391	0.0291	47.7	1.13	-0.205	184	7	0.106	0.0587	0.15865
q9y3i0	>sp|Q9Y3I0|RTCB_HUMAN tRNA-splicing ligase RtcB homolog OS=Homo sapiens GN=RTCB PE=1 SV=1	RTCB	22	22	0	65.679	1.8	1.1	0.0489399	1	1.08	28200	3060	0	0.00721	48.6	0.65	-0.0683	7.37	7	0.058	0.0826	0.143424	30600	6320	0.00513	0.0231	50.4	0.892	-0.0728	146	7	0.139	0.0329	0.502694
q86v81	>sp|Q86V81|THOC4_HUMAN THO complex subunit 4 OS=Homo sapiens GN=ALYREF PE=1 SV=3	ALYREF	9	9	0	178.66	1.8	1.09	0.0447446	1	1.66	34300	5670	0.0166	0.00823	50.4	0.623	-0.0807	10.8	7	0.107	0.149	0.634376	37100	12500	0.0318	0.0352	52.2	0.9	-0.0851	33.5	7	0.269	0.0821	0.153391
q13243	>sp|Q13243|SRSF5_HUMAN Serine/arginine-rich splicing factor 5 OS=Homo sapiens GN=SRSF5 PE=1 SV=1;>sp|Q13243-3|SRSF5_HUMAN Isoform SRP40-4 of Serine/arginine-rich splicing factor 5 OS=Homo sapiens GN=SRSF5;>sp|Q13243-2|SRSF5_HUMAN Isoform SRP40-2 of Serine/	SRSF5	6	6	0	25.758	1.8	1.08	0.0405492	1	0.91	36700	4890	0.0387	0.00679	48.9	0.546	-0.0852	4.64	7	0.0594	0.17	0.880367	49100	15000	0.0585	0.0381	50.7	0.935	-0.11	59.2	7	0.189	0.0474	0.309336
q8wx92	>sp|Q8WX92|NELFB_HUMAN Negative elongation factor B OS=Homo sapiens GN=NELFB PE=1 SV=1	NELFB	8	8	0	15.907	1.8	0.98	0.00140402	1	0.467	30600	4500	0.00956	0.00798	46.2	0.956	-0.0743	38.3	7	0.0535	0.0414	0.626036	53900	4300	0.0167	0.0031	48	0.213	-0.129	8.04	7	0.0264	0.0295	0.548034
p40306	>sp|P40306|PSB10_HUMAN Proteasome subunit beta type-10 OS=Homo sapiens GN=PSMB10 PE=1 SV=1	PSMB10	2	2	0.00061665	2.7913	1.8	0.945	0.0160877	1	0.723	24000	4180	0.121	0.0339	48	0.854	-0.0515	10.6	7	0.0884	0.0636	0.365988	43300	5920	0.17	0.0164	49.8	0.404	-0.0866	10.1	7	0.0627	0.0546	0.213324
q9nxe8	>sp|Q9NXE8|CWC25_HUMAN Pre-mRNA-splicing factor CWC25 homolog OS=Homo sapiens GN=CWC25 PE=1 SV=1	CWC25	3	3	0	5.3014	1.8	0.943	0.0169267	1	0.767	28800	3490	0	0.0174	50.1	0.365	-0.0688	9.89	7	0.0425	0.134	0.458668	64800	27600	0.0205	0.0115	51.9	0.869	-0.15	98.3	7	0.135	0.0447	0.345341
q9y2v2	>sp|Q9Y2V2|CHSP1_HUMAN Calcium-regulated heat stable protein 1 OS=Homo sapiens GN=CARHSP1 PE=1 SV=2	CARHSP1	5	5	0	19.834	1.8	0.916	0.0282541	1	0.913	42100	3420	0.0583	0.00445	51.8	0.34	-0.0942	12.7	7	0.0822	0.064	0.361302	46400	8860	0.0487	0.00751	53.6	0.851	-0.104	16.9	7	0.179	0.125	0.725465
q9ubq0	>sp|Q9UBQ0|VPS29_HUMAN Vacuolar protein sorting-associated protein 29 OS=Homo sapiens GN=VPS29 PE=1 SV=1;>sp|Q9UBQ0-2|VPS29_HUMAN Isoform 2 of Vacuolar protein sorting-associated protein 29 OS=Homo sapiens GN=VPS29	VPS29	6	6	0	22.795	1.8	0.908	0.0316104	1	0.887	30500	5050	0	0.0129	51.5	0.683	-0.0724	12.8	7	0.13	0.0827	0.142253	35500	4020	0	0.00959	53.2	0.599	-0.0833	11	7	0.0442	0.0694	0.0159648
p62312	>sp|P62312|LSM6_HUMAN U6 snRNA-associated Sm-like protein LSm6 OS=Homo sapiens GN=LSM6 PE=1 SV=1	LSM6	5	5	0	6.9122	1.8	0.897	0.0362252	1	0.84	22000	3170	0.197	0.0339	49.7	0.777	-0.0431	26.3	7	0.109	0.0585	0.425729	32200	2710	0.286	0.0175	51.5	0.45	-0.0556	35.6	7	0.109	0.05	0.274665
p36639-4	>sp|P36639-4|8ODP_HUMAN Isoform p18 of 7,8-dihydro-8-oxoguanine triphosphatase OS=Homo sapiens GN=NUDT1;>sp|P36639-3|8ODP_HUMAN Isoform p21 of 7,8-dihydro-8-oxoguanine triphosphatase OS=Homo sapiens GN=NUDT1;>sp|P36639-2|8ODP_HUMAN Isoform p22 of 7,8-dihyd	NUDT1	5	5	0	200.91	1.8	0.897	0.0362252	1	0.857	28600	2400	0.00197	0.006	49	0.388	-0.0688	6.22	7	0.0605	0.0563	0.451499	30200	4470	0.0571	0.0563	50.8	0.809	-0.068	6.71	7	0.0657	0.0651	0.0733055
q9y3f4	>sp|Q9Y3F4|STRAP_HUMAN Serine-threonine kinase receptor-associated protein OS=Homo sapiens GN=STRAP PE=1 SV=1;>sp|Q9Y3F4-2|STRAP_HUMAN Isoform 2 of Serine-threonine kinase receptor-associated protein OS=Homo sapiens GN=STRAP	STRAP	20	20	0	206.77	1.8	0.872	0.0467135	1	0.53	24000	3280	0.0182	0.0239	49.2	0.685	-0.0567	19	7	0.0627	0.0458	0.574495	26100	2650	0	0.0154	51.1	0.54	-0.0621	39.2	7	0.0869	0.0337	0.492026
q8n567	>sp|Q8N567|ZCHC9_HUMAN Zinc finger CCHC domain-containing protein 9 OS=Homo sapiens GN=ZCCHC9 PE=2 SV=2	ZCCHC9	6	6	0	7.0348	1.8	0.853	0.0546846	1	1.89	36600	3880	0.0168	0.00614	49.4	0.384	-0.0865	6.95	7	0.0689	0.151	0.657804	42200	12300	0.0304	0.0146	51.2	0.761	-0.0974	10.6	7	0.321	0.154	1.11218
q96fk6	>sp|Q96FK6|WDR89_HUMAN WD repeat-containing protein 89 OS=Homo sapiens GN=WDR89 PE=1 SV=1	WDR89	8	8	0	40.591	1.8	0.84	0.0601386	1	0.72	26800	5280	0	0.0239	50.6	0.78	-0.0639	8.88	7	0.0772	0.114	0.224391	35000	3160	0	0.0111	52.4	0.311	-0.0827	2.59	7	0.043	0.0752	0.0613786
q9ha64	>sp|Q9HA64|KT3K_HUMAN Ketosamine-3-kinase OS=Homo sapiens GN=FN3KRP PE=1 SV=2	FN3KRP	6	6	0	18.08	1.8	0.827	0.0655925	1	0.593	38200	5640	0.179	0.0196	51.1	0.456	-0.0752	5.86	7	0.113	0.101	0.0721106	47000	10700	0.219	0.00653	52.9	0.69	-0.087	13.8	7	0.0897	0.0602	0.138647
p49916-4	>sp|P49916-4|DNLI3_HUMAN Isoform 4 of DNA ligase 3 OS=Homo sapiens GN=LIG3;>sp|P49916-3|DNLI3_HUMAN Isoform 3 of DNA ligase 3 OS=Homo sapiens GN=LIG3;>sp|P49916-2|DNLI3_HUMAN Isoform 2 of DNA ligase 3 OS=Homo sapiens GN=LIG3;>sp|P49916|DNLI3_HUMAN DNA liga	LIG3	9	9	0	43.277	1.8	0.825	0.0664316	1	0.72	39200	2560	0.00948	0.00246	45.2	0.367	-0.0959	2.73	7	0.0454	0.0781	0.196137	47400	6600	0.0106	0.00507	47.1	0.738	-0.114	33.4	7	0.0593	0.0482	0.298668
q9nrl3	>sp|Q9NRL3|STRN4_HUMAN Striatin-4 OS=Homo sapiens GN=STRN4 PE=1 SV=2;>sp|Q9NRL3-3|STRN4_HUMAN Isoform 3 of Striatin-4 OS=Homo sapiens GN=STRN4	STRN4	7	7	0	32.751	1.8	0.82	0.0685292	1	0.597	39400	6540	0.0181	0.00758	48.2	0.759	-0.0938	7.48	7	0.148	0.115	0.236105	61000	5510	0.0306	0.00543	50	0.31	-0.142	12.5	7	0.0417	0.0418	0.384012
q9byg3	>sp|Q9BYG3|MK67I_HUMAN MKI67 FHA domain-interacting nucleolar phosphoprotein OS=Homo sapiens GN=NIFK PE=1 SV=1	NIFK	8	8	0	20.01	1.8	0.813	0.0714659	1	1.62	43800	3780	0.0191	0.00355	49.1	0.319	-0.104	9.58	7	0.0458	0.188	1.09122	38700	6840	0.0178	0.00687	50.9	0.748	-0.0905	11.4	7	0.33	0.157	1.15219
o15143	>sp|O15143|ARC1B_HUMAN Actin-related protein 2/3 complex subunit 1B OS=Homo sapiens GN=ARPC1B PE=1 SV=3	ARPC1B	13	13	0	90.09	1.8	0.8	0.0769199	1	0.73	23000	2540	0.00791	0.0311	51.5	0.496	-0.0541	4.16	7	0.0492	0.0653	0.346074	34100	4010	0.078	0.035	53.2	0.627	-0.074	13.4	7	0.0462	0.0547	0.21199
q8nhq9	>sp|Q8NHQ9|DDX55_HUMAN ATP-dependent RNA helicase DDX55 OS=Homo sapiens GN=DDX55 PE=1 SV=3	DDX55	12	12	0	47.192	1.8	0.796	0.078598	1	1.5	39000	4300	0.03	0.00494	47.6	0.369	-0.0922	4.53	7	0.0539	0.0944	0.00520087	50400	15200	0.0695	0.0225	49.4	0.706	-0.113	15.8	7	0.169	0.106	0.472098
q9nwt1	>sp|Q9NWT1|PK1IP_HUMAN p21-activated protein kinase-interacting protein 1 OS=Homo sapiens GN=PAK1IP1 PE=1 SV=2	PAK1IP1	7	7	0	12.04	1.8	0.789	0.0815347	1	1.52	32000	2780	0	0.00974	51.2	0.282	-0.0761	11.2	7	0.0519	0.137	0.49381	40300	11200	0.0192	0.032	53.1	0.737	-0.093	34.8	7	0.247	0.0663	0.0573034
q9unf1	>sp|Q9UNF1|MAGD2_HUMAN Melanoma-associated antigen D2 OS=Homo sapiens GN=MAGED2 PE=1 SV=2;>sp|Q9UNF1-2|MAGD2_HUMAN Isoform 2 of Melanoma-associated antigen D2 OS=Homo sapiens GN=MAGED2	MAGED2	17	16	0	195.17	1.8	0.786	0.0827933	1	0.557	33400	3150	0.0139	0.00423	45.9	0.406	-0.081	10.6	7	0.045	0.0537	0.481955	32800	5040	0.0258	0.0113	47.7	0.673	-0.0779	62.8	7	0.0583	0.0227	0.638712
q8wvm8	>sp|Q8WVM8|SCFD1_HUMAN Sec1 family domain-containing protein 1 OS=Homo sapiens GN=SCFD1 PE=1 SV=4;>sp|Q8WVM8-2|SCFD1_HUMAN Isoform 2 of Sec1 family domain-containing protein 1 OS=Homo sapiens GN=SCFD1;>sp|Q8WVM8-3|SCFD1_HUMAN Isoform 3 of Sec1 family domai	SCFD1	12	12	0	95.683	1.8	0.785	0.0832129	1	0.733	40400	4990	0.0139	0.00376	47.2	0.676	-0.097	10.1	7	0.106	0.0706	0.283991	43000	4340	0.0124	0.00464	49.1	0.398	-0.102	4.37	7	0.027	0.0595	0.147982
q96si9	>sp|Q96SI9|STRBP_HUMAN Spermatid perinuclear RNA-binding protein OS=Homo sapiens GN=STRBP PE=1 SV=1;>sp|Q96SI9-2|STRBP_HUMAN Isoform 2 of Spermatid perinuclear RNA-binding protein OS=Homo sapiens GN=STRBP	STRBP	10	10	0	27.926	1.8	0.776	0.0869886	1	1.31	35400	2170	0.00298	0.00263	48.7	0.268	-0.0851	2.46	7	0.0773	0.146	0.599235	38200	6420	0	0.00959	50.5	0.728	-0.0911	38.8	7	0.185	0.0538	0.223992
p51570	>sp|P51570|GALK1_HUMAN Galactokinase OS=Homo sapiens GN=GALK1 PE=1 SV=1;>sp|P51570-2|GALK1_HUMAN Isoform 2 of Galactokinase OS=Homo sapiens GN=GALK1	GALK1	14	14	0	82.023	1.8	0.771	0.0890863	1	0.877	40400	5210	0.00286	0.00445	49.4	0.711	-0.0969	10.3	7	0.154	0.0893	0.0649416	54600	3880	0.00573	0.00273	51.2	0.297	-0.129	7.79	7	0.0495	0.0454	0.336006
o15145	>sp|O15145|ARPC3_HUMAN Actin-related protein 2/3 complex subunit 3 OS=Homo sapiens GN=ARPC3 PE=1 SV=3	ARPC3	8	8	0	10.183	1.8	0.77	0.0895058	1	0.68	25500	2910	0	0.0161	52.1	0.349	-0.0602	7.67	7	0.0945	0.0719	0.268763	27300	4710	0	0.031	53.9	0.686	-0.0639	76	7	0.0873	0.0459	0.329339
q12906-7	>sp|Q12906-7|ILF3_HUMAN Isoform 7 of Interleukin enhancer-binding factor 3 OS=Homo sapiens GN=ILF3;>sp|Q12906|ILF3_HUMAN Interleukin enhancer-binding factor 3 OS=Homo sapiens GN=ILF3 PE=1 SV=3;>sp|Q12906-4|ILF3_HUMAN Isoform 4 of Interleukin enhancer-bindi	ILF3	41	38	0	174.92	1.8	0.761	0.0932816	1	1.44	30000	2810	0	0.00784	50.7	0.377	-0.0716	12.6	7	0.0736	0.137	0.49381	36500	8400	0.0088	0.0162	52.5	0.661	-0.0853	34.5	7	0.24	0.0679	0.0359673
q9bzg1-2	>sp|Q9BZG1-2|RAB34_HUMAN Isoform 2 of Ras-related protein Rab-34 OS=Homo sapiens GN=RAB34;>sp|Q9BZG1|RAB34_HUMAN Ras-related protein Rab-34 OS=Homo sapiens GN=RAB34 PE=1 SV=1;>sp|Q9BZG1-4|RAB34_HUMAN Isoform 4 of Ras-related protein Rab-34 OS=Homo sapiens	RAB34	7	7	0	13.097	1.8	0.743	0.100833	1	0.797	47500	6860	0.00281	0.00365	48.9	0.619	-0.114	8.19	7	0.113	0.0873	0.0883693	43000	4400	0.0209	0.00577	50.7	0.41	-0.1	1.46	7	0.0738	0.142	0.952161
o15498	>sp|O15498|YKT6_HUMAN Synaptobrevin homolog YKT6 OS=Homo sapiens GN=YKT6 PE=1 SV=1;>sp|O15498-2|YKT6_HUMAN Isoform 2 of Synaptobrevin homolog YKT6 OS=Homo sapiens GN=YKT6	YKT6	8	8	0	65.327	1.8	0.74	0.102092	1	0.667	25900	3380	0	0.0146	50.9	0.539	-0.0618	13.2	7	0.0432	0.0602	0.405815	32100	3710	0	0.0113	52.7	0.506	-0.0756	12	7	0.0584	0.0529	0.235993
q9y2s7	>sp|Q9Y2S7|PDIP2_HUMAN Polymerase delta-interacting protein 2 OS=Homo sapiens GN=POLDIP2 PE=1 SV=1	POLDIP2	8	8	0	10.505	1.8	0.739	0.102511	1	0.63	37400	3850	0.0036	0.00289	48.4	0.628	-0.0903	2.77	7	0.205	0.172	0.903795	45700	3640	0.0354	0.00358	50.2	0.388	-0.106	4.22	7	0.0264	0.0602	0.138647
q9ukn8	>sp|Q9UKN8|TF3C4_HUMAN General transcription factor 3C polypeptide 4 OS=Homo sapiens GN=GTF3C4 PE=1 SV=2	GTF3C4	19	19	0	110.75	1.8	0.724	0.108804	1	0.303	30300	3810	0.00759	0.0106	46.2	0.687	-0.0739	5.77	7	0.0799	0.0872	0.0895407	40700	1650	0.00486	0.00239	48	0.227	-0.0981	3.21	7	0.0508	0.0645	0.0813066
p62195-2	>sp|P62195-2|PRS8_HUMAN Isoform 2 of 26S protease regulatory subunit 8 OS=Homo sapiens GN=PSMC5;>sp|P62195|PRS8_HUMAN 26S protease regulatory subunit 8 OS=Homo sapiens GN=PSMC5 PE=1 SV=1	PSMC5	22	22	0	178.52	1.8	0.723	0.109224	1	0.82	29900	2740	0.000512	0.00618	49.7	0.584	-0.0718	8.48	7	0.082	0.0693	0.299219	37200	3540	0.0173	0.0133	51.5	0.427	-0.0869	5.41	7	0.0268	0.0578	0.170651
p14635	>sp|P14635|CCNB1_HUMAN G2/mitotic-specific cyclin-B1 OS=Homo sapiens GN=CCNB1 PE=1 SV=1;>sp|P14635-2|CCNB1_HUMAN Isoform 2 of G2/mitotic-specific cyclin-B1 OS=Homo sapiens GN=CCNB1	CCNB1	6	6	0	8.0582	1.8	0.718	0.111322	1	0.79	24600	3750	0	0.027	50.1	0.501	-0.059	21.9	7	0.0593	0.0683	0.310933	39900	7480	0.0613	0.0287	51.9	0.514	-0.0889	35.7	7	0.0563	0.039	0.421351
p36507	>sp|P36507|MP2K2_HUMAN Dual specificity mitogen-activated protein kinase kinase 2 OS=Homo sapiens GN=MAP2K2 PE=1 SV=1	MAP2K2	14	11	0	51.572	1.8	0.712	0.113839	1	0.75	38700	4910	0.0096	0.00596	48.5	0.681	-0.0927	9.81	7	0.101	0.0685	0.30859	55600	2940	0.0186	0.0038	50.2	0.207	-0.131	13.2	7	0.0214	0.0319	0.51603
o75592-2	>sp|O75592-2|MYCB2_HUMAN Isoform 2 of E3 ubiquitin-protein ligase MYCBP2 OS=Homo sapiens GN=MYCBP2;>sp|O75592|MYCB2_HUMAN E3 ubiquitin-protein ligase MYCBP2 OS=Homo sapiens GN=MYCBP2 PE=1 SV=3	MYCBP2	17	17	0	36.345	1.8	0.707	0.115936	1	1.11	41400	3790	0.0269	0.00654	49.1	0.283	-0.0971	7.79	7	0.0854	0.101	0.0721106	54900	10400	0.0213	0.0137	50.9	0.647	-0.128	8.65	7	0.121	0.083	0.165392
q86sq0-2	>sp|Q86SQ0-2|PHLB2_HUMAN Isoform 2 of Pleckstrin homology-like domain family B member 2 OS=Homo sapiens GN=PHLDB2;>sp|Q86SQ0-3|PHLB2_HUMAN Isoform 3 of Pleckstrin homology-like domain family B member 2 OS=Homo sapiens GN=PHLDB2;>sp|Q86SQ0|PHLB2_HUMAN Pleck	PHLDB2	12	12	0	12.343	1.8	0.697	0.120132	1	0.697	35400	4180	0.00809	0.00581	48	0.488	-0.0851	4.77	7	0.0486	0.0873	0.0883693	46000	4890	0.0324	0.00735	49.8	0.497	-0.107	7.29	7	0.0435	0.0971	0.353416
q9y5k6	>sp|Q9Y5K6|CD2AP_HUMAN CD2-associated protein OS=Homo sapiens GN=CD2AP PE=1 SV=1	CD2AP	22	22	0	42.218	1.8	0.695	0.120971	1	0.157	29300	3730	0.0154	0.0244	52	0.467	-0.0682	21	7	0.0511	0.0301	0.758402	31700	4100	0	0.0239	53.8	0.515	-0.0742	128	7	0.0718	0.0285	0.561369
q5jrx3	>sp|Q5JRX3|PREP_HUMAN Presequence protease, mitochondrial OS=Homo sapiens GN=PITRM1 PE=1 SV=3;>sp|Q5JRX3-2|PREP_HUMAN Isoform 2 of Presequence protease, mitochondrial OS=Homo sapiens GN=PITRM1;>sp|Q5JRX3-3|PREP_HUMAN Isoform 3 of Presequence protease, mito	PITRM1	23	23	0	123.37	1.8	0.685	0.125166	1	0.493	27000	3000	0	0.012	49.4	0.614	-0.0649	35.4	7	0.0792	0.0427	0.610808	36800	2800	0.0361	0.00602	51.2	0.304	-0.0845	6.65	7	0.0269	0.0439	0.356009
q14566	>sp|Q14566|MCM6_HUMAN DNA replication licensing factor MCM6 OS=Homo sapiens GN=MCM6 PE=1 SV=1	MCM6	37	37	0	184.02	1.8	0.679	0.127683	1	0.723	43700	4910	0.0143	0.00348	47.6	0.632	-0.105	9.62	7	0.104	0.0673	0.322647	56200	3520	0.0179	0.00242	49.4	0.249	-0.133	7.06	7	0.0308	0.0385	0.428018
o00425	>sp|O00425|IF2B3_HUMAN Insulin-like growth factor 2 mRNA-binding protein 3 OS=Homo sapiens GN=IGF2BP3 PE=1 SV=2	IGF2BP3	22	18	0	112.67	1.8	0.679	0.127683	1	0.82	44200	1840	0.015	0.00128	45.9	0.171	-0.107	1.47	7	0.0206	0.174	0.927223	62400	12500	0.019	0.0068	47.7	0.657	-0.149	21.9	7	0.0855	0.0543	0.217324
q9bw92	>sp|Q9BW92|SYTM_HUMAN Threonine--tRNA ligase, mitochondrial OS=Homo sapiens GN=TARS2 PE=1 SV=1;>sp|Q9BW92-2|SYTM_HUMAN Isoform 2 of Threonine--tRNA ligase, mitochondrial OS=Homo sapiens GN=TARS2	TARS2	8	8	0	12.034	1.8	0.66	0.135654	1	1.15	43700	3030	0.0156	0.0038	48.2	0.293	-0.104	4.83	7	0.0923	0.0805	0.168024	76000	18500	0.0313	0.00668	50	0.591	-0.176	28.1	7	0.108	0.0387	0.425351
q8ivt2	>sp|Q8IVT2|MISP_HUMAN Mitotic interactor and substrate of PLK1 OS=Homo sapiens GN=MISP PE=1 SV=1	MISP	8	8	0	10.056	1.8	0.657	0.136913	1	0.263	60200	14700	0.088	0.0104	52.2	0.222	-0.13	105	7	0.0863	0.048	0.548724	36300	6220	0.0685	0.0282	54	0.618	-0.0792	52.6	7	0.0748	0.0428	0.370677
q8nfd5	>sp|Q8NFD5|ARI1B_HUMAN AT-rich interactive domain-containing protein 1B OS=Homo sapiens GN=ARID1B PE=1 SV=2;>sp|Q8NFD5-2|ARI1B_HUMAN Isoform 2 of AT-rich interactive domain-containing protein 1B OS=Homo sapiens GN=ARID1B;>sp|Q8NFD5-3|ARI1B_HUMAN Isoform 3	ARID1B	4	4	0.002346	2.2261	1.8	0.651	0.13943	1	1.36	44800	7660	0.00535	0.00881	49	0.396	-0.107	25.9	7	0.179	0.136	0.482096	35300	6150	0.0129	0.0132	50.8	0.517	-0.0831	6.03	7	0.0777	0.0954	0.330747
q5vtb9	>sp|Q5VTB9|RN220_HUMAN E3 ubiquitin-protein ligase RNF220 OS=Homo sapiens GN=RNF220 PE=1 SV=1;>sp|Q5VTB9-3|RN220_HUMAN Isoform 2 of E3 ubiquitin-protein ligase RNF220 OS=Homo sapiens GN=RNF220	RNF220	5	5	0	5.8624	1.8	0.647	0.141108	1	0.633	52400	4200	0.00807	0.00282	50.1	0.34	-0.125	5.59	7	0.0637	0.0583	0.428071	115000	51000	0.128	0.0352	51.9	0.551	-0.237	13.3	7	0.133	0.0864	0.210731
q5glz8-6	>sp|Q5GLZ8-6|HERC4_HUMAN Isoform 6 of Probable E3 ubiquitin-protein ligase HERC4 OS=Homo sapiens GN=HERC4;>sp|Q5GLZ8-3|HERC4_HUMAN Isoform 3 of Probable E3 ubiquitin-protein ligase HERC4 OS=Homo sapiens GN=HERC4;>sp|Q5GLZ8-2|HERC4_HUMAN Isoform 2 of Probab	HERC4	13	13	0	21.656	1.8	0.637	0.145304	1	0.757	38200	4630	0.0127	0.00565	47.5	0.618	-0.0918	8.97	7	0.0952	0.0611	0.395273	47600	2200	0.0275	0.00635	49.2	0.157	-0.111	4.04	7	0.0519	0.0535	0.227992
q9h1d9	>sp|Q9H1D9|RPC6_HUMAN DNA-directed RNA polymerase III subunit RPC6 OS=Homo sapiens GN=POLR3F PE=1 SV=1	POLR3F	8	8	0	6.7379	1.8	0.629	0.14866	1	0.59	35300	4460	0	0.00648	50.4	0.585	-0.0844	6.62	7	0.0556	0.0834	0.134053	38300	3720	0	0.0169	52.2	0.233	-0.0906	3.13	7	0.0355	0.0556	0.199989
o75815	>sp|O75815|BCAR3_HUMAN Breast cancer anti-estrogen resistance protein 3 OS=Homo sapiens GN=BCAR3 PE=1 SV=1;>sp|O75815-3|BCAR3_HUMAN Isoform 3 of Breast cancer anti-estrogen resistance protein 3 OS=Homo sapiens GN=BCAR3;>sp|O75815-2|BCAR3_HUMAN Isoform 2 of	BCAR3	8	8	0	30.592	1.8	0.62	0.152436	1	0.917	36200	2600	0.00737	0.00411	45.9	0.392	-0.0882	5.21	7	0.0753	0.067	0.326161	63300	10500	0.0935	0.0232	47.7	0.479	-0.14	4.21	7	0.0686	0.0858	0.20273
q9ubw8	>sp|Q9UBW8|CSN7A_HUMAN COP9 signalosome complex subunit 7a OS=Homo sapiens GN=COPS7A PE=1 SV=1	COPS7A	10	10	0	35.862	1.8	0.606	0.158309	1	0.553	36300	4440	0	0.0205	50.4	0.496	-0.0867	24.8	7	0.0717	0.0472	0.558095	48000	4950	0.0159	0.00679	52.2	0.348	-0.112	4.75	7	0.0529	0.0662	0.058637
p14868	>sp|P14868|SYDC_HUMAN Aspartate--tRNA ligase, cytoplasmic OS=Homo sapiens GN=DARS PE=1 SV=2;>sp|P14868-2|SYDC_HUMAN Isoform 2 of Aspartate--tRNA ligase, cytoplasmic OS=Homo sapiens GN=DARS	DARS	26	26	0	149.57	1.8	0.602	0.159987	1	0.743	42800	3860	0.00798	0.00292	47.1	0.529	-0.104	9.17	7	0.106	0.0664	0.333189	56900	5420	0.0125	0.00269	48.9	0.287	-0.136	11.1	7	0.0335	0.0391	0.420017
q9nrv9	>sp|Q9NRV9|HEBP1_HUMAN Heme-binding protein 1 OS=Homo sapiens GN=HEBP1 PE=1 SV=1	HEBP1	7	7	0	39.28	1.8	0.598	0.161665	1	1.03	32800	3400	0.0123	0.0141	51.5	0.428	-0.0769	6.42	7	0.0978	0.0671	0.324989	46000	6390	0.0681	0.0145	53.2	0.418	-0.101	5.56	7	0.0371	0.054	0.221325
q96t37-4	>sp|Q96T37-4|RBM15_HUMAN Isoform 4 of Putative RNA-binding protein 15 OS=Homo sapiens GN=RBM15;>sp|Q96T37-2|RBM15_HUMAN Isoform 2 of Putative RNA-binding protein 15 OS=Homo sapiens GN=RBM15;>sp|Q96T37-3|RBM15_HUMAN Isoform 3 of Putative RNA-binding protein	RBM15	17	17	0	100.89	1.8	0.586	0.1667	1	0.51	39600	3240	0.00712	0.0017	44.6	0.429	-0.0974	1.86	7	0.0714	0.132	0.43524	40100	5200	0.0103	0.00369	46.4	0.399	-0.0974	13.4	7	0.057	0.0371	0.446687
q9nzl4	>sp|Q9NZL4|HPBP1_HUMAN Hsp70-binding protein 1 OS=Homo sapiens GN=HSPBP1 PE=1 SV=1;>sp|Q9NZL4-3|HPBP1_HUMAN Isoform 3 of Hsp70-binding protein 1 OS=Homo sapiens GN=HSPBP1;>sp|Q9NZL4-2|HPBP1_HUMAN Isoform 2 of Hsp70-binding protein 1 OS=Homo sapiens GN=HSPB	HSPBP1	14	14	0	135.51	1.8	0.568	0.174251	1	0.86	37000	4010	0.00646	0.00398	47.8	0.532	-0.0894	4.97	7	0.0811	0.0733	0.252363	44400	1990	0.0141	0.00321	49.6	0.198	-0.105	7.45	7	0.0337	0.0354	0.469357
p57081-2	>sp|P57081-2|WDR4_HUMAN Isoform 2 of tRNA (guanine-N(7)-)-methyltransferase non-catalytic subunit WDR4 OS=Homo sapiens GN=WDR4;>sp|P57081|WDR4_HUMAN tRNA (guanine-N(7)-)-methyltransferase non-catalytic subunit WDR4 OS=Homo sapiens GN=WDR4 PE=1 SV=2	WDR4	10	5	0	81.733	1.8	0.567	0.174671	1	0.863	28200	3620	0	0.0256	50.9	0.551	-0.0672	19.3	7	0.0834	0.0466	0.565124	43000	1690	0.0121	0.00526	52.7	0.133	-0.1	1.51	7	0.022	0.0451	0.340007
p13798	>sp|P13798|ACPH_HUMAN Acylamino-acid-releasing enzyme OS=Homo sapiens GN=APEH PE=1 SV=4	APEH	19	19	0	195	1.8	0.567	0.174671	1	0.323	34700	4360	0.258	0.0122	49.1	0.452	-0.063	132	7	0.108	0.0396	0.647121	31300	2410	0.224	0.0139	50.9	0.343	-0.0586	17.8	7	0.0746	0.0466	0.320004
q8nfv4-4	>sp|Q8NFV4-4|ABHDB_HUMAN Isoform 4 of Alpha/beta hydrolase domain-containing protein 11 OS=Homo sapiens GN=ABHD11;>sp|Q8NFV4|ABHDB_HUMAN Alpha/beta hydrolase domain-containing protein 11 OS=Homo sapiens GN=ABHD11 PE=2 SV=1;>sp|Q8NFV4-6|ABHDB_HUMAN Isoform	ABHD11	5	5	0	4.8877	1.8	0.564	0.17593	1	0.503	42800	3760	0.0068	0.00286	46.1	0.406	-0.104	5	7	0.0402	0.059	0.419872	76400	15500	0.012	0.00382	47.9	0.392	-0.183	21.4	7	0.0343	0.0456	0.333339
q5vze5	>sp|Q5VZE5|NAA35_HUMAN N-alpha-acetyltransferase 35, NatC auxiliary subunit OS=Homo sapiens GN=NAA35 PE=1 SV=1;>sp|Q5VZE5-2|NAA35_HUMAN Isoform 2 of N-alpha-acetyltransferase 35, NatC auxiliary subunit OS=Homo sapiens GN=NAA35	NAA35	10	10	0	18.574	1.8	0.556	0.179286	1	0.587	48900	7060	0.00629	0.00392	49.2	0.528	-0.117	9.81	7	0.159	0.0923	0.0298	75000	7250	0.026	0.00461	51	0.176	-0.174	18.9	7	0.062	0.054	0.221325
p19838	>sp|P19838|NFKB1_HUMAN Nuclear factor NF-kappa-B p105 subunit OS=Homo sapiens GN=NFKB1 PE=1 SV=2;>sp|P19838-2|NFKB1_HUMAN Isoform 2 of Nuclear factor NF-kappa-B p105 subunit OS=Homo sapiens GN=NFKB1;>sp|P19838-3|NFKB1_HUMAN Isoform 3 of Nuclear factor NF-k	NFKB1	12	12	0	92.12	1.8	0.551	0.181383	1	0.563	43600	3010	0.0055	0.00385	45.5	0.413	-0.107	11	7	0.0423	0.0349	0.702176	48100	4480	0.0114	0.00407	47.2	0.365	-0.116	20.8	7	0.0462	0.0277	0.572037
q8nhv4	>sp|Q8NHV4|NEDD1_HUMAN Protein NEDD1 OS=Homo sapiens GN=NEDD1 PE=1 SV=1;>sp|Q8NHV4-3|NEDD1_HUMAN Isoform 3 of Protein NEDD1 OS=Homo sapiens GN=NEDD1;>sp|Q8NHV4-2|NEDD1_HUMAN Isoform 2 of Protein NEDD1 OS=Homo sapiens GN=NEDD1	NEDD1	13	13	0	124.75	1.8	0.549	0.182223	1	0.613	29200	2460	0.0306	0.0141	50.4	0.327	-0.0677	4.2	7	0.0538	0.0712	0.276963	33900	4040	0.0329	0.0234	52.2	0.441	-0.0775	21.2	7	0.0425	0.0293	0.550701
q92889	>sp|Q92889|XPF_HUMAN DNA repair endonuclease XPF OS=Homo sapiens GN=ERCC4 PE=1 SV=3	ERCC4	9	9	0	12.646	1.8	0.546	0.183481	1	0.693	38400	3640	0.00319	0.0033	46.5	0.521	-0.0938	6.29	7	0.0519	0.0605	0.402301	55400	3400	0.0301	0.00637	48.2	0.164	-0.13	14.3	7	0.0209	0.0214	0.656048
q04864-2	>sp|Q04864-2|REL_HUMAN Isoform 2 of Proto-oncogene c-Rel OS=Homo sapiens GN=REL;>sp|Q04864|REL_HUMAN Proto-oncogene c-Rel OS=Homo sapiens GN=REL PE=1 SV=1	REL	8	8	0	20.251	1.8	0.539	0.186418	1	0.557	37800	3280	0.00597	0.00287	46.8	0.468	-0.0917	4.61	7	0.115	0.099	0.0486829	44200	3500	0.023	0.00395	48.6	0.268	-0.104	3.71	7	0.0386	0.049	0.288
q13418	>sp|Q13418|ILK_HUMAN Integrin-linked protein kinase OS=Homo sapiens GN=ILK PE=1 SV=2;>sp|Q13418-3|ILK_HUMAN Isoform 3 of Integrin-linked protein kinase OS=Homo sapiens GN=ILK;>sp|Q13418-2|ILK_HUMAN Isoform 2 of Integrin-linked protein kinase OS=Homo sapien	ILK	6	6	0	6.5785	1.8	0.518	0.195228	1	0.747	31000	3410	0.0451	0.0158	48.2	0.482	-0.0719	3.87	7	0.0681	0.0691	0.301562	55800	3770	0.0894	0.00763	50	0.19	-0.122	1.29	7	0.0314	0.0691	0.0199653
q14653	>sp|Q14653|IRF3_HUMAN Interferon regulatory factor 3 OS=Homo sapiens GN=IRF3 PE=1 SV=1;>sp|Q14653-3|IRF3_HUMAN Isoform 3 of Interferon regulatory factor 3 OS=Homo sapiens GN=IRF3;>sp|Q14653-2|IRF3_HUMAN Isoform 2 of Interferon regulatory factor 3 OS=Homo s	IRF3	2	2	0	9.0052	1.8	0.515	0.196487	1	0.777	49400	7310	0	0.0101	49.7	0.431	-0.119	4.02	7	0.116	0.115	0.236105	51500	7140	0.0293	0.0207	51.5	0.282	-0.119	4.38	7	0.0838	0.104	0.445428
o75390	>sp|O75390|CISY_HUMAN Citrate synthase, mitochondrial OS=Homo sapiens GN=CS PE=1 SV=2	CS	13	13	0	47.193	1.8	0.512	0.197745	1	0.767	34300	3410	0.00529	0.00805	50.1	0.474	-0.0817	9.53	7	0.112	0.0681	0.313276	45500	1860	0.0156	0.00318	51.9	0.194	-0.106	6.45	7	0.0466	0.04	0.408016
q9nx46	>sp|Q9NX46|ARHL2_HUMAN Poly(ADP-ribose) glycohydrolase ARH3 OS=Homo sapiens GN=ADPRHL2 PE=1 SV=1	ADPRHL2	6	6	0	17.108	1.8	0.506	0.200262	1	0.393	26700	1840	0	0.0111	48.6	0.365	-0.0646	16.3	7	0.0711	0.0332	0.722089	46100	4750	0.0264	0.00966	50.4	0.351	-0.107	8.53	7	0.0549	0.0492	0.285333
q32p44	>sp|Q32P44|EMAL3_HUMAN Echinoderm microtubule-associated protein-like 3 OS=Homo sapiens GN=EML3 PE=1 SV=1;>sp|Q32P44-2|EMAL3_HUMAN Isoform 2 of Echinoderm microtubule-associated protein-like 3 OS=Homo sapiens GN=EML3	EML3	14	14	0	35.908	1.8	0.488	0.207814	1	1.07	40600	4230	0.00777	0.0146	49.7	0.332	-0.0967	5.79	7	0.104	0.0846	0.119997	44700	5290	0.0178	0.00759	51.5	0.358	-0.104	9.21	7	0.0557	0.0506	0.266664
q29rf7	>sp|Q29RF7|PDS5A_HUMAN Sister chromatid cohesion protein PDS5 homolog A OS=Homo sapiens GN=PDS5A PE=1 SV=1	PDS5A	36	34	0	323.31	1.8	0.485	0.209073	1	0.723	40000	2510	0.0177	0.00253	46	0.188	-0.0965	5.42	7	0.0332	0.0525	0.496012	54200	7370	0.037	0.00966	47.8	0.447	-0.127	26.4	7	0.0492	0.0257	0.598707
q8nbj5	>sp|Q8NBJ5|GT251_HUMAN Procollagen galactosyltransferase 1 OS=Homo sapiens GN=COLGALT1 PE=1 SV=1	COLGALT1	12	12	0	31.317	1.8	0.485	0.209073	1	0.28	40800	4620	0.11	0.0111	48.1	0.472	-0.0883	11.3	7	0.0742	0.0466	0.565124	60900	4100	0.102	0.00544	49.9	0.112	-0.131	10.4	7	0.0436	0.0377	0.438686
q9y6m1-1	>sp|Q9Y6M1-1|IF2B2_HUMAN Isoform 2 of Insulin-like growth factor 2 mRNA-binding protein 2 OS=Homo sapiens GN=IGF2BP2;>sp|Q9Y6M1|IF2B2_HUMAN Insulin-like growth factor 2 mRNA-binding protein 2 OS=Homo sapiens GN=IGF2BP2 PE=1 SV=2;>sp|Q9Y6M1-5|IF2B2_HUMAN Is	IGF2BP2	4	4	0	13.669	1.8	0.482	0.210331	1	0.723	48300	5170	0.00214	0.00163	45.6	0.47	-0.119	0.835	7	0.0273	0.207	1.31378	76100	2760	0.016	0.00587	47.4	0.107	-0.182	6.61	7	0.0364	0.028	0.568036
q07864	>sp|Q07864|DPOE1_HUMAN DNA polymerase epsilon catalytic subunit A OS=Homo sapiens GN=POLE PE=1 SV=5	POLE	6	6	0	6.9175	1.8	0.473	0.214107	1	1.04	42300	4230	0.0388	0.00544	45.8	0.306	-0.1	3.58	7	0.0256	0.0508	0.515925	71600	12900	0.0127	0.00503	47.6	0.36	-0.172	8.64	7	0.181	0.139	0.912155
q86v21-3	>sp|Q86V21-3|AACS_HUMAN Isoform 3 of Acetoacetyl-CoA synthetase OS=Homo sapiens GN=AACS;>sp|Q86V21|AACS_HUMAN Acetoacetyl-CoA synthetase OS=Homo sapiens GN=AACS PE=1 SV=1;>sp|Q86V21-2|AACS_HUMAN Isoform 2 of Acetoacetyl-CoA synthetase OS=Homo sapiens GN=AA	AACS	8	8	0	86.793	1.8	0.469	0.215785	1	0.747	36000	3720	0.013	0.00451	44.8	0.427	-0.0881	7.14	7	0.067	0.0474	0.555753	51000	7510	0.0207	0.00652	46.6	0.193	-0.122	9.25	7	0.0466	0.0339	0.489359
q6vy07	>sp|Q6VY07|PACS1_HUMAN Phosphofurin acidic cluster sorting protein 1 OS=Homo sapiens GN=PACS1 PE=1 SV=2;>sp|Q6VY07-2|PACS1_HUMAN Isoform 2 of Phosphofurin acidic cluster sorting protein 1 OS=Homo sapiens GN=PACS1	PACS1	8	7	0	30.654	1.8	0.467	0.216624	1	0.477	41100	5560	0.0102	0.0101	48.4	0.422	-0.0985	6.9	7	0.12	0.0963	0.0170555	51300	2830	0.0115	0.00314	50.2	0.199	-0.121	5.52	7	0.0325	0.0352	0.472024
p63010	>sp|P63010|AP2B1_HUMAN AP-2 complex subunit beta OS=Homo sapiens GN=AP2B1 PE=1 SV=1;>sp|P63010-2|AP2B1_HUMAN Isoform 2 of AP-2 complex subunit beta OS=Homo sapiens GN=AP2B1;>sp|P63010-3|AP2B1_HUMAN Isoform 3 of AP-2 complex subunit beta OS=Homo sapiens GN=	AP2B1	21	7	0	86.423	1.8	0.457	0.22082	1	0.853	34700	2910	0.00802	0.00427	48.5	0.434	-0.0832	8.73	7	0.0912	0.0603	0.404644	44000	1730	0.016	0.00223	50.2	0.142	-0.103	1.39	7	0.0143	0.05	0.274665
q96p47	>sp|Q96P47|AGAP3_HUMAN Arf-GAP with GTPase, ANK repeat and PH domain-containing protein 3 OS=Homo sapiens GN=AGAP3 PE=1 SV=2;>sp|Q96P47-2|AGAP3_HUMAN Isoform 2 of Arf-GAP with GTPase, ANK repeat and PH domain-containing protein 3 OS=Homo sapiens GN=AGAP3;>	AGAP3	7	5	0	28.181	1.8	0.449	0.224176	1	0.7	38200	2250	0.00566	0.00189	46.8	0.304	-0.0928	2.33	7	0.0485	0.0607	0.399958	52300	5260	0.0134	0.00562	48.6	0.331	-0.125	12.3	7	0.0289	0.0366	0.453355
q9h0p0-3	>sp|Q9H0P0-3|5NT3A_HUMAN Isoform 4 of Cytosolic 5-nucleotidase 3A OS=Homo sapiens GN=NT5C3A;>sp|Q9H0P0-2|5NT3A_HUMAN Isoform 3 of Cytosolic 5-nucleotidase 3A OS=Homo sapiens GN=NT5C3A;>sp|Q9H0P0-1|5NT3A_HUMAN Isoform 1 of Cytosolic 5-nucleotidase 3A OS=	NT5C3A	4	4	0	7.4272	1.8	0.444	0.226273	1	0.77	51700	4870	0.0067	0.00212	47.6	0.343	-0.125	3.57	7	0.07	0.0813	0.158652	59400	8060	0.0187	0.00627	49.4	0.282	-0.14	33.4	7	0.0452	0.0284	0.562702
q15907	>sp|Q15907|RB11B_HUMAN Ras-related protein Rab-11B OS=Homo sapiens GN=RAB11B PE=1 SV=4;>sp|Q15907-2|RB11B_HUMAN Isoform 2 of Ras-related protein Rab-11B OS=Homo sapiens GN=RAB11B;>sp|P62491-2|RB11A_HUMAN Isoform 2 of Ras-related protein Rab-11A OS=Homo sap	RAB11B	13	13	0	65.899	1.8	0.421	0.235923	1	0.75	25200	2210	0	0.0143	51.2	0.36	-0.0598	8.36	7	0.0543	0.0515	0.507726	29400	1440	0.00562	0.0066	53	0.218	-0.0689	3.54	7	0.0274	0.0427	0.372011
o43572	>sp|O43572|AKA10_HUMAN A-kinase anchor protein 10, mitochondrial OS=Homo sapiens GN=AKAP10 PE=1 SV=2	AKAP10	4	4	0	8.094	1.8	0.418	0.237181	1	0.91	57000	2350	0.0046	0.00264	45.1	0.0639	-0.14	3.69	7	0.0407	0.0377	0.669377	58400	8740	0.00213	0.00441	46.9	0.413	-0.142	18.7	7	0.0881	0.0466	0.320004
q9y5a9	>sp|Q9Y5A9|YTHD2_HUMAN YTH domain-containing family protein 2 OS=Homo sapiens GN=YTHDF2 PE=1 SV=2;>sp|Q9Y5A9-2|YTHD2_HUMAN Isoform 2 of YTH domain-containing family protein 2 OS=Homo sapiens GN=YTHDF2	YTHDF2	19	16	0	85.304	1.8	0.405	0.242635	1	1	43200	3430	0.0123	0.00293	48.4	0.351	-0.103	5.31	7	0.0616	0.083	0.138739	76000	8890	0.048	0.00981	50.2	0.202	-0.173	52.6	7	0.0554	0.0472	0.312003
q6zsz5-2	>sp|Q6ZSZ5-2|ARHGI_HUMAN Isoform 2 of Rho guanine nucleotide exchange factor 18 OS=Homo sapiens GN=ARHGEF18;>sp|Q6ZSZ5|ARHGI_HUMAN Rho guanine nucleotide exchange factor 18 OS=Homo sapiens GN=ARHGEF18 PE=1 SV=3	ARHGEF18	2	2	0.0028329	1.903	1.8	0.393	0.24767	1	0.5	49400	6000	0.083	0.00927	48.2	0.315	-0.11	4.04	7	0.0572	0.0777	0.200822	54700	4820	0.094	0.00584	50	0.236	-0.119	48.6	7	0.0593	0.0319	0.51603
p61962	>sp|P61962|DCAF7_HUMAN DDB1- and CUL4-associated factor 7 OS=Homo sapiens GN=DCAF7 PE=1 SV=1	DCAF7	5	5	0	34.711	1.8	0.391	0.248509	1	0.748	27900	1450	0	0.00676	48.9	0.309	-0.0674	4.61	7	0.0429	0.055	0.466727	36700	1980	0.00888	0.00725	50.7	0.24	-0.0868	5.39	7	0.0494	0.0532	0.231993
p19623	>sp|P19623|SPEE_HUMAN Spermidine synthase OS=Homo sapiens GN=SRM PE=1 SV=1	SRM	8	8	0	17.725	1.8	0.381	0.252704	1	0.9	45800	3650	0.00128	0.00489	49.1	0.252	-0.11	15.2	7	0.156	0.0751	0.231278	78800	12300	0.0476	0.0103	50.9	0.285	-0.179	5.4	7	0.0572	0.0509	0.262663
q14691	>sp|Q14691|PSF1_HUMAN DNA replication complex GINS protein PSF1 OS=Homo sapiens GN=GINS1 PE=1 SV=1	GINS1	2	2	0	37.771	1.8	0.37	0.257319	1	0.353	43100	2640	0.00883	0.00636	48.2	0.275	-0.103	8.35	7	0.0604	0.0465	0.566295	47500	3620	0.0132	0.0076	50.1	0.249	-0.112	23.8	7	0.0395	0.0283	0.564036
q8ixb1-2	>sp|Q8IXB1-2|DJC10_HUMAN Isoform 2 of DnaJ homolog subfamily C member 10 OS=Homo sapiens GN=DNAJC10;>sp|Q8IXB1|DJC10_HUMAN DnaJ homolog subfamily C member 10 OS=Homo sapiens GN=DNAJC10 PE=1 SV=2;>sp|Q8IXB1-3|DJC10_HUMAN Isoform 3 of DnaJ homolog subfamily	DNAJC10	7	7	0	42.074	1.8	0.341	0.269485	1	1.06	36400	3030	0.0477	0.0112	49.2	0.259	-0.0836	2.59	7	0.0803	0.0979	0.0357977	51100	4710	0.105	0.00816	51.1	0.222	-0.109	9.3	7	0.0526	0.0808	0.136055
o00422	>sp|O00422|SAP18_HUMAN Histone deacetylase complex subunit SAP18 OS=Homo sapiens GN=SAP18 PE=1 SV=1	SAP18	7	7	0	14.698	1.8	0.298	0.287525	1	0.77	41900	2680	0.0166	0.00298	47.7	0.24	-0.1	2.85	7	0.0573	0.0822	0.14811	57200	3490	0.0255	0.00451	49.5	0.176	-0.134	6.15	7	0.0174	0.0465	0.321338
q9y6r4-2	>sp|Q9Y6R4-2|M3K4_HUMAN Isoform 2 of Mitogen-activated protein kinase kinase kinase 4 OS=Homo sapiens GN=MAP3K4;>sp|Q9Y6R4|M3K4_HUMAN Mitogen-activated protein kinase kinase kinase 4 OS=Homo sapiens GN=MAP3K4 PE=1 SV=2	MAP3K4	1	1	0.0017762	2.2903	1.7	1.15	0.0699165	1	0.56	37400	2490	0.00547	0.0125	48.9	0.266	-0.0898	3.99	7	0.0623	0.113	0.212677	37700	13100	0.0246	0.0459	50.6	1.12	-0.0879	29.6	7	0.103	0.0904	0.264072
q8iz83	>sp|Q8IZ83|A16A1_HUMAN Aldehyde dehydrogenase family 16 member A1 OS=Homo sapiens GN=ALDH16A1 PE=1 SV=2;>sp|Q8IZ83-3|A16A1_HUMAN Isoform 3 of Aldehyde dehydrogenase family 16 member A1 OS=Homo sapiens GN=ALDH16A1	ALDH16A1	17	17	0	54.465	1.7	1.12	0.0573305	1	0.607	18600	3380	0.0959	0.054	50.8	0.939	-0.0404	15.3	7	0.0995	0.073	0.255878	37100	5220	0.204	0.0217	52.5	0.607	-0.0704	29.7	7	0.0645	0.046	0.328005
p48556	>sp|P48556|PSMD8_HUMAN 26S proteasome non-ATPase regulatory subunit 8 OS=Homo sapiens GN=PSMD8 PE=1 SV=2	PSMD8	11	11	0	28.604	1.7	1.12	0.0573305	1	1.07	29800	6400	0	0.0157	49.9	1.02	-0.0714	19.7	7	0.122	0.0909	0.0461994	32900	2600	0	0.0392	51.6	0.463	-0.078	6.27	7	0.06	0.0482	0.298668
q9c004-2	>sp|Q9C004-2|SPY4_HUMAN Isoform C of Protein sprouty homolog 4 OS=Homo sapiens GN=SPRY4;>sp|Q9C004|SPY4_HUMAN Protein sprouty homolog 4 OS=Homo sapiens GN=SPRY4 PE=1 SV=2	SPRY4	2	2	0.00041832	2.994	1.7	1.12	0.0573305	1	1.16	25900	2800	0.0144	0.0241	50.2	0.569	-0.061	4.9	7	0.0967	0.11	0.177535	28200	7230	0.0392	0.054	52	0.967	-0.0643	20.8	7	0.118	0.0747	0.0547111
p04150-2	>sp|P04150-2|GCR_HUMAN Isoform Beta of Glucocorticoid receptor OS=Homo sapiens GN=NR3C1;>sp|P04150-6|GCR_HUMAN Isoform Beta-2 of Glucocorticoid receptor OS=Homo sapiens GN=NR3C1;>sp|P04150-10|GCR_HUMAN Isoform 10 of Glucocorticoid receptor OS=Homo sapiens	NR3C1	12	12	0	42.747	1.7	1.11	0.0531352	1	0.87	37400	4870	0.0191	0.00497	47.2	0.694	-0.0894	19.8	7	0.0449	0.0792	0.183252	47500	11400	0.0282	0.0145	49	0.871	-0.111	152	7	0.0936	0.0296	0.5467
o60841	>sp|O60841|IF2P_HUMAN Eukaryotic translation initiation factor 5B OS=Homo sapiens GN=EIF5B PE=1 SV=4	EIF5B	43	43	0	317.65	1.7	0.995	0.00488897	1	0.653	40700	4380	0.0235	0.00635	50	0.351	-0.0952	25.3	7	0.0491	0.0293	0.767773	42100	9980	0.0558	0.0309	51.7	0.931	-0.0944	234	7	0.0883	0.0186	0.693386
q9c0j8	>sp|Q9C0J8|WDR33_HUMAN pre-mRNA 3 end processing protein WDR33 OS=Homo sapiens GN=WDR33 PE=1 SV=2	WDR33	12	11	0	15.694	1.7	0.975	0.00350168	1	0.253	29500	4240	0	0.00675	48.1	0.829	-0.0716	8.17	7	0.0672	0.0883	0.0766554	32400	3630	0	0.00835	49.8	0.513	-0.0776	4.3	7	0.0617	0.0735	0.038709
o43813	>sp|O43813|LANC1_HUMAN LanC-like protein 1 OS=Homo sapiens GN=LANCL1 PE=1 SV=1	LANCL1	10	10	0	26.3	1.7	0.967	0.00685794	1	0.49	20000	4120	0	0.0572	52.6	0.615	-0.0473	9.8	7	0.0928	0.0741	0.242992	27400	4020	0.0284	0.0442	54.2	0.746	-0.0621	11.5	7	0.0588	0.0459	0.329339
p62280	>sp|P62280|RS11_HUMAN 40S ribosomal protein S11 OS=Homo sapiens GN=RPS11 PE=1 SV=3	RPS11	14	14	0	52.546	1.7	0.964	0.00811654	1	0.56	41300	4970	0.0238	0.00765	49.2	0.439	-0.0971	13.9	7	0.0859	0.161	0.774943	62900	22000	0.0376	0.0231	51	0.859	-0.144	155	7	0.179	0.0722	0.0213734
q9y6v7	>sp|Q9Y6V7|DDX49_HUMAN Probable ATP-dependent RNA helicase DDX49 OS=Homo sapiens GN=DDX49 PE=1 SV=1	DDX49	4	4	0	10.365	1.7	0.958	0.0106337	1	1.9	61100	8270	0.00483	0.00264	49.7	0.284	-0.146	5.74	7	0.187	0.149	0.634376	121000	66800	0.00641	0.00698	51.4	0.915	-0.285	23.2	7	0.13	0.0712	0.00803835
q9nz32	>sp|Q9NZ32|ARP10_HUMAN Actin-related protein 10 OS=Homo sapiens GN=ACTR10 PE=1 SV=1	ACTR10	8	8	0	18.563	1.7	0.917	0.0278346	1	-0.0533	42900	6220	0.0856	0.0241	50	0.446	-0.0942	13.1	7	0.0768	0.0582	0.429243	40300	6820	0.0732	0.0117	51.7	0.801	-0.0888	53	7	0.074	0.0384	0.429352
q9ny61	>sp|Q9NY61|AATF_HUMAN Protein AATF OS=Homo sapiens GN=AATF PE=1 SV=1	AATF	10	10	0	35.368	1.7	0.909	0.0311908	1	0.402	35800	4580	0.015	0.00522	44.2	0.704	-0.0877	3.72	7	0.0803	0.132	0.43524	75300	25400	0.0165	0.00869	46	0.575	-0.182	72.9	7	0.0718	0.0309	0.529365
q12931-2	>sp|Q12931-2|TRAP1_HUMAN Isoform 2 of Heat shock protein 75 kDa, mitochondrial OS=Homo sapiens GN=TRAP1;>sp|Q12931|TRAP1_HUMAN Heat shock protein 75 kDa, mitochondrial OS=Homo sapiens GN=TRAP1 PE=1 SV=3	TRAP1	24	24	0	317.2	1.7	0.905	0.032869	1	0.897	36800	5640	0.0116	0.00553	49.6	0.879	-0.0875	11.8	7	0.121	0.0898	0.0590847	45700	2110	0.018	0.00786	51.2	0.214	-0.107	9.67	7	0.0676	0.0422	0.378678
p30153	>sp|P30153|2AAA_HUMAN Serine/threonine-protein phosphatase 2A 65 kDa regulatory subunit A alpha isoform OS=Homo sapiens GN=PPP2R1A PE=1 SV=4	PPP2R1A	24	21	0	54.625	1.7	0.904	0.0332885	1	0.813	39000	6140	0.0236	0.00935	48.9	0.833	-0.092	11.4	7	0.124	0.0781	0.196137	53400	4250	0.0275	0.00365	50.6	0.35	-0.124	6.86	7	0.029	0.0466	0.320004
q9h2w6	>sp|Q9H2W6|RM46_HUMAN 39S ribosomal protein L46, mitochondrial OS=Homo sapiens GN=MRPL46 PE=1 SV=1	MRPL46	5	5	0	6.2428	1.7	0.902	0.0341276	1	1.06	51600	2540	0.0152	0.00248	49.6	0.227	-0.122	7.34	7	0.0831	0.0818	0.152796	101000	51200	0.0319	0.0241	51.2	0.873	-0.233	136	7	0.115	0.0266	0.586705
p51452	>sp|P51452|DUS3_HUMAN Dual specificity protein phosphatase 3 OS=Homo sapiens GN=DUSP3 PE=1 SV=1;>sp|P51452-2|DUS3_HUMAN Isoform 2 of Dual specificity protein phosphatase 3 OS=Homo sapiens GN=DUSP3	DUSP3	7	7	0	48.455	1.7	0.901	0.0345471	1	0.42	36100	4720	0.00508	0.00634	47.5	0.866	-0.0873	33.4	7	0.107	0.0498	0.527639	52400	3880	0.0191	0.00575	49.2	0.251	-0.124	25.1	7	0.0268	0.0331	0.500027
q8nhq8	>sp|Q8NHQ8|RASF8_HUMAN Ras association domain-containing protein 8 OS=Homo sapiens GN=RASSF8 PE=1 SV=2;>sp|Q8NHQ8-2|RASF8_HUMAN Isoform 2 of Ras association domain-containing protein 8 OS=Homo sapiens GN=RASSF8	RASSF8	8	8	0	62.944	1.7	0.892	0.0383229	1	0.227	34400	2920	0.0367	0.0082	46.6	0.417	-0.0811	2.62	7	0.0468	0.0703	0.287505	54000	13200	0.0244	0.00885	48.2	0.789	-0.127	27	7	0.0464	0.0551	0.206656
p49840	>sp|P49840|GSK3A_HUMAN Glycogen synthase kinase-3 alpha OS=Homo sapiens GN=GSK3A PE=1 SV=2	GSK3A	3	3	0	4.9116	1.7	0.87	0.0475526	1	0.767	29700	4590	0.00691	0.0133	48.4	0.696	-0.0715	5	7	0.105	0.0943	0.00637226	30400	3270	0	0.00958	50.1	0.521	-0.0727	15.9	7	0.0317	0.0542	0.218658
p01137	>sp|P01137|TGFB1_HUMAN Transforming growth factor beta-1 OS=Homo sapiens GN=TGFB1 PE=1 SV=2	TGFB1	3	3	0	18.383	1.7	0.864	0.0500698	1	0.173	26100	3800	0.113	0.0389	51.5	0.276	-0.0554	79.2	7	0.0722	0.0753	0.228936	21000	4770	0	0.0883	53.2	0.818	-0.0493	15.5	7	0.0522	0.0777	0.0947162
q9ubb6-2	>sp|Q9UBB6-2|NCDN_HUMAN Isoform 2 of Neurochondrin OS=Homo sapiens GN=NCDN;>sp|Q9UBB6|NCDN_HUMAN Neurochondrin OS=Homo sapiens GN=NCDN PE=1 SV=1;>sp|Q9UBB6-3|NCDN_HUMAN Isoform 3 of Neurochondrin OS=Homo sapiens GN=NCDN	NCDN	8	8	0	15.292	1.7	0.863	0.0504893	1	0.31	38400	6150	0.023	0.00437	47.1	0.85	-0.0916	12.4	7	0.118	0.0752	0.230107	54100	3740	0.0075	0.00279	48.8	0.151	-0.13	6.61	7	0.0582	0.0399	0.409349
q9ukm9-2	>sp|Q9UKM9-2|RALY_HUMAN Isoform 1 of RNA-binding protein Raly OS=Homo sapiens GN=RALY;>sp|Q9UKM9|RALY_HUMAN RNA-binding protein Raly OS=Homo sapiens GN=RALY PE=1 SV=1	RALY	11	11	0	16.272	1.7	0.857	0.0530065	1	0.747	41400	3800	0.0168	0.00245	46.2	0.531	-0.0999	4.93	7	0.0382	0.142	0.552379	55900	8320	0.0159	0.00419	48	0.672	-0.134	20.5	7	0.0774	0.0648	0.077306
q9y4b6-2	>sp|Q9Y4B6-2|VPRBP_HUMAN Isoform 2 of Protein VPRBP OS=Homo sapiens GN=VPRBP;>sp|Q9Y4B6|VPRBP_HUMAN Protein VPRBP OS=Homo sapiens GN=VPRBP PE=1 SV=3;>sp|Q9Y4B6-3|VPRBP_HUMAN Isoform 3 of Protein VPRBP OS=Homo sapiens GN=VPRBP	VPRBP	14	14	0	19.847	1.7	0.843	0.05888	1	1.19	37200	5580	0.00327	0.00386	48.8	0.787	-0.0895	3.92	7	0.14	0.151	0.657804	48300	4990	0.0469	0.00747	50.5	0.302	-0.11	9.08	7	0.0367	0.0349	0.476024
p16070-18	>sp|P16070-18|CD44_HUMAN Isoform 18 of CD44 antigen OS=Homo sapiens GN=CD44;>sp|P16070-12|CD44_HUMAN Isoform 12 of CD44 antigen OS=Homo sapiens GN=CD44;>sp|P16070-14|CD44_HUMAN Isoform 14 of CD44 antigen OS=Homo sapiens GN=CD44;>sp|P16070-13|CD44_HUMAN Iso	CD44	6	6	0	139.47	1.7	0.836	0.0618167	1	0.833	49100	4130	0.314	0.0104	48.2	0.315	-0.0827	56.9	7	0.103	0.0396	0.647121	45100	11900	0.362	0.036	49.9	0.774	-0.0702	164	7	0.127	0.0311	0.526698
p37108	>sp|P37108|SRP14_HUMAN Signal recognition particle 14 kDa protein OS=Homo sapiens GN=SRP14 PE=1 SV=2	SRP14	9	9	0	50.923	1.7	0.832	0.0634948	1	1	40300	5490	0.0257	0.00887	50.2	0.328	-0.094	30.3	7	0.0597	0.106	0.13068	40100	10100	0.0218	0.016	52	0.764	-0.0929	91.3	7	0.147	0.0309	0.529365
q15058	>sp|Q15058|KIF14_HUMAN Kinesin-like protein KIF14 OS=Homo sapiens GN=KIF14 PE=1 SV=1	KIF14	14	14	0	41.474	1.7	0.83	0.0643339	1	0.963	29500	2750	0.00203	0.00413	46.2	0.462	-0.0722	5.13	7	0.0621	0.103	0.0955384	31000	4160	0.0255	0.0134	48	0.689	-0.0734	85	7	0.0996	0.035	0.474691
q9uk59	>sp|Q9UK59|DBR1_HUMAN Lariat debranching enzyme OS=Homo sapiens GN=DBR1 PE=1 SV=2;>sp|Q9UK59-2|DBR1_HUMAN Isoform 2 of Lariat debranching enzyme OS=Homo sapiens GN=DBR1	DBR1	7	7	0	104.18	1.7	0.808	0.0735636	1	0.723	29500	3580	0	0.0129	50.9	0.461	-0.0703	3.52	7	0.0688	0.0876	0.0848552	30800	5570	0	0.0211	52.6	0.663	-0.0727	36.6	7	0.0632	0.0414	0.389346
q86x76-2	>sp|Q86X76-2|NIT1_HUMAN Isoform 1 of Nitrilase homolog 1 OS=Homo sapiens GN=NIT1;>sp|Q86X76-4|NIT1_HUMAN Isoform 5 of Nitrilase homolog 1 OS=Homo sapiens GN=NIT1;>sp|Q86X76|NIT1_HUMAN Nitrilase homolog 1 OS=Homo sapiens GN=NIT1 PE=1 SV=2;>sp|Q86X76-3|NIT1_	NIT1	7	7	0	25.695	1.7	0.769	0.0899254	1	0.743	26300	3920	0.183	0.0186	50.1	0.628	-0.052	12.8	7	0.12	0.0808	0.164509	36500	4250	0.242	0.0115	51.8	0.445	-0.0664	20.7	7	0.0944	0.0508	0.263997
o14732-2	>sp|O14732-2|IMPA2_HUMAN Isoform 2 of Inositol monophosphatase 2 OS=Homo sapiens GN=IMPA2;>sp|O14732|IMPA2_HUMAN Inositol monophosphatase 2 OS=Homo sapiens GN=IMPA2 PE=1 SV=1	IMPA2	5	5	0	10.248	1.7	0.765	0.0916035	1	0.937	20600	2380	0.104	0.0199	49.2	0.587	-0.0449	8.2	7	0.0817	0.0729	0.257049	31000	3060	0.214	0.0198	51	0.492	-0.0587	96.2	7	0.0913	0.0496	0.279999
q8iw41-2	>sp|Q8IW41-2|MAPK5_HUMAN Isoform 2 of MAP kinase-activated protein kinase 5 OS=Homo sapiens GN=MAPKAPK5;>sp|Q8IW41|MAPK5_HUMAN MAP kinase-activated protein kinase 5 OS=Homo sapiens GN=MAPKAPK5 PE=1 SV=2	MAPKAPK5	2	2	0	16.179	1.7	0.758	0.0945402	1	1.18	55600	12400	0.00842	0.00674	48.2	0.565	-0.133	10.5	7	0.107	0.0691	0.301562	73100	13900	0.0129	0.00353	50	0.506	-0.173	3.46	7	0.142	0.169	1.31221
q9nv06	>sp|Q9NV06|DCA13_HUMAN DDB1- and CUL4-associated factor 13 OS=Homo sapiens GN=DCAF13 PE=1 SV=2	DCAF13	7	7	0	11.718	1.7	0.746	0.0995746	1	1.3	54300	33800	0.0204	0.0419	52.2	0.475	-0.126	415	7	0.117	0.118	0.271246	51200	17000	0.00358	0.0367	54	0.575	-0.119	158	7	0.291	0.0615	0.121312
q9h081	>sp|Q9H081|MIS12_HUMAN Protein MIS12 homolog OS=Homo sapiens GN=MIS12 PE=1 SV=1	MIS12	5	5	0	4.7792	1.7	0.743	0.100833	1	0.557	42400	7250	0.0281	0.0171	48.8	0.59	-0.0995	7.32	7	0.0649	0.0661	0.336703	47200	6450	0.0425	0.0154	50.5	0.452	-0.108	6.76	7	0.0599	0.0654	0.069305
q5ebl4-2	>sp|Q5EBL4-2|RIPL1_HUMAN Isoform 2 of RILP-like protein 1 OS=Homo sapiens GN=RILPL1;>sp|Q5EBL4|RIPL1_HUMAN RILP-like protein 1 OS=Homo sapiens GN=RILPL1 PE=1 SV=1	RILPL1	5	5	0	7.2392	1.7	0.735	0.104189	1	0.595	53000	10000	0.00738	0.0132	46.1	0.349	-0.129	30.3	7	0.0706	0.0551	0.465556	62800	11200	0.00843	0.00442	47.8	0.647	-0.151	10.4	7	0.0689	0.0778	0.0960497
p50213	>sp|P50213|IDH3A_HUMAN Isocitrate dehydrogenase [NAD] subunit alpha, mitochondrial OS=Homo sapiens GN=IDH3A PE=1 SV=1;>sp|P50213-2|IDH3A_HUMAN Isoform 2 of Isocitrate dehydrogenase [NAD] subunit alpha, mitochondrial OS=Homo sapiens GN=IDH3A	IDH3A	13	13	0	17.507	1.7	0.73	0.106287	1	0.94	30600	5070	0	0.0192	52.2	0.723	-0.0723	12.6	7	0.0972	0.0734	0.251192	35900	870	0	0.00503	53.9	0.0987	-0.0841	0.951	7	0.0229	0.0503	0.270664
q9bzf9-2	>sp|Q9BZF9-2|UACA_HUMAN Isoform 2 of Uveal autoantigen with coiled-coil domains and ankyrin repeats OS=Homo sapiens GN=UACA;>sp|Q9BZF9|UACA_HUMAN Uveal autoantigen with coiled-coil domains and ankyrin repeats OS=Homo sapiens GN=UACA PE=1 SV=2	UACA	15	15	0	18.383	1.7	0.694	0.12139	1	0.79	42200	3880	0.00659	0.00227	46.7	0.281	-0.103	3.59	7	0.0852	0.0943	0.00637226	41600	4900	0.0284	0.00853	48.4	0.635	-0.0979	31.8	7	0.111	0.0361	0.460022
o14733	>sp|O14733|MP2K7_HUMAN Dual specificity mitogen-activated protein kinase kinase 7 OS=Homo sapiens GN=MAP2K7 PE=1 SV=2;>sp|O14733-4|MP2K7_HUMAN Isoform 4 of Dual specificity mitogen-activated protein kinase kinase 7 OS=Homo sapiens GN=MAP2K7;>sp|O14733-3|MP	MAP2K7	3	3	0	3.9324	1.7	0.693	0.12181	1	0.31	62200	6780	0.0106	0.00323	48.2	0.49	-0.149	5.82	7	0.0578	0.097	0.0252552	94100	25200	0.00923	0.00394	50	0.49	-0.223	11.5	7	0.0817	0.0758	0.0693796
q9bvs4	>sp|Q9BVS4|RIOK2_HUMAN Serine/threonine-protein kinase RIO2 OS=Homo sapiens GN=RIOK2 PE=1 SV=2;>sp|Q9BVS4-2|RIOK2_HUMAN Isoform 2 of Serine/threonine-protein kinase RIO2 OS=Homo sapiens GN=RIOK2	RIOK2	11	11	0	110.98	1.7	0.684	0.125586	1	0.77	47100	2710	0.00232	0.00259	49.2	0.144	-0.113	3.94	7	0.086	0.16	0.763229	109000	43500	0.0299	0.0327	50.9	0.669	-0.251	108	7	0.112	0.0759	0.0707131
q86yp4-2	>sp|Q86YP4-2|P66A_HUMAN Isoform 2 of Transcriptional repressor p66-alpha OS=Homo sapiens GN=GATAD2A;>sp|Q86YP4|P66A_HUMAN Transcriptional repressor p66-alpha OS=Homo sapiens GN=GATAD2A PE=1 SV=1;>sp|Q86YP4-3|P66A_HUMAN Isoform 3 of Transcriptional represso	GATAD2A	12	12	0	19.849	1.7	0.683	0.126005	1	0.727	32600	2720	0.0233	0.0353	47.5	0.595	-0.0776	15.6	7	0.0731	0.0464	0.567466	49200	5450	0.0429	0.0115	49.2	0.334	-0.113	10.5	7	0.0851	0.0856	0.200063
q96a65	>sp|Q96A65|EXOC4_HUMAN Exocyst complex component 4 OS=Homo sapiens GN=EXOC4 PE=1 SV=1;>sp|Q96A65-2|EXOC4_HUMAN Isoform 2 of Exocyst complex component 4 OS=Homo sapiens GN=EXOC4	EXOC4	14	14	0	117.9	1.7	0.663	0.134396	1	0.443	42000	4610	0.00971	0.00397	46	0.648	-0.102	13.3	7	0.0631	0.0513	0.510068	64400	3780	0.0209	0.00284	47.7	0.137	-0.153	12.9	7	0.0218	0.0213	0.657381
o94817	>sp|O94817|ATG12_HUMAN Ubiquitin-like protein ATG12 OS=Homo sapiens GN=ATG12 PE=1 SV=1	ATG12	1	1	0.0099344	1.3534	1.7	0.636	0.145723	1	1.19	48900	7180	0.00134	0.00781	51.2	0.432	-0.116	21.8	7	0.0952	0.0577	0.4351	43400	9320	0	0.0364	52.9	0.467	-0.102	93.4	7	0.119	0.0905	0.265405
q6nsi4-2	>sp|Q6NSI4-2|CX057_HUMAN Isoform 2 of Uncharacterized protein CXorf57 OS=Homo sapiens GN=CXorf57;>sp|Q6NSI4-4|CX057_HUMAN Isoform 4 of Uncharacterized protein CXorf57 OS=Homo sapiens GN=CXorf57;>sp|Q6NSI4|CX057_HUMAN Uncharacterized protein CXorf57 OS=Homo	CXorf57	1	1	0.0026954	2.0638	1.7	0.623	0.151177	1	-0.00833	35400	4550	0.109	0.0184	47.6	0.447	-0.0771	14.3	7	0.181	0.129	0.400099	43600	6480	0.0988	0.0162	49.2	0.434	-0.0948	7.97	7	0.0667	0.0571	0.179986
q9y5l0	>sp|Q9Y5L0|TNPO3_HUMAN Transportin-3 OS=Homo sapiens GN=TNPO3 PE=1 SV=3;>sp|Q9Y5L0-1|TNPO3_HUMAN Isoform 1 of Transportin-3 OS=Homo sapiens GN=TNPO3;>sp|Q9Y5L0-3|TNPO3_HUMAN Isoform 3 of Transportin-3 OS=Homo sapiens GN=TNPO3;>sp|Q9Y5L0-5|TNPO3_HUMAN Isofo	TNPO3	13	13	0	23.126	1.7	0.62	0.152436	1	0.537	34000	3670	0.00823	0.00686	48.1	0.539	-0.0818	6.22	7	0.0913	0.0704	0.286334	51200	4500	0.0205	0.00439	49.8	0.305	-0.12	9.03	7	0.0489	0.0606	0.133313
p22694	>sp|P22694|KAPCB_HUMAN cAMP-dependent protein kinase catalytic subunit beta OS=Homo sapiens GN=PRKACB PE=1 SV=2;>sp|P22694-4|KAPCB_HUMAN Isoform 4 of cAMP-dependent protein kinase catalytic subunit beta OS=Homo sapiens GN=PRKACB;>sp|P22694-3|KAPCB_HUMAN Is	PRKACB	10	6	0	31.888	1.7	0.609	0.157051	1	0.423	30600	2200	0.00176	0.00544	47.9	0.418	-0.0742	2.64	7	0.0489	0.0769	0.210194	33800	2880	0.00387	0.00497	49.6	0.443	-0.0808	3.61	7	0.0607	0.0883	0.236068
q92466-4	>sp|Q92466-4|DDB2_HUMAN Isoform D3 of DNA damage-binding protein 2 OS=Homo sapiens GN=DDB2;>sp|Q92466|DDB2_HUMAN DNA damage-binding protein 2 OS=Homo sapiens GN=DDB2 PE=1 SV=1;>sp|Q92466-2|DDB2_HUMAN Isoform D1 of DNA damage-binding protein 2 OS=Homo sapie	DDB2	6	6	0	13.024	1.7	0.606	0.158309	1	0.13	33300	4540	0.0162	0.0129	48.9	0.557	-0.0791	4.26	7	0.0943	0.0957	0.0100271	57200	10600	0.0244	0.0158	50.6	0.238	-0.133	23.4	7	0.105	0.0651	0.0733055
q14137	>sp|Q14137|BOP1_HUMAN Ribosome biogenesis protein BOP1 OS=Homo sapiens GN=BOP1 PE=1 SV=2;>sp|Q14137-2|BOP1_HUMAN Isoform 2 of Ribosome biogenesis protein BOP1 OS=Homo sapiens GN=BOP1	BOP1	18	18	0	41.657	1.7	0.605	0.158729	1	0.563	32300	2720	0.00679	0.00318	46	0.515	-0.0789	3.5	7	0.0362	0.104	0.107252	47000	3410	0.0201	0.00409	47.7	0.319	-0.112	19.3	7	0.0244	0.0445	0.348008
q9ujx6-2	>sp|Q9UJX6-2|ANC2_HUMAN Isoform 2 of Anaphase-promoting complex subunit 2 OS=Homo sapiens GN=ANAPC2;>sp|Q9UJX6|ANC2_HUMAN Anaphase-promoting complex subunit 2 OS=Homo sapiens GN=ANAPC2 PE=1 SV=1	ANAPC2	6	6	0	11.342	1.7	0.601	0.160407	1	0.635	41100	4490	0.0163	0.00573	47.7	0.582	-0.0983	4.3	7	0.0534	0.0996	0.0557112	47100	2110	0.0188	0.00331	49.4	0.149	-0.111	5.47	7	0.0343	0.041	0.39468
p55084	>sp|P55084|ECHB_HUMAN Trifunctional enzyme subunit beta, mitochondrial OS=Homo sapiens GN=HADHB PE=1 SV=3;>sp|P55084-2|ECHB_HUMAN Isoform 2 of Trifunctional enzyme subunit beta, mitochondrial OS=Homo sapiens GN=HADHB	HADHB	12	12	0	19.933	1.7	0.556	0.179286	1	0.807	55800	8240	0.0346	0.00706	48.7	0.532	-0.13	7.41	7	0.106	0.0875	0.0860265	90700	8810	0.0409	0.00559	50.4	0.158	-0.208	5.9	7	0.0234	0.0518	0.250662
o43617	>sp|O43617|TPPC3_HUMAN Trafficking protein particle complex subunit 3 OS=Homo sapiens GN=TRAPPC3 PE=1 SV=1;>sp|O43617-2|TPPC3_HUMAN Isoform 2 of Trafficking protein particle complex subunit 3 OS=Homo sapiens GN=TRAPPC3	TRAPPC3	7	7	0	18.661	1.7	0.544	0.18432	1	0.773	25400	2660	0	0.0103	49.4	0.513	-0.0611	4.57	7	0.0775	0.0789	0.186766	31300	1090	0.0144	0.00393	51.1	0.179	-0.0735	2.7	7	0.0203	0.0338	0.490693
q9y5q9	>sp|Q9Y5Q9|TF3C3_HUMAN General transcription factor 3C polypeptide 3 OS=Homo sapiens GN=GTF3C3 PE=1 SV=1;>sp|Q9Y5Q9-2|TF3C3_HUMAN Isoform 2 of General transcription factor 3C polypeptide 3 OS=Homo sapiens GN=GTF3C3	GTF3C3	10	10	0	155.36	1.7	0.529	0.190613	1	0.53	40000	3290	0.00982	0.00296	44.2	0.423	-0.0983	6.96	7	0.04	0.0595	0.414015	59200	6300	0.0341	0.0107	45.9	0.317	-0.141	56.2	7	0.0492	0.016	0.728057
q9uhx1-2	>sp|Q9UHX1-2|PUF60_HUMAN Isoform 2 of Poly(U)-binding-splicing factor PUF60 OS=Homo sapiens GN=PUF60;>sp|Q9UHX1-4|PUF60_HUMAN Isoform 4 of Poly(U)-binding-splicing factor PUF60 OS=Homo sapiens GN=PUF60;>sp|Q9UHX1-6|PUF60_HUMAN Isoform 6 of Poly(U)-binding-	PUF60	20	20	0	105.06	1.7	0.526	0.191872	1	0.79	42400	3720	0.0204	0.00431	47.6	0.405	-0.101	10	7	0.0837	0.0487	0.540524	54600	5130	0.0232	0.00367	49.2	0.336	-0.128	18.1	7	0.0327	0.0366	0.453355
q01968-2	>sp|Q01968-2|OCRL_HUMAN Isoform B of Inositol polyphosphate 5-phosphatase OCRL-1 OS=Homo sapiens GN=OCRL;>sp|Q01968|OCRL_HUMAN Inositol polyphosphate 5-phosphatase OCRL-1 OS=Homo sapiens GN=OCRL PE=1 SV=3	OCRL	10	10	0	12.293	1.7	0.52	0.194389	1	0.727	39500	4590	0.00602	0.00705	47.7	0.501	-0.0953	4.63	7	0.0628	0.0685	0.30859	54900	2180	0.00729	0.00164	49.4	0.142	-0.131	2.11	7	0.0413	0.0605	0.134647
q9btw9	>sp|Q9BTW9|TBCD_HUMAN Tubulin-specific chaperone D OS=Homo sapiens GN=TBCD PE=1 SV=2;>sp|Q9BTW9-4|TBCD_HUMAN Isoform 4 of Tubulin-specific chaperone D OS=Homo sapiens GN=TBCD;>sp|Q9BTW9-5|TBCD_HUMAN Isoform 5 of Tubulin-specific chaperone D OS=Homo sapiens	TBCD	15	15	0	44.402	1.7	0.512	0.197745	1	0.58	31300	2810	0.0111	0.00524	47.5	0.48	-0.0753	3.06	7	0.0772	0.0805	0.168024	69800	6530	0.0496	0.0062	49.2	0.178	-0.16	14.6	7	0.0505	0.0475	0.308003
q8nd90	>sp|Q8ND90|PNMA1_HUMAN Paraneoplastic antigen Ma1 OS=Homo sapiens GN=PNMA1 PE=1 SV=2	PNMA1	4	3	0.00021164	3.1511	1.7	0.509	0.199004	1	0.845	46300	5760	0	0.00565	45.8	0.393	-0.114	10.7	7	0.0499	0.0503	0.521782	44200	2670	0.0185	0.00432	47.5	0.324	-0.106	3.4	7	0.0593	0.0942	0.314745
q9y3d6	>sp|Q9Y3D6|FIS1_HUMAN Mitochondrial fission 1 protein OS=Homo sapiens GN=FIS1 PE=1 SV=2	FIS1	1	1	0	12.141	1.7	0.503	0.201521	1	0.53	26100	3410	0.0603	0.0191	49.5	0.376	-0.0592	29.8	7	0.0618	0.0444	0.590894	30200	2170	0.0597	0.00784	51.2	0.335	-0.0677	13.9	7	0.0341	0.0333	0.49736
q9y6i4	>sp|Q9Y6I4|UBP3_HUMAN Ubiquitin carboxyl-terminal hydrolase 3 OS=Homo sapiens GN=USP3 PE=1 SV=2;>sp|Q9Y6I4-2|UBP3_HUMAN Isoform 2 of Ubiquitin carboxyl-terminal hydrolase 3 OS=Homo sapiens GN=USP3	USP3	8	8	0	25.754	1.7	0.494	0.205297	1	1.12	50300	4180	0.00224	0.0019	46.6	0.343	-0.123	2.21	7	0.11	0.119	0.28296	60400	5130	0.0143	0.00339	48.2	0.355	-0.144	21	7	0.0573	0.0575	0.174652
q9y6d5	>sp|Q9Y6D5|BIG2_HUMAN Brefeldin A-inhibited guanine nucleotide-exchange protein 2 OS=Homo sapiens GN=ARFGEF2 PE=1 SV=3	ARFGEF2	22	18	0	83.336	1.7	0.491	0.206555	1	0.887	63000	5730	0.0205	0.00336	48	0.389	-0.15	16.8	7	0.106	0.0524	0.497183	70400	8770	0.0317	0.00493	49.7	0.3	-0.164	10.9	7	0.0184	0.0332	0.498694
p98170	>sp|P98170|XIAP_HUMAN E3 ubiquitin-protein ligase XIAP OS=Homo sapiens GN=XIAP PE=1 SV=2	XIAP	6	6	0	7.3891	1.7	0.491	0.206555	1	0.677	33100	3900	0.0113	0.0062	47	0.433	-0.0799	7.27	7	0.0729	0.0641	0.360131	51600	4790	0.0254	0.006	48.7	0.232	-0.122	3.92	7	0.0488	0.0465	0.321338
q9bt17	>sp|Q9BT17|MTG1_HUMAN Mitochondrial ribosome-associated GTPase 1 OS=Homo sapiens GN=MTG1 PE=1 SV=2	MTG1	1	1	0.002654	1.9297	1.7	0.491	0.206555	1	0.93	38200	1920	0.0206	0.00436	48.2	0.251	-0.0908	7.54	7	0.0419	0.0441	0.594408	60300	10900	0.0314	0.0108	49.9	0.422	-0.14	14.9	7	0.0687	0.0689	0.0226323
o75170-6	>sp|O75170-6|PP6R2_HUMAN Isoform 6 of Serine/threonine-protein phosphatase 6 regulatory subunit 2 OS=Homo sapiens GN=PPP6R2;>sp|O75170-4|PP6R2_HUMAN Isoform 4 of Serine/threonine-protein phosphatase 6 regulatory subunit 2 OS=Homo sapiens GN=PPP6R2;>sp|O751	PPP6R2	12	12	0	40.066	1.7	0.482	0.210331	1	0.343	42100	4390	0.061	0.0242	51.4	0.337	-0.094	17.6	7	0.0726	0.0652	0.347246	31900	2700	0.0202	0.0234	53.1	0.345	-0.0736	55.7	7	0.0509	0.0239	0.62271
q9bsd7	>sp|Q9BSD7|NTPCR_HUMAN Cancer-related nucleoside-triphosphatase OS=Homo sapiens GN=NTPCR PE=1 SV=1	NTPCR	6	6	0	24.329	1.7	0.48	0.21117	1	0.913	39900	2560	0.00938	0.00278	49.7	0.337	-0.0949	4.01	7	0.101	0.0803	0.170366	47800	3940	0.00431	0.00371	51.4	0.342	-0.113	9.05	7	0.0504	0.0395	0.414683
p11279	>sp|P11279|LAMP1_HUMAN Lysosome-associated membrane glycoprotein 1 OS=Homo sapiens GN=LAMP1 PE=1 SV=3;>sp|P11279-2|LAMP1_HUMAN Isoform 2 of Lysosome-associated membrane glycoprotein 1 OS=Homo sapiens GN=LAMP1	LAMP1	3	3	0	5.3404	1.7	0.471	0.214946	1	0.853	47300	7900	0.213	0.012	49.2	0.458	-0.0903	5.66	7	0.0915	0.107	0.142394	72800	6770	0.269	0.0134	50.9	0.113	-0.128	435	7	0.0673	0.0444	0.349341
p41214	>sp|P41214|EIF2D_HUMAN Eukaryotic translation initiation factor 2D OS=Homo sapiens GN=EIF2D PE=1 SV=3;>sp|P41214-2|EIF2D_HUMAN Isoform 2 of Eukaryotic translation initiation factor 2D OS=Homo sapiens GN=EIF2D	EIF2D	13	13	0	100.4	1.7	0.467	0.216624	1	0.74	48900	4290	0.0118	0.00258	46.4	0.449	-0.118	9.7	7	0.0694	0.0492	0.534668	64400	4800	0.00912	0.0024	48.1	0.13	-0.155	7.98	7	0.0307	0.0382	0.432019
q7z460-4	>sp|Q7Z460-4|CLAP1_HUMAN Isoform 4 of CLIP-associating protein 1 OS=Homo sapiens GN=CLASP1;>sp|Q7Z460-2|CLAP1_HUMAN Isoform 2 of CLIP-associating protein 1 OS=Homo sapiens GN=CLASP1;>sp|Q7Z460-5|CLAP1_HUMAN Isoform 5 of CLIP-associating protein 1 OS=Homo s	CLASP1	28	26	0	98.09	1.7	0.462	0.218722	1	0.75	44100	3970	0.0178	0.00495	48	0.373	-0.105	4.82	7	0.0814	0.0783	0.193794	61600	6460	0.0224	0.0044	49.7	0.272	-0.145	17.9	7	0.029	0.0345	0.481358
q9y3a2	>sp|Q9Y3A2|UTP11_HUMAN Probable U3 small nucleolar RNA-associated protein 11 OS=Homo sapiens GN=UTP11L PE=1 SV=2;>sp|Q9Y3A2-2|UTP11_HUMAN Isoform 2 of Probable U3 small nucleolar RNA-associated protein 11 OS=Homo sapiens GN=UTP11L	UTP11L	7	7	0	12.263	1.7	0.456	0.221239	1	0.205	35200	2390	0.00282	0.00388	45.9	0.297	-0.0862	5.4	7	0.171	0.129	0.400099	35500	2570	0.0047	0.00322	47.6	0.345	-0.086	3.7	7	0.081	0.0728	0.0293744
q96dh6-2	>sp|Q96DH6-2|MSI2H_HUMAN Isoform 2 of RNA-binding protein Musashi homolog 2 OS=Homo sapiens GN=MSI2;>sp|Q96DH6|MSI2H_HUMAN RNA-binding protein Musashi homolog 2 OS=Homo sapiens GN=MSI2 PE=1 SV=1;>sp|Q96DH6-3|MSI2H_HUMAN Isoform 3 of RNA-binding protein Mus	MSI2	5	5	0	8.2531	1.7	0.449	0.224176	1	0.83	45800	3650	0.0341	0.00433	47.7	0.222	-0.108	0.846	7	0.0637	0.136	0.482096	69800	18800	0.0416	0.00909	49.4	0.39	-0.161	13.5	7	0.114	0.0751	0.0600451
q96pk6	>sp|Q96PK6|RBM14_HUMAN RNA-binding protein 14 OS=Homo sapiens GN=RBM14 PE=1 SV=2	RBM14	10	8	0	19.04	1.7	0.432	0.231308	1	0.633	40300	2300	0.0149	0.00202	44.9	0.26	-0.0982	0.672	7	0.0266	0.121	0.306388	43700	2900	0.0222	0.00279	46.6	0.345	-0.105	9.76	7	0.0435	0.0574	0.175985
q9y4r8	>sp|Q9Y4R8|TELO2_HUMAN Telomere length regulation protein TEL2 homolog OS=Homo sapiens GN=TELO2 PE=1 SV=2	TELO2	9	9	0	20.281	1.7	0.424	0.234664	1	0.91	41800	2930	0	0.00349	46.4	0.376	-0.102	7.8	7	0.0643	0.0598	0.410501	47700	3300	0.0274	0.00632	48.1	0.197	-0.113	4.51	7	0.0218	0.0301	0.540033
q92900-2	>sp|Q92900-2|RENT1_HUMAN Isoform 2 of Regulator of nonsense transcripts 1 OS=Homo sapiens GN=UPF1;>sp|Q92900|RENT1_HUMAN Regulator of nonsense transcripts 1 OS=Homo sapiens GN=UPF1 PE=1 SV=2	UPF1	37	37	0	301.25	1.7	0.424	0.234664	1	0.92	38300	2750	0.02	0.00424	48.9	0.327	-0.0907	3.81	7	0.0615	0.078	0.197308	47400	4060	0.0527	0.00519	50.6	0.269	-0.107	17.8	7	0.0338	0.0334	0.496027
p09651	>sp|P09651|ROA1_HUMAN Heterogeneous nuclear ribonucleoprotein A1 OS=Homo sapiens GN=HNRNPA1 PE=1 SV=5;>sp|P09651-3|ROA1_HUMAN Isoform 2 of Heterogeneous nuclear ribonucleoprotein A1 OS=Homo sapiens GN=HNRNPA1;>sp|P09651-2|ROA1_HUMAN Isoform A1-A of Heterog	HNRNPA1	19	19	0	315.53	1.7	0.415	0.23844	1	1.17	50300	3260	0.0175	0.00236	48.2	0.275	-0.12	4.77	7	0.0824	0.131	0.423527	66500	7840	0.0247	0.00502	50	0.311	-0.155	33.7	7	0.128	0.0662	0.058637
o75534	>sp|O75534|CSDE1_HUMAN Cold shock domain-containing protein E1 OS=Homo sapiens GN=CSDE1 PE=1 SV=2;>sp|O75534-4|CSDE1_HUMAN Isoform 4 of Cold shock domain-containing protein E1 OS=Homo sapiens GN=CSDE1;>sp|O75534-2|CSDE1_HUMAN Isoform 2 of Cold shock domain	CSDE1	35	35	0	300.64	1.7	0.41	0.240538	1	0.703	45900	3940	0.0135	0.00248	46.4	0.385	-0.111	9.41	7	0.0165	0.062	0.38473	57500	5220	0.0267	0.00549	48.1	0.14	-0.136	43.9	7	0.0367	0.0234	0.629378
q6p2q9	>sp|Q6P2Q9|PRP8_HUMAN Pre-mRNA-processing-splicing factor 8 OS=Homo sapiens GN=PRPF8 PE=1 SV=2	PRPF8	49	49	0	323.31	1.7	0.393	0.24767	1	0.917	49400	4380	0.0165	0.00417	48.1	0.387	-0.118	12.5	7	0.112	0.0892	0.066113	72400	4130	0.0321	0.00475	49.8	0.0729	-0.168	6.69	7	0.0339	0.0277	0.572037
p55081	>sp|P55081|MFAP1_HUMAN Microfibrillar-associated protein 1 OS=Homo sapiens GN=MFAP1 PE=1 SV=2	MFAP1	18	18	0	229.14	1.7	0.391	0.248509	1	0.787	29200	1430	0.254	0.00861	50.5	0.158	-0.0528	12.4	7	0.0867	0.0933	0.0180861	36200	3930	0.321	0.0183	52.2	0.358	-0.0592	107	7	0.111	0.032	0.514696
q9bxw9-3	>sp|Q9BXW9-3|FACD2_HUMAN Isoform 3 of Fanconi anemia group D2 protein OS=Homo sapiens GN=FANCD2;>sp|Q9BXW9|FACD2_HUMAN Fanconi anemia group D2 protein OS=Homo sapiens GN=FANCD2 PE=1 SV=2;>sp|Q9BXW9-1|FACD2_HUMAN Isoform 1 of Fanconi anemia group D2 protein	FANCD2	10	10	0	25.662	1.7	0.373	0.25606	1	0.817	34300	1710	0.00915	0.00178	45.8	0.28	-0.0835	0.615	7	0.0315	0.106	0.13068	46200	3170	0.0479	0.0148	47.5	0.247	-0.107	26	7	0.037	0.0213	0.657381
q8tew0-11	>sp|Q8TEW0-11|PARD3_HUMAN Isoform 11 of Partitioning defective 3 homolog OS=Homo sapiens GN=PARD3;>sp|Q8TEW0-6|PARD3_HUMAN Isoform 6 of Partitioning defective 3 homolog OS=Homo sapiens GN=PARD3;>sp|Q8TEW0-2|PARD3_HUMAN Isoform 2 of Partitioning defective 3	PARD3	20	20	0	72.067	1.7	0.339	0.270324	1	0.643	32500	2470	0.00625	0.00298	46.2	0.168	-0.0793	4.62	7	0.0458	0.0776	0.201994	41200	4200	0.0249	0.00679	47.9	0.294	-0.0975	4.9	7	0.0356	0.05	0.274665
a0av96-2	>sp|A0AV96-2|RBM47_HUMAN Isoform 2 of RNA-binding protein 47 OS=Homo sapiens GN=RBM47;>sp|A0AV96|RBM47_HUMAN RNA-binding protein 47 OS=Homo sapiens GN=RBM47 PE=1 SV=2	RBM47	12	11	0	85.175	1.7	0.296	0.288364	1	0.83	50000	2560	0.0288	0.00205	45.4	0.183	-0.12	4.29	7	0.033	0.0836	0.131711	54600	6070	0.037	0.00695	47.1	0.233	-0.128	26.1	7	0.0646	0.027	0.581371
q68e01-2	>sp|Q68E01-2|INT3_HUMAN Isoform 2 of Integrator complex subunit 3 OS=Homo sapiens GN=INTS3;>sp|Q68E01|INT3_HUMAN Integrator complex subunit 3 OS=Homo sapiens GN=INTS3 PE=1 SV=1;>sp|Q68E01-3|INT3_HUMAN Isoform 3 of Integrator complex subunit 3 OS=Homo sapie	INTS3	9	9	0	121.04	1.7	0.279	0.295496	1	1.48	43500	4670	0.00372	0.00274	46.2	0.103	-0.106	8.62	7	0.0715	0.07	0.291019	43400	3940	0.0932	0.018	48	0.259	-0.0958	3.38	7	0.0443	0.0636	0.0933081
q5vu43-2	>sp|Q5VU43-2|MYOME_HUMAN Isoform 2 of Myomegalin OS=Homo sapiens GN=PDE4DIP	PDE4DIP	8	2	0	10.543	1.7	0.253	0.306404	1	1.19	47800	3220	0.00898	0.00264	46.2	0.17	-0.116	1.36	7	0.0199	0.0532	0.487812	53700	3220	0.11	0.00932	47.9	0.188	-0.116	1.77	7	0.0323	0.0626	0.106643
q9y5q8-2	>sp|Q9Y5Q8-2|TF3C5_HUMAN Isoform 2 of General transcription factor 3C polypeptide 5 OS=Homo sapiens GN=GTF3C5;>sp|Q9Y5Q8|TF3C5_HUMAN General transcription factor 3C polypeptide 5 OS=Homo sapiens GN=GTF3C5 PE=1 SV=2;>sp|Q9Y5Q8-3|TF3C5_HUMAN Isoform 3 of Gen	GTF3C5	5	5	0	10.911	1.7	0.239	0.312278	1	0.4	37300	2060	0.0023	0.00179	44.2	0.216	-0.0923	3.39	7	0.0466	0.0712	0.276963	48200	4040	0.00886	0.00243	46	0.102	-0.117	7.53	7	0.0127	0.0305	0.534699
q9ntj4-3	>sp|Q9NTJ4-3|MA2C1_HUMAN Isoform 3 of Alpha-mannosidase 2C1 OS=Homo sapiens GN=MAN2C1;>sp|Q9NTJ4-2|MA2C1_HUMAN Isoform 2 of Alpha-mannosidase 2C1 OS=Homo sapiens GN=MAN2C1;>sp|Q9NTJ4|MA2C1_HUMAN Alpha-mannosidase 2C1 OS=Homo sapiens GN=MAN2C1 PE=1 SV=1;>sp	MAN2C1	4	4	0	3.7909	1.6	1.17	0.0783072	1	0.95	28300	5170	0	0.0203	50.6	0.986	-0.0675	9.5	7	0.15	0.109	0.165822	27500	4050	0	0.0345	52.2	0.635	-0.0649	3.89	7	0.0724	0.102	0.418758
q8n7b6-3	>sp|Q8N7B6-3|PACRL_HUMAN Isoform 3 of PACRG-like protein OS=Homo sapiens GN=PACRGL;>sp|Q8N7B6-4|PACRL_HUMAN Isoform 4 of PACRG-like protein OS=Homo sapiens GN=PACRGL;>sp|Q8N7B6-2|PACRL_HUMAN Isoform 2 of PACRG-like protein OS=Homo sapiens GN=PACRGL;>sp|Q8N	PACRGL	2	2	0.0042608	1.7317	1.6	1.16	0.0741118	1	-0.105	28600	7540	0	0.126	48.9	1.06	-0.069	53.7	7	0.127	0.0658	0.340217	142000	47700	0.00762	0.00408	50.5	0.477	-0.337	9.12	7	0.162	0.145	0.992166
q70cq2	>sp|Q70CQ2|UBP34_HUMAN Ubiquitin carboxyl-terminal hydrolase 34 OS=Homo sapiens GN=USP34 PE=1 SV=2;>sp|Q70CQ2-3|UBP34_HUMAN Isoform 3 of Ubiquitin carboxyl-terminal hydrolase 34 OS=Homo sapiens GN=USP34;>sp|Q70CQ2-2|UBP34_HUMAN Isoform 2 of Ubiquitin carbo	USP34	17	17	0	21.881	1.6	1.13	0.0615259	1	0.78	41300	6710	0.013	0.00695	46.2	0.858	-0.1	5.4	7	0.121	0.12	0.294674	49300	8940	0.00503	0.00331	47.8	0.735	-0.119	7	7	0.111	0.113	0.565444
a5pln9-4	>sp|A5PLN9-4|TPC13_HUMAN Isoform 3 of Trafficking protein particle complex subunit 13 OS=Homo sapiens GN=TRAPPC13;>sp|A5PLN9-5|TPC13_HUMAN Isoform 4 of Trafficking protein particle complex subunit 13 OS=Homo sapiens GN=TRAPPC13;>sp|A5PLN9-7|TPC13_HUMAN Iso	TRAPPC13	2	2	0.0008145	2.6782	1.6	1.12	0.0573305	1	0.4	29100	4520	0.012	0.0127	48.9	0.604	-0.0694	2.86	7	0.102	0.114	0.224391	23400	4280	0	0.044	50.5	0.942	-0.0558	5.05	7	0.0646	0.103	0.432093
p62847-2	>sp|P62847-2|RS24_HUMAN Isoform 2 of 40S ribosomal protein S24 OS=Homo sapiens GN=RPS24;>sp|P62847-3|RS24_HUMAN Isoform 3 of 40S ribosomal protein S24 OS=Homo sapiens GN=RPS24;>sp|P62847|RS24_HUMAN 40S ribosomal protein S24 OS=Homo sapiens GN=RPS24 PE=1 SV	RPS24	4	4	0	13.047	1.6	0.95	0.01399	1	1.22	31800	2890	0.0103	0.00471	49	0.46	-0.076	4.5	7	0.0676	0.195	1.17321	42400	10800	0.0193	0.0196	50.6	0.831	-0.0992	81.4	7	0.31	0.0935	0.30541
p29083	>sp|P29083|T2EA_HUMAN General transcription factor IIE subunit 1 OS=Homo sapiens GN=GTF2E1 PE=1 SV=2	GTF2E1	11	11	0	30.752	1.6	0.943	0.0169267	1	1.13	46000	4460	0.0312	0.00342	47.9	0.295	-0.108	10.9	7	0.0607	0.0582	0.429243	74800	29300	0.0324	0.0116	49.5	0.895	-0.174	22	7	0.139	0.0743	0.049377
p62081	>sp|P62081|RS7_HUMAN 40S ribosomal protein S7 OS=Homo sapiens GN=RPS7 PE=1 SV=1	RPS7	9	9	0	14.916	1.6	0.936	0.0198634	1	1.68	31900	3420	0	0.00695	48.6	0.529	-0.0771	4.04	7	0.0824	0.158	0.739801	37300	9500	0.00868	0.0101	50.2	0.772	-0.0885	26.7	7	0.293	0.0882	0.234734
p27635	>sp|P27635|RL10_HUMAN 60S ribosomal protein L10 OS=Homo sapiens GN=RPL10 PE=1 SV=4	RPL10	11	11	0	226.94	1.6	0.934	0.0207025	1	1.63	35800	4200	0.0056	0.00586	48.8	0.549	-0.0861	4.96	7	0.0725	0.202	1.25521	42900	11100	0.0121	0.00756	50.4	0.755	-0.101	22.5	7	0.34	0.106	0.472098
q9uky7	>sp|Q9UKY7|CDV3_HUMAN Protein CDV3 homolog OS=Homo sapiens GN=CDV3 PE=1 SV=1;>sp|Q9UKY7-2|CDV3_HUMAN Isoform 2 of Protein CDV3 homolog OS=Homo sapiens GN=CDV3	CDV3	18	18	0	323.31	1.6	0.918	0.027415	1	-0.287	45500	9710	0.421	0.0297	48.6	0.799	-0.0653	144	7	0.175	0.0395	0.648292	43200	7420	0.301	0.0109	50.2	0.452	-0.0732	19.9	7	0.105	0.0557	0.198655
q9y570	>sp|Q9Y570|PPME1_HUMAN Protein phosphatase methylesterase 1 OS=Homo sapiens GN=PPME1 PE=1 SV=3;>sp|Q9Y570-4|PPME1_HUMAN Isoform 4 of Protein phosphatase methylesterase 1 OS=Homo sapiens GN=PPME1;>sp|Q9Y570-2|PPME1_HUMAN Isoform 2 of Protein phosphatase met	PPME1	13	13	0	92.641	1.6	0.915	0.0286736	1	0.783	45800	5300	0.0071	0.00536	49.2	0.51	-0.109	20.4	7	0.0909	0.0444	0.590894	50500	8740	0.00768	0.00625	50.9	0.76	-0.119	21.6	7	0.052	0.0638	0.0906411
p11216	>sp|P11216|PYGB_HUMAN Glycogen phosphorylase, brain form OS=Homo sapiens GN=PYGB PE=1 SV=5	PYGB	44	33	0	306.03	1.6	0.91	0.0307713	1	0.937	30600	5000	0	0.015	50.9	0.823	-0.073	12.5	7	0.127	0.0852	0.112968	37100	2760	0	0.0052	52.5	0.388	-0.0874	5.01	7	0.0274	0.0644	0.0826401
q92870-2	>sp|Q92870-2|APBB2_HUMAN Isoform 2 of Amyloid beta A4 precursor protein-binding family B member 2 OS=Homo sapiens GN=APBB2;>sp|Q92870|APBB2_HUMAN Amyloid beta A4 precursor protein-binding family B member 2 OS=Homo sapiens GN=APBB2 PE=1 SV=3;>sp|Q92870-4|AP	APBB2	5	5	0	6.0393	1.6	0.908	0.0316104	1	0.807	33100	6810	0	0.0159	48.9	0.842	-0.0798	8.55	7	0.125	0.101	0.0721106	38800	3770	0	0.00875	50.5	0.339	-0.0926	3.44	7	0.0441	0.0652	0.071972
q15054-3	>sp|Q15054-3|DPOD3_HUMAN Isoform 3 of DNA polymerase delta subunit 3 OS=Homo sapiens GN=POLD3;>sp|Q15054-2|DPOD3_HUMAN Isoform 2 of DNA polymerase delta subunit 3 OS=Homo sapiens GN=POLD3;>sp|Q15054|DPOD3_HUMAN DNA polymerase delta subunit 3 OS=Homo sapien	POLD3	10	10	0	11.847	1.6	0.899	0.0353862	1	0.453	31100	4220	0.000645	0.00731	46.2	0.805	-0.0762	34.2	7	0.105	0.0819	0.151624	39900	6640	0.0189	0.00711	47.9	0.399	-0.0951	29.8	7	0.0965	0.061	0.127979
q5rkv6	>sp|Q5RKV6|EXOS6_HUMAN Exosome complex component MTR3 OS=Homo sapiens GN=EXOSC6 PE=1 SV=1	EXOSC6	12	12	0	323.31	1.6	0.897	0.0362252	1	0.827	28200	4960	0.0566	0.0539	53.7	0.671	-0.0625	6.37	7	0.0858	0.0787	0.189109	34600	5250	0.0915	0.0281	55.2	0.595	-0.0732	8.21	7	0.0601	0.0552	0.205323
p19387	>sp|P19387|RPB3_HUMAN DNA-directed RNA polymerase II subunit RPB3 OS=Homo sapiens GN=POLR2C PE=1 SV=2	POLR2C	9	9	0	79.66	1.6	0.892	0.0383229	1	0.667	36500	5160	0.0312	0.00867	47.4	0.696	-0.0861	11.7	7	0.0283	0.0745	0.238307	50500	9660	0.0643	0.0186	49	0.559	-0.114	386	7	0.074	0.0262	0.592039
p62316	>sp|P62316|SMD2_HUMAN Small nuclear ribonucleoprotein Sm D2 OS=Homo sapiens GN=SNRPD2 PE=1 SV=1;>sp|P62316-2|SMD2_HUMAN Isoform 2 of Small nuclear ribonucleoprotein Sm D2 OS=Homo sapiens GN=SNRPD2	SNRPD2	10	10	0	154.51	1.6	0.881	0.0429377	1	0.697	27300	3020	0.0717	0.0252	51.9	0.412	-0.0603	8.07	7	0.0615	0.0669	0.327332	27500	5960	0.0344	0.0504	53.5	0.778	-0.0624	33	7	0.127	0.0647	0.0786395
o15075-4	>sp|O15075-4|DCLK1_HUMAN Isoform 4 of Serine/threonine-protein kinase DCLK1 OS=Homo sapiens GN=DCLK1;>sp|O15075|DCLK1_HUMAN Serine/threonine-protein kinase DCLK1 OS=Homo sapiens GN=DCLK1 PE=1 SV=2;>sp|O15075-3|DCLK1_HUMAN Isoform 3 of Serine/threonine-prot	DCLK1	8	8	0	99.397	1.6	0.863	0.0504893	1	0.637	24400	6610	0	0.051	52.1	0.437	-0.0578	13.4	7	0.116	0.0893	0.0649416	26300	3110	0	0.0442	53.7	0.745	-0.0616	40.5	7	0.0826	0.0508	0.263997
o00410-3	>sp|O00410-3|IPO5_HUMAN Isoform 3 of Importin-5 OS=Homo sapiens GN=IPO5;>sp|O00410|IPO5_HUMAN Importin-5 OS=Homo sapiens GN=IPO5 PE=1 SV=4;>sp|O00410-2|IPO5_HUMAN Isoform 2 of Importin-5 OS=Homo sapiens GN=IPO5	IPO5	31	31	0	323.31	1.6	0.861	0.0513284	1	0.793	29800	4190	0	0.00904	49.7	0.792	-0.0716	15.7	7	0.0801	0.0695	0.296876	41800	2340	0.0188	0.00289	51.2	0.337	-0.0975	4.81	7	0.0372	0.0588	0.157316
p59998	>sp|P59998|ARPC4_HUMAN Actin-related protein 2/3 complex subunit 4 OS=Homo sapiens GN=ARPC4 PE=1 SV=3;>sp|P59998-3|ARPC4_HUMAN Isoform 3 of Actin-related protein 2/3 complex subunit 4 OS=Homo sapiens GN=ARPC4;>sp|P59998-2|ARPC4_HUMAN Isoform 2 of Actin-rel	ARPC4	7	7	0	39.785	1.6	0.861	0.0513284	1	0.533	22000	4540	0	0.0427	52.1	0.658	-0.0522	13.7	7	0.0565	0.0667	0.329675	27400	3600	0	0.027	53.7	0.556	-0.0641	4.16	7	0.0451	0.0693	0.0172983
q9unq2	>sp|Q9UNQ2|DIM1_HUMAN Probable dimethyladenosine transferase OS=Homo sapiens GN=DIMT1 PE=1 SV=1	DIMT1	6	6	0	8.6727	1.6	0.857	0.0530065	1	1.42	35400	2430	0.000839	0.00534	49.2	0.327	-0.0853	1.89	7	0.0837	0.171	0.892081	39600	7630	0.00834	0.00693	50.8	0.792	-0.0937	12.1	7	0.25	0.0974	0.357417
p35611-2	>sp|P35611-2|ADDA_HUMAN Isoform 2 of Alpha-adducin OS=Homo sapiens GN=ADD1;>sp|P35611-6|ADDA_HUMAN Isoform 6 of Alpha-adducin OS=Homo sapiens GN=ADD1;>sp|P35611-4|ADDA_HUMAN Isoform 4 of Alpha-adducin OS=Homo sapiens GN=ADD1;>sp|P35611|ADDA_HUMAN Alpha-add	ADD1	21	20	0	95.179	1.6	0.851	0.0555237	1	0.26	28800	2600	0.0574	0.0198	51.5	0.326	-0.0646	21.3	7	0.0402	0.031	0.74786	38900	4070	0.0842	0.0181	53.1	0.786	-0.0839	45.6	7	0.0732	0.0369	0.449354
p30876	>sp|P30876|RPB2_HUMAN DNA-directed RNA polymerase II subunit RPB2 OS=Homo sapiens GN=POLR2B PE=1 SV=1	POLR2B	25	25	0	323.31	1.6	0.85	0.0559432	1	0.53	28200	3760	0.0225	0.0112	47.4	0.732	-0.0672	12.8	7	0.0465	0.057	0.443299	42600	8390	0.0453	0.0126	49	0.431	-0.0981	58.9	7	0.0611	0.0327	0.505361
q13907	>sp|Q13907|IDI1_HUMAN Isopentenyl-diphosphate Delta-isomerase 1 OS=Homo sapiens GN=IDI1 PE=1 SV=2;>sp|Q13907-2|IDI1_HUMAN Isoform 2 of Isopentenyl-diphosphate Delta-isomerase 1 OS=Homo sapiens GN=IDI1	IDI1	12	12	0	39.021	1.6	0.85	0.0559432	1	0.2	20500	1570	0.111	0.0278	50.2	0.633	-0.044	50.6	7	0.0913	0.0413	0.627207	27800	1930	0.131	0.0203	51.8	0.568	-0.0577	23.6	7	0.0383	0.0498	0.277332
q7l576	>sp|Q7L576|CYFP1_HUMAN Cytoplasmic FMR1-interacting protein 1 OS=Homo sapiens GN=CYFIP1 PE=1 SV=1	CYFIP1	22	12	0	34.599	1.6	0.846	0.0576214	1	0.777	37700	6540	0.00414	0.00914	48.7	0.816	-0.0907	13.2	7	0.111	0.0757	0.22425	49000	2750	0.0162	0.0032	50.2	0.227	-0.115	7.48	7	0.0401	0.0539	0.222658
p14735	>sp|P14735|IDE_HUMAN Insulin-degrading enzyme OS=Homo sapiens GN=IDE PE=1 SV=4	IDE	30	30	0	54.152	1.6	0.842	0.0592995	1	0.473	40300	4690	0.0173	0.00407	47.7	0.76	-0.0962	15.7	7	0.0928	0.0622	0.382387	40900	2920	0.0148	0.00497	49.2	0.363	-0.0971	14.2	7	0.0378	0.0373	0.44402
p11172	>sp|P11172|UMPS_HUMAN Uridine 5-monophosphate synthase OS=Homo sapiens GN=UMPS PE=1 SV=1;>sp|P11172-3|UMPS_HUMAN Isoform 3 of Uridine 5-monophosphate synthase OS=Homo sapiens GN=UMPS;>sp|P11172-2|UMPS_HUMAN Isoform 2 of Uridine 5-monophosphate synthase	UMPS	19	19	0	24.479	1.6	0.84	0.0601386	1	0.793	30700	4160	0	0.00888	49	0.763	-0.0741	8.49	7	0.105	0.0841	0.125854	35100	2160	0.00523	0.00473	50.6	0.35	-0.0834	7.21	7	0.0473	0.044	0.354675
q5t280	>sp|Q5T280|CI114_HUMAN Putative methyltransferase C9orf114 OS=Homo sapiens GN=C9orf114 PE=1 SV=3	C9orf114	10	10	0	15.265	1.6	0.837	0.0613972	1	0.973	40400	3740	0.0245	0.00465	47.6	0.274	-0.096	2.01	7	0.0477	0.148	0.622662	54800	17300	0.0352	0.0123	49.2	0.791	-0.127	14.8	7	0.114	0.0733	0.036042
p51553-2	>sp|P51553-2|IDH3G_HUMAN Isoform 2 of Isocitrate dehydrogenase [NAD] subunit gamma, mitochondrial OS=Homo sapiens GN=IDH3G;>sp|P51553|IDH3G_HUMAN Isocitrate dehydrogenase [NAD] subunit gamma, mitochondrial OS=Homo sapiens GN=IDH3G PE=1 SV=1	IDH3G	3	3	0	5.3403	1.6	0.834	0.0626558	1	1.16	37800	3580	0	0.0139	53.7	0.246	-0.0884	10.6	7	0.0971	0.146	0.599235	47900	12500	0	0.0166	55.2	0.797	-0.111	15.1	7	0.111	0.0977	0.361417
p46781	>sp|P46781|RS9_HUMAN 40S ribosomal protein S9 OS=Homo sapiens GN=RPS9 PE=1 SV=3	RPS9	18	18	0	54.025	1.6	0.834	0.0626558	1	0.913	32900	3240	0.018	0.00538	48.5	0.446	-0.0782	11.9	7	0.0916	0.181	1.00922	38100	8990	0.0214	0.015	50.1	0.705	-0.0892	18	7	0.28	0.0903	0.262738
p20340-4	>sp|P20340-4|RAB6A_HUMAN Isoform 4 of Ras-related protein Rab-6A OS=Homo sapiens GN=RAB6A;>sp|P20340-2|RAB6A_HUMAN Isoform 2 of Ras-related protein Rab-6A OS=Homo sapiens GN=RAB6A;>sp|P20340|RAB6A_HUMAN Ras-related protein Rab-6A OS=Homo sapiens GN=RAB6A P	RAB6A	3	2	0	5.7063	1.6	0.827	0.0655925	1	0.58	29200	4540	0.018	0.0239	49.6	0.726	-0.069	9.64	7	0.132	0.09	0.0567419	32200	3040	0.00703	0.0159	51.2	0.395	-0.0761	4.18	7	0.0617	0.0732	0.0347085
q9h5h4	>sp|Q9H5H4|ZN768_HUMAN Zinc finger protein 768 OS=Homo sapiens GN=ZNF768 PE=1 SV=2	ZNF768	8	8	0	10.842	1.6	0.818	0.0693683	1	0.72	54600	8260	0.0753	0.0224	51.5	0.228	-0.12	91.9	7	0.102	0.117	0.259532	48000	14900	0.115	0.0229	53.1	0.786	-0.1	353	7	0.153	0.0368	0.450688
q5vyk3	>sp|Q5VYK3|ECM29_HUMAN Proteasome-associated protein ECM29 homolog OS=Homo sapiens GN=ECM29 PE=1 SV=2	ECM29	33	33	0	124.29	1.6	0.81	0.0727245	1	0.633	45500	5840	0.0112	0.0032	46.5	0.797	-0.11	12.7	7	0.0976	0.0684	0.309761	61600	2500	0.0256	0.00368	48.1	0.144	-0.146	6.55	7	0.0247	0.0276	0.57337
p50402	>sp|P50402|EMD_HUMAN Emerin OS=Homo sapiens GN=EMD PE=1 SV=1	EMD	6	6	0	10.239	1.6	0.794	0.0794371	1	0.917	38600	5580	0.0652	0.0305	52.4	0.477	-0.0854	10.2	7	0.0614	0.0744	0.239478	36800	6300	0.0588	0.0243	54	0.634	-0.0812	14.3	7	0.0864	0.0496	0.279999
q7l273	>sp|Q7L273|KCTD9_HUMAN BTB/POZ domain-containing protein KCTD9 OS=Homo sapiens GN=KCTD9 PE=2 SV=1	KCTD9	8	8	0	120.18	1.6	0.793	0.0798566	1	0.597	33400	5700	0.0354	0.0197	48.4	0.759	-0.078	4.8	7	0.0854	0.0945	0.00402949	46100	3270	0.0408	0.00868	50	0.23	-0.106	4.76	7	0.0388	0.0457	0.332006
a0fgr8-2	>sp|A0FGR8-2|ESYT2_HUMAN Isoform 2 of Extended synaptotagmin-2 OS=Homo sapiens GN=ESYT2;>sp|A0FGR8|ESYT2_HUMAN Extended synaptotagmin-2 OS=Homo sapiens GN=ESYT2 PE=1 SV=1;>sp|A0FGR8-6|ESYT2_HUMAN Isoform 6 of Extended synaptotagmin-2 OS=Homo sapiens GN=ESY	ESYT2	3	3	0	6.1597	1.6	0.778	0.0861496	1	0.647	37500	4100	0.0193	0.0117	46.1	0.58	-0.0903	6.7	7	0.0777	0.129	0.400099	40100	4660	0.00394	0.00429	47.7	0.519	-0.097	10.2	7	0.0659	0.0521	0.246661
p12955	>sp|P12955|PEPD_HUMAN Xaa-Pro dipeptidase OS=Homo sapiens GN=PEPD PE=1 SV=3;>sp|P12955-3|PEPD_HUMAN Isoform 3 of Xaa-Pro dipeptidase OS=Homo sapiens GN=PEPD;>sp|P12955-2|PEPD_HUMAN Isoform 2 of Xaa-Pro dipeptidase OS=Homo sapiens GN=PEPD	PEPD	10	10	0	21.28	1.6	0.774	0.0878277	1	0.343	28700	3900	0	0.0137	50.9	0.748	-0.0685	23.7	7	0.0881	0.0573	0.439785	34400	1470	0.000752	0.00476	52.5	0.198	-0.0812	1.3	7	0.0322	0.0576	0.173318
q9uiv1-2	>sp|Q9UIV1-2|CNOT7_HUMAN Isoform 2 of CCR4-NOT transcription complex subunit 7 OS=Homo sapiens GN=CNOT7;>sp|Q9UIV1|CNOT7_HUMAN CCR4-NOT transcription complex subunit 7 OS=Homo sapiens GN=CNOT7 PE=1 SV=3	CNOT7	3	3	0	16.828	1.6	0.769	0.0899254	1	1.09	52500	9360	0.00263	0.00448	47.5	0.676	-0.127	11.7	7	0.156	0.0852	0.112968	38900	3630	0.0266	0.00791	49.1	0.366	-0.0913	1.34	7	0.0314	0.0957	0.334747
p32929	>sp|P32929|CGL_HUMAN Cystathionine gamma-lyase OS=Homo sapiens GN=CTH PE=1 SV=3;>sp|P32929-2|CGL_HUMAN Isoform 2 of Cystathionine gamma-lyase OS=Homo sapiens GN=CTH;>sp|P32929-3|CGL_HUMAN Isoform 3 of Cystathionine gamma-lyase OS=Homo sapiens GN=CTH	CTH	10	10	0	23.681	1.6	0.759	0.0941207	1	0.577	31900	4600	0.141	0.0156	49.2	0.613	-0.0664	6.83	7	0.0946	0.0872	0.0895407	26900	1520	0.137	0.017	50.8	0.448	-0.0558	5.13	7	0.081	0.0779	0.0973833
q9ns91	>sp|Q9NS91|RAD18_HUMAN E3 ubiquitin-protein ligase RAD18 OS=Homo sapiens GN=RAD18 PE=1 SV=2	RAD18	5	5	0	4.3142	1.6	0.754	0.0962184	1	0.717	36600	3060	0.0374	0.00885	45.7	0.179	-0.0867	1.22	7	0.0535	0.0895	0.0625988	34500	7500	0.0494	0.013	47.2	0.732	-0.0801	5.03	7	0.0771	0.0999	0.390755
o14744-5	>sp|O14744-5|ANM5_HUMAN Isoform 5 of Protein arginine N-methyltransferase 5 OS=Homo sapiens GN=PRMT5;>sp|O14744|ANM5_HUMAN Protein arginine N-methyltransferase 5 OS=Homo sapiens GN=PRMT5 PE=1 SV=4;>sp|O14744-3|ANM5_HUMAN Isoform 3 of Protein arginine N-met	PRMT5	16	16	0	170.76	1.6	0.727	0.107546	1	0.773	30300	4090	0	0.00978	50.9	0.692	-0.0722	9.53	7	0.095	0.0725	0.261735	37900	2000	0	0.00555	52.5	0.222	-0.0895	1.78	7	0.0269	0.0622	0.111977
q9nwx6	>sp|Q9NWX6|THG1_HUMAN Probable tRNA(His) guanylyltransferase OS=Homo sapiens GN=THG1L PE=1 SV=2	THG1L	4	4	0	14.869	1.6	0.726	0.107965	1	0.503	32800	4210	0	0.00933	50.4	0.546	-0.0785	10.1	7	0.122	0.0852	0.112968	35200	4180	0	0.00864	52	0.478	-0.0833	11.6	7	0.0491	0.0597	0.145315
q9hcg8	>sp|Q9HCG8|CWC22_HUMAN Pre-mRNA-splicing factor CWC22 homolog OS=Homo sapiens GN=CWC22 PE=1 SV=3	CWC22	12	12	0	75.943	1.6	0.725	0.108385	1	0.68	45900	9990	0.0251	0.00573	44	0.715	-0.111	21.3	7	0.0863	0.0591	0.4187	71800	5190	0.0887	0.00893	45.6	0.119	-0.161	2.45	7	0.0332	0.0588	0.157316
p57737-2	>sp|P57737-2|CORO7_HUMAN Isoform 2 of Coronin-7 OS=Homo sapiens GN=CORO7;>sp|P57737-4|CORO7_HUMAN Isoform 4 of Coronin-7 OS=Homo sapiens GN=CORO7;>sp|P57737|CORO7_HUMAN Coronin-7 OS=Homo sapiens GN=CORO7 PE=1 SV=2;>sp|P57737-3|CORO7_HUMAN Isoform 3 of Coro	CORO7	8	8	0	13.035	1.6	0.725	0.108385	1	0.57	41300	2600	0.0137	0.00188	46.1	0.291	-0.1	2.5	7	0.0367	0.0634	0.368331	37400	4420	0.0111	0.00592	47.7	0.664	-0.0898	20.2	7	0.0455	0.0616	0.119978
q9nzi8	>sp|Q9NZI8|IF2B1_HUMAN Insulin-like growth factor 2 mRNA-binding protein 1 OS=Homo sapiens GN=IGF2BP1 PE=1 SV=2;>sp|Q9NZI8-2|IF2B1_HUMAN Isoform 2 of Insulin-like growth factor 2 mRNA-binding protein 1 OS=Homo sapiens GN=IGF2BP1	IGF2BP1	17	17	0	58.758	1.6	0.723	0.109224	1	1.36	49900	3140	0.0109	0.00211	46.5	0.295	-0.121	6.15	7	0.0478	0.177	0.962364	55500	10100	0.0175	0.00577	48.1	0.66	-0.132	29.9	7	0.219	0.1	0.392088
p46087	>sp|P46087|NOP2_HUMAN Probable 28S rRNA (cytosine(4447)-C(5))-methyltransferase OS=Homo sapiens GN=NOP2 PE=1 SV=2;>sp|P46087-4|NOP2_HUMAN Isoform 4 of Probable 28S rRNA (cytosine(4447)-C(5))-methyltransferase OS=Homo sapiens GN=NOP2	NOP2	29	1	0	125.43	1.6	0.716	0.112161	1	1.76	50300	4770	0.0269	0.00696	50.8	0.198	-0.117	30	7	0.0471	0.176	0.95065	37900	5860	0.00804	0.0109	52.4	0.688	-0.0887	9.3	7	0.433	0.196	1.67225
q9bt09	>sp|Q9BT09|CNPY3_HUMAN Protein canopy homolog 3 OS=Homo sapiens GN=CNPY3 PE=1 SV=1	CNPY3	12	12	0	111.68	1.6	0.716	0.112161	1	0.737	28200	2140	0.237	0.0236	49.2	0.499	-0.0525	15.8	7	0.1	0.0624	0.380045	52200	4360	0.324	0.0204	50.8	0.513	-0.0851	50.3	7	0.0852	0.0667	0.0519694
q9ntz6	>sp|Q9NTZ6|RBM12_HUMAN RNA-binding protein 12 OS=Homo sapiens GN=RBM12 PE=1 SV=1	RBM12	13	13	0	44.136	1.6	0.71	0.114678	1	0.56	46200	5240	0.00975	0.00297	47	0.61	-0.112	11	7	0.0855	0.0592	0.417529	53900	5330	0.0135	0.00774	48.6	0.362	-0.129	48.4	7	0.0406	0.024	0.621376
o95819-4	>sp|O95819-4|M4K4_HUMAN Isoform 4 of Mitogen-activated protein kinase kinase kinase kinase 4 OS=Homo sapiens GN=MAP4K4;>sp|O95819-2|M4K4_HUMAN Isoform 2 of Mitogen-activated protein kinase kinase kinase kinase 4 OS=Homo sapiens GN=MAP4K4;>sp|O95819|M4K4_HU	MAP4K4	6	6	0	43.675	1.6	0.71	0.114678	1	1.14	63900	11800	0.0312	0.0126	49.5	0.535	-0.149	13.6	7	0.0856	0.122	0.318102	94700	23600	0.0515	0.0158	51.1	0.467	-0.214	10.3	7	0.126	0.0722	0.0213734
q3b726	>sp|Q3B726|RPA43_HUMAN DNA-directed RNA polymerase I subunit RPA43 OS=Homo sapiens GN=TWISTNB PE=1 SV=1	TWISTNB	10	10	0	97.134	1.6	0.709	0.115097	1	1	42000	9690	0.156	0.0341	46.9	0.483	-0.0871	8.34	7	0.0953	0.0932	0.0192575	89200	33600	0.22	0.025	48.5	0.519	-0.169	25.3	7	0.0932	0.0672	0.0453019
p60981-2	>sp|P60981-2|DEST_HUMAN Isoform 2 of Destrin OS=Homo sapiens GN=DSTN;>sp|P60981|DEST_HUMAN Destrin OS=Homo sapiens GN=DSTN PE=1 SV=3	DSTN	8	8	0	22.451	1.6	0.702	0.118034	1	0.62	28600	3080	0	0.00692	48.8	0.632	-0.0689	9.3	7	0.0685	0.063	0.373016	36300	1740	0.00837	0.00338	50.4	0.305	-0.0859	5.26	7	0.0348	0.0503	0.270664
q86y56	>sp|Q86Y56|DAAF5_HUMAN Dynein assembly factor 5, axonemal OS=Homo sapiens GN=DNAAF5 PE=1 SV=4;>sp|Q86Y56-2|DAAF5_HUMAN Isoform 2 of Dynein assembly factor 5, axonemal OS=Homo sapiens GN=DNAAF5	DNAAF5	18	18	0	124.97	1.6	0.689	0.123488	1	0.797	35400	4140	0.00628	0.00247	44.7	0.663	-0.0871	4.72	7	0.0557	0.0829	0.13991	44200	4080	0.0171	0.00339	46.2	0.189	-0.107	12	7	0.0631	0.0504	0.269331
q8iwx8	>sp|Q8IWX8|CHERP_HUMAN Calcium homeostasis endoplasmic reticulum protein OS=Homo sapiens GN=CHERP PE=1 SV=3	CHERP	7	7	0	11.732	1.6	0.684	0.125586	1	0.31	35900	3460	0.0197	0.00361	46.2	0.659	-0.0864	11.2	7	0.0676	0.0847	0.118825	58100	5320	0.0206	0.00543	47.9	0.182	-0.138	27	7	0.0386	0.0276	0.57337
p42285	>sp|P42285|SK2L2_HUMAN Superkiller viralicidic activity 2-like 2 OS=Homo sapiens GN=SKIV2L2 PE=1 SV=3	SKIV2L2	32	32	0	135.88	1.6	0.683	0.126005	1	0.743	40200	4150	0.0145	0.00348	48.6	0.496	-0.0957	6.98	7	0.0947	0.0704	0.286334	51200	5510	0.0218	0.00552	50.2	0.469	-0.12	28.1	7	0.0348	0.0382	0.432019
q01831-2	>sp|Q01831-2|XPC_HUMAN Isoform 2 of DNA repair protein complementing XP-C cells OS=Homo sapiens GN=XPC;>sp|Q01831|XPC_HUMAN DNA repair protein complementing XP-C cells OS=Homo sapiens GN=XPC PE=1 SV=4	XPC	4	4	0	5.6896	1.6	0.665	0.133557	1	0.445	89700	129000	0.0143	0.0164	46.8	0.542	-0.216	199	7	0.157	0.0973	0.0287693	67600	14100	0.0227	0.0103	48.4	0.385	-0.16	86.3	7	0.0924	0.0403	0.404015
p14866	>sp|P14866|HNRPL_HUMAN Heterogeneous nuclear ribonucleoprotein L OS=Homo sapiens GN=HNRNPL PE=1 SV=2;>sp|P14866-2|HNRPL_HUMAN Isoform 2 of Heterogeneous nuclear ribonucleoprotein L OS=Homo sapiens GN=HNRNPL	HNRNPL	23	23	0	249.76	1.6	0.662	0.134815	1	0.85	41700	3940	0.00705	0.00249	45.6	0.436	-0.102	5.17	7	0.0197	0.138	0.505524	65600	10800	0.0207	0.00428	47.2	0.499	-0.157	21.3	7	0.0684	0.0545	0.214657
q99832	>sp|Q99832|TCPH_HUMAN T-complex protein 1 subunit eta OS=Homo sapiens GN=CCT7 PE=1 SV=2;>sp|Q99832-3|TCPH_HUMAN Isoform 3 of T-complex protein 1 subunit eta OS=Homo sapiens GN=CCT7;>sp|Q99832-4|TCPH_HUMAN Isoform 4 of T-complex protein 1 subunit eta OS=Hom	CCT7	26	26	0	182.96	1.6	0.658	0.136493	1	0.597	27700	3160	0.00898	0.00749	49.4	0.613	-0.0661	7.99	7	0.0768	0.0702	0.288676	33600	1840	0	0.0137	51	0.239	-0.08	1.57	7	0.0229	0.053	0.23466
q5qje6	>sp|Q5QJE6|TDIF2_HUMAN Deoxynucleotidyltransferase terminal-interacting protein 2 OS=Homo sapiens GN=DNTTIP2 PE=1 SV=2	DNTTIP2	13	13	0	47.709	1.6	0.655	0.137752	1	0.777	32400	2720	0.0103	0.00544	47.2	0.368	-0.0781	4.64	7	0.0328	0.114	0.224391	39500	7660	0.0214	0.0144	48.8	0.541	-0.0933	35.4	7	0.0912	0.0402	0.405349
q96i59	>sp|Q96I59|SYNM_HUMAN Probable asparagine--tRNA ligase, mitochondrial OS=Homo sapiens GN=NARS2 PE=1 SV=3;>sp|Q96I59-2|SYNM_HUMAN Isoform 2 of Probable asparagine--tRNA ligase, mitochondrial OS=Homo sapiens GN=NARS2	NARS2	2	2	0	4.7154	1.6	0.652	0.139011	1	0.923	88600	11600	0.0221	0.00646	47.4	0.25	-0.211	1.24	7	0.0454	0.118	0.271246	60800	13800	0.0493	0.0141	49	0.603	-0.139	19.2	7	0.0458	0.0424	0.376011
p54619-2	>sp|P54619-2|AAKG1_HUMAN Isoform 2 of 5-AMP-activated protein kinase subunit gamma-1 OS=Homo sapiens GN=PRKAG1;>sp|P54619|AAKG1_HUMAN 5-AMP-activated protein kinase subunit gamma-1 OS=Homo sapiens GN=PRKAG1 PE=1 SV=1;>sp|P54619-3|AAKG1_HUMAN Isoform 3 of	PRKAG1	6	4	0	12.162	1.6	0.647	0.141108	1	0.757	34400	2950	0	0.0026	46.4	0.611	-0.0842	2.9	7	0.0861	0.107	0.142394	44600	3010	0.0107	0.00486	48	0.213	-0.107	1.98	7	0.0329	0.0577	0.171985
o00567	>sp|O00567|NOP56_HUMAN Nucleolar protein 56 OS=Homo sapiens GN=NOP56 PE=1 SV=4	NOP56	14	14	0	28.604	1.6	0.63	0.14824	1	1.37	48500	2490	0.0162	0.00306	49.6	0.16	-0.115	4.72	7	0.0843	0.159	0.751515	55600	14700	0.033	0.0101	51.2	0.609	-0.128	22.3	7	0.242	0.0797	0.121386
o60942	>sp|O60942|MCE1_HUMAN mRNA-capping enzyme OS=Homo sapiens GN=RNGTT PE=1 SV=1;>sp|O60942-4|MCE1_HUMAN Isoform 4 of mRNA-capping enzyme OS=Homo sapiens GN=RNGTT;>sp|O60942-2|MCE1_HUMAN Isoform 2 of mRNA-capping enzyme OS=Homo sapiens GN=RNGTT;>sp|O60942-3|MC	RNGTT	6	6	0	24.614	1.6	0.625	0.150338	1	0.893	36900	4110	0.00407	0.00295	46	0.609	-0.0902	4.99	7	0.054	0.0865	0.0977404	66200	5750	0.0423	0.00732	47.6	0.139	-0.154	3.78	7	0.0303	0.0429	0.369344
o43837	>sp|O43837|IDH3B_HUMAN Isocitrate dehydrogenase [NAD] subunit beta, mitochondrial OS=Homo sapiens GN=IDH3B PE=1 SV=2;>sp|O43837-2|IDH3B_HUMAN Isoform A of Isocitrate dehydrogenase [NAD] subunit beta, mitochondrial OS=Homo sapiens GN=IDH3B;>sp|O43837-3|IDH3	IDH3B	7	7	0	41.055	1.6	0.62	0.152436	1	0.433	32200	2650	0.00235	0.00433	49.8	0.321	-0.0771	2.64	7	0.0676	0.0878	0.0825124	38000	5080	0	0.0073	51.4	0.53	-0.0902	10.9	7	0.0875	0.0932	0.30141
o96019	>sp|O96019|ACL6A_HUMAN Actin-like protein 6A OS=Homo sapiens GN=ACTL6A PE=1 SV=1;>sp|O96019-2|ACL6A_HUMAN Isoform 2 of Actin-like protein 6A OS=Homo sapiens GN=ACTL6A	ACTL6A	13	13	0	38.666	1.6	0.613	0.155372	1	0.573	31800	3160	0.0157	0.00885	48.8	0.507	-0.0755	5.07	7	0.0789	0.0737	0.247678	31700	2340	0.00139	0.00727	50.4	0.346	-0.0757	4.78	7	0.0326	0.0536	0.226659
q96ga3	>sp|Q96GA3|LTV1_HUMAN Protein LTV1 homolog OS=Homo sapiens GN=LTV1 PE=1 SV=1	LTV1	5	5	0	5.1324	1.6	0.606	0.158309	1	0.758	41100	3780	0.00531	0.00433	49	0.465	-0.0986	6.2	7	0.0809	0.116	0.247819	97600	21800	0.0397	0.00967	50.6	0.389	-0.224	7.63	7	0.069	0.0896	0.253403
q92499	>sp|Q92499|DDX1_HUMAN ATP-dependent RNA helicase DDX1 OS=Homo sapiens GN=DDX1 PE=1 SV=2;>sp|Q92499-3|DDX1_HUMAN Isoform 3 of ATP-dependent RNA helicase DDX1 OS=Homo sapiens GN=DDX1;>sp|Q92499-2|DDX1_HUMAN Isoform 2 of ATP-dependent RNA helicase DDX1 OS=Hom	DDX1	26	26	0	129.31	1.6	0.595	0.162924	1	0.833	60200	7760	0.0127	0.00319	48.2	0.574	-0.144	15.5	7	0.117	0.0875	0.0860265	89500	10200	0.017	0.00351	49.9	0.16	-0.211	25.5	7	0.0329	0.034	0.488026
q8n8s7	>sp|Q8N8S7|ENAH_HUMAN Protein enabled homolog OS=Homo sapiens GN=ENAH PE=1 SV=2;>sp|Q8N8S7-3|ENAH_HUMAN Isoform 3 of Protein enabled homolog OS=Homo sapiens GN=ENAH;>sp|Q8N8S7-2|ENAH_HUMAN Isoform 2 of Protein enabled homolog OS=Homo sapiens GN=ENAH	ENAH	24	24	0	287.17	1.6	0.583	0.167958	1	0.21	28100	5180	0.00991	0.0287	51.2	0.319	-0.0663	57.1	7	0.0861	0.0465	0.566295	34500	3760	0.0239	0.0163	52.8	0.488	-0.0795	26.5	7	0.0438	0.0289	0.556035
o75146	>sp|O75146|HIP1R_HUMAN Huntingtin-interacting protein 1-related protein OS=Homo sapiens GN=HIP1R PE=1 SV=2;>sp|O75146-2|HIP1R_HUMAN Isoform 2 of Huntingtin-interacting protein 1-related protein OS=Homo sapiens GN=HIP1R	HIP1R	14	13	0	19.757	1.6	0.581	0.168797	1	0.947	54100	7180	0.0296	0.00826	49.2	0.512	-0.126	9.19	7	0.126	0.0896	0.0614274	95500	14200	0.0232	0.00917	50.8	0.275	-0.222	19.9	7	0.0389	0.0289	0.556035
o75083	>sp|O75083|WDR1_HUMAN WD repeat-containing protein 1 OS=Homo sapiens GN=WDR1 PE=1 SV=4;>sp|O75083-3|WDR1_HUMAN Isoform 2 of WD repeat-containing protein 1 OS=Homo sapiens GN=WDR1	WDR1	26	26	0	274.42	1.6	0.58	0.169217	1	0.793	39100	3900	0.0108	0.00445	48.9	0.531	-0.0934	10.9	7	0.103	0.0611	0.395273	45200	2510	0.0139	0.00303	50.5	0.232	-0.106	5.93	7	0.0434	0.0475	0.308003
p00374	>sp|P00374|DYR_HUMAN Dihydrofolate reductase OS=Homo sapiens GN=DHFR PE=1 SV=2;>sp|P00374-2|DYR_HUMAN Isoform 2 of Dihydrofolate reductase OS=Homo sapiens GN=DHFR	DHFR	8	8	0	34.348	1.6	0.577	0.170476	1	0.553	40700	4100	0.0112	0.00545	45.6	0.474	-0.099	7.58	7	0.0445	0.0456	0.576837	62500	9810	0.0262	0.00525	47.2	0.33	-0.149	12.4	7	0.0375	0.0432	0.365343
p47897-2	>sp|P47897-2|SYQ_HUMAN Isoform 2 of Glutamine--tRNA ligase OS=Homo sapiens GN=QARS;>sp|P47897|SYQ_HUMAN Glutamine--tRNA ligase OS=Homo sapiens GN=QARS PE=1 SV=1	QARS	21	21	0	112.89	1.6	0.573	0.172154	1	0.74	42100	4600	0.00356	0.00311	47.4	0.552	-0.102	6.67	7	0.106	0.0726	0.260563	67400	4220	0.0287	0.00359	49	0.155	-0.158	7.45	7	0.0271	0.0338	0.490693
q8n3u4	>sp|Q8N3U4|STAG2_HUMAN Cohesin subunit SA-2 OS=Homo sapiens GN=STAG2 PE=1 SV=3;>sp|Q8N3U4-2|STAG2_HUMAN Isoform 2 of Cohesin subunit SA-2 OS=Homo sapiens GN=STAG2	STAG2	6	6	0	5.0633	1.6	0.573	0.172154	1	1.41	51700	7480	0.0152	0.00658	50.2	0.557	-0.122	3.55	7	0.142	0.159	0.751515	65900	5320	0.0293	0.00314	51.8	0.131	-0.152	5.74	7	0.0436	0.0577	0.171985
q5vw32	>sp|Q5VW32|BROX_HUMAN BRO1 domain-containing protein BROX OS=Homo sapiens GN=BROX PE=1 SV=1;>sp|Q5VW32-2|BROX_HUMAN Isoform 2 of BRO1 domain-containing protein BROX OS=Homo sapiens GN=BROX	BROX	9	9	0	12.627	1.6	0.565	0.17551	1	0.2	41500	3740	0.02	0.00483	46.2	0.512	-0.0997	16.4	7	0.0992	0.0489	0.538182	59400	5970	0.0303	0.00304	47.9	0.239	-0.14	11.2	7	0.0382	0.0261	0.593373
p25398	>sp|P25398|RS12_HUMAN 40S ribosomal protein S12 OS=Homo sapiens GN=RPS12 PE=1 SV=3	RPS12	8	8	0	127.93	1.6	0.561	0.177188	1	0.617	29400	2560	0.0193	0.0258	50.1	0.459	-0.069	10.9	7	0.0691	0.0433	0.603779	40700	3090	0.0615	0.0112	51.7	0.323	-0.0907	13.5	7	0.0259	0.0315	0.521364
q8iwr0	>sp|Q8IWR0|Z3H7A_HUMAN Zinc finger CCCH domain-containing protein 7A OS=Homo sapiens GN=ZC3H7A PE=1 SV=1	ZC3H7A	14	13	0	35.183	1.6	0.557	0.178866	1	0.313	39400	3930	0.02	0.00403	45.4	0.542	-0.0954	6.82	7	0.0511	0.122	0.318102	49000	1850	0.0168	0.00145	47	0.126	-0.118	1.42	7	0.0189	0.0515	0.254662
q9bwg4-2	>sp|Q9BWG4-2|SSBP4_HUMAN Isoform 2 of Single-stranded DNA-binding protein 4 OS=Homo sapiens GN=SSBP4;>sp|Q9BWG4|SSBP4_HUMAN Single-stranded DNA-binding protein 4 OS=Homo sapiens GN=SSBP4 PE=1 SV=1	SSBP4	3	3	0	7.5156	1.6	0.55	0.181803	1	0.382	41800	3830	0.0161	0.00928	51.1	0.184	-0.098	3.22	7	0.0684	0.0932	0.0192575	55600	10700	0.00869	0.018	52.7	0.518	-0.13	40.2	7	0.0626	0.0641	0.0866406
q9y294	>sp|Q9Y294|ASF1A_HUMAN Histone chaperone ASF1A OS=Homo sapiens GN=ASF1A PE=1 SV=1	ASF1A	4	3	0	19.029	1.6	0.549	0.182223	1	1.11	38400	4240	0.00791	0.00497	49	0.475	-0.0919	5.07	7	0.113	0.109	0.165822	58000	6300	0.0257	0.00599	50.6	0.275	-0.135	20.5	7	0.069	0.0431	0.366677
p18074	>sp|P18074|ERCC2_HUMAN TFIIH basal transcription factor complex helicase XPD subunit OS=Homo sapiens GN=ERCC2 PE=1 SV=1;>sp|P18074-2|ERCC2_HUMAN Isoform 2 of TFIIH basal transcription factor complex helicase XPD subunit OS=Homo sapiens GN=ERCC2	ERCC2	7	7	0	13.469	1.6	0.54	0.185998	1	0.887	41800	2080	0.0104	0.00301	47.4	0.237	-0.101	3.62	7	0.0704	0.0859	0.104769	56700	10500	0.0058	0.00451	49	0.485	-0.136	14.7	7	0.0736	0.0614	0.122645
q9h0h5	>sp|Q9H0H5|RGAP1_HUMAN Rac GTPase-activating protein 1 OS=Homo sapiens GN=RACGAP1 PE=1 SV=1	RACGAP1	6	6	0	7.4097	1.6	0.538	0.186837	1	0.827	38100	1520	0.00859	0.00235	47.9	0.171	-0.0916	1.37	7	0.0422	0.0685	0.30859	77500	17500	0.0268	0.00634	49.5	0.51	-0.181	2.83	7	0.0727	0.0983	0.369418
p49411	>sp|P49411|EFTU_HUMAN Elongation factor Tu, mitochondrial OS=Homo sapiens GN=TUFM PE=1 SV=2	TUFM	22	22	0	68.413	1.6	0.536	0.187676	1	0.67	50200	6490	0.0106	0.00829	48.4	0.52	-0.12	16.9	7	0.0953	0.0462	0.569809	75200	3520	0.0165	0.00232	50	0.129	-0.177	4.72	7	0.0241	0.0403	0.404015
p49959-3	>sp|P49959-3|MRE11_HUMAN Isoform 3 of Double-strand break repair protein MRE11A OS=Homo sapiens GN=MRE11A;>sp|P49959|MRE11_HUMAN Double-strand break repair protein MRE11A OS=Homo sapiens GN=MRE11A PE=1 SV=3;>sp|P49959-2|MRE11_HUMAN Isoform 2 of Double-stra	MRE11A	19	19	0	28.527	1.6	0.535	0.188096	1	0.643	25300	2170	0	0.00724	47.7	0.474	-0.0615	3.32	7	0.0299	0.0704	0.286334	31100	2300	0.0219	0.00982	49.2	0.246	-0.0732	54.1	7	0.063	0.0278	0.570703
q8tdx7	>sp|Q8TDX7|NEK7_HUMAN Serine/threonine-protein kinase Nek7 OS=Homo sapiens GN=NEK7 PE=1 SV=1	NEK7	11	9	0	18.492	1.6	0.531	0.189774	1	0.657	46700	4920	0.00873	0.0028	48.1	0.487	-0.112	8.4	7	0.109	0.0722	0.265249	60900	4460	0.011	0.00359	49.7	0.211	-0.145	16.4	7	0.033	0.0316	0.52003
p10398	>sp|P10398|ARAF_HUMAN Serine/threonine-protein kinase A-Raf OS=Homo sapiens GN=ARAF PE=1 SV=2	ARAF	7	6	0	8.875	1.6	0.531	0.189774	1	0.837	50100	5800	0.0066	0.00356	47.7	0.522	-0.121	7.68	7	0.1	0.098	0.036969	69400	3180	0.0323	0.00509	49.2	0.0921	-0.162	1.24	7	0.0396	0.0563	0.190654
o15164-2	>sp|O15164-2|TIF1A_HUMAN Isoform Short of Transcription intermediary factor 1-alpha OS=Homo sapiens GN=TRIM24;>sp|O15164|TIF1A_HUMAN Transcription intermediary factor 1-alpha OS=Homo sapiens GN=TRIM24 PE=1 SV=3	TRIM24	14	13	0	50.983	1.6	0.529	0.190613	1	0.613	45000	2620	0.0243	0.00374	46.2	0.201	-0.108	2.3	7	0.0506	0.0706	0.283991	46500	6210	0.0478	0.014	47.9	0.489	-0.108	8.47	7	0.0506	0.0506	0.266664
q15021	>sp|Q15021|CND1_HUMAN Condensin complex subunit 1 OS=Homo sapiens GN=NCAPD2 PE=1 SV=3	NCAPD2	21	21	0	90.776	1.6	0.507	0.199843	1	0.627	50100	3270	0.00422	0.00226	46.9	0.356	-0.122	6.16	7	0.0808	0.0559	0.456185	61600	8270	0.0129	0.00318	48.5	0.361	-0.147	13.3	7	0.0509	0.0468	0.317337
q00653-4	>sp|Q00653-4|NFKB2_HUMAN Isoform 4 of Nuclear factor NF-kappa-B p100 subunit OS=Homo sapiens GN=NFKB2;>sp|Q00653|NFKB2_HUMAN Nuclear factor NF-kappa-B p100 subunit OS=Homo sapiens GN=NFKB2 PE=1 SV=4	NFKB2	20	20	0	244.87	1.6	0.503	0.201521	1	0.597	46500	4730	0.00765	0.00268	45.2	0.373	-0.114	11.9	7	0.0482	0.051	0.513583	59300	6620	0.021	0.00421	46.9	0.337	-0.142	12	7	0.0312	0.0297	0.545367
p52272-2	>sp|P52272-2|HNRPM_HUMAN Isoform 2 of Heterogeneous nuclear ribonucleoprotein M OS=Homo sapiens GN=HNRNPM;>sp|P52272|HNRPM_HUMAN Heterogeneous nuclear ribonucleoprotein M OS=Homo sapiens GN=HNRNPM PE=1 SV=3	HNRNPM	31	31	0	80.338	1.6	0.502	0.201941	1	0.527	40600	1980	0.0127	0.0013	44.5	0.293	-0.0994	1.23	7	0.0594	0.148	0.622662	55400	5940	0.0192	0.00315	46.1	0.407	-0.133	13.7	7	0.0785	0.0425	0.374678
p61088	>sp|P61088|UBE2N_HUMAN Ubiquitin-conjugating enzyme E2 N OS=Homo sapiens GN=UBE2N PE=1 SV=1	UBE2N	11	4	0	131.14	1.6	0.496	0.204458	1	0.673	41700	3490	0.0128	0.00468	50.2	0.381	-0.0986	17.1	7	0.104	0.0536	0.483127	48200	3470	0.0172	0.00454	51.8	0.317	-0.112	15.6	7	0.0221	0.0286	0.560035
o43172	>sp|O43172|PRP4_HUMAN U4/U6 small nuclear ribonucleoprotein Prp4 OS=Homo sapiens GN=PRPF4 PE=1 SV=2;>sp|O43172-2|PRP4_HUMAN Isoform 2 of U4/U6 small nuclear ribonucleoprotein Prp4 OS=Homo sapiens GN=PRPF4	PRPF4	16	16	0	95.835	1.6	0.493	0.205716	1	1.14	42700	3990	0.011	0.0035	47.8	0.404	-0.103	2.55	7	0.0621	0.124	0.34153	65200	13700	0.0482	0.011	49.4	0.283	-0.149	13	7	0.0763	0.0497	0.278665
q9bze4	>sp|Q9BZE4|NOG1_HUMAN Nucleolar GTP-binding protein 1 OS=Homo sapiens GN=GTPBP4 PE=1 SV=3;>sp|Q9BZE4-2|NOG1_HUMAN Isoform 2 of Nucleolar GTP-binding protein 1 OS=Homo sapiens GN=GTPBP4;>sp|Q9BZE4-3|NOG1_HUMAN Isoform 3 of Nucleolar GTP-binding protein 1 OS	GTPBP4	12	12	0	16.886	1.6	0.493	0.205716	1	0.32	34200	3150	0.0155	0.00298	44	0.456	-0.0838	1.2	7	0.0581	0.133	0.446954	40200	2380	0.0151	0.0018	45.6	0.189	-0.0976	2.78	7	0.0439	0.0883	0.236068
q6yn16	>sp|Q6YN16|HSDL2_HUMAN Hydroxysteroid dehydrogenase-like protein 2 OS=Homo sapiens GN=HSDL2 PE=1 SV=1;>sp|Q6YN16-2|HSDL2_HUMAN Isoform 2 of Hydroxysteroid dehydrogenase-like protein 2 OS=Homo sapiens GN=HSDL2	HSDL2	8	8	0	9.2348	1.6	0.469	0.215785	1	0.813	50200	5130	0.0139	0.00376	48.7	0.396	-0.119	11.1	7	0.128	0.0759	0.221907	79200	9310	0.0355	0.00822	50.2	0.251	-0.183	27	7	0.047	0.0268	0.584038
q9uhr6	>sp|Q9UHR6|ZNHI2_HUMAN Zinc finger HIT domain-containing protein 2 OS=Homo sapiens GN=ZNHIT2 PE=1 SV=1	ZNHIT2	9	9	0	21.977	1.6	0.467	0.216624	1	0.343	41900	4720	0.00416	0.00233	45.1	0.39	-0.103	6.73	7	0.0864	0.0642	0.35896	42300	3130	0.0187	0.00416	46.7	0.258	-0.102	2.1	7	0.0388	0.0528	0.237327
q14554	>sp|Q14554|PDIA5_HUMAN Protein disulfide-isomerase A5 OS=Homo sapiens GN=PDIA5 PE=1 SV=1	PDIA5	5	5	0	9.9491	1.6	0.465	0.217463	1	0.833	45100	3750	0.0393	0.006	48.2	0.371	-0.105	9.06	7	0.0704	0.0616	0.389416	67600	6400	0.0574	0.00322	49.9	0.281	-0.153	14.4	7	0.0449	0.052	0.247995
o94973-2	>sp|O94973-2|AP2A2_HUMAN Isoform 2 of AP-2 complex subunit alpha-2 OS=Homo sapiens GN=AP2A2;>sp|O94973|AP2A2_HUMAN AP-2 complex subunit alpha-2 OS=Homo sapiens GN=AP2A2 PE=1 SV=2;>sp|O94973-3|AP2A2_HUMAN Isoform 3 of AP-2 complex subunit alpha-2 OS=Homo sa	AP2A2	7	7	0	10.754	1.6	0.458	0.2204	1	0.53	33700	2960	0.00217	0.00533	49.2	0.43	-0.0809	1.73	7	0.0557	0.0969	0.0240838	42500	2360	0.00724	0.00304	50.9	0.158	-0.101	0.737	7	0.0255	0.1	0.392088
p98171	>sp|P98171|RHG04_HUMAN Rho GTPase-activating protein 4 OS=Homo sapiens GN=ARHGAP4 PE=1 SV=2;>sp|P98171-2|RHG04_HUMAN Isoform 2 of Rho GTPase-activating protein 4 OS=Homo sapiens GN=ARHGAP4	ARHGAP4	12	12	0	79.14	1.6	0.448	0.224595	1	0.6	42100	3290	0.00541	0.0025	46.4	0.345	-0.103	5.51	7	0.0652	0.0598	0.410501	55300	5390	0.00886	0.00247	48	0.285	-0.133	7.76	7	0.0251	0.0346	0.480025
o75396	>sp|O75396|SC22B_HUMAN Vesicle-trafficking protein SEC22b OS=Homo sapiens GN=SEC22B PE=1 SV=4	SEC22B	7	7	0	76.669	1.6	0.446	0.225434	1	1.09	40600	5080	0.0116	0.00826	49.9	0.375	-0.0962	45.1	7	0.112	0.0516	0.506554	57200	7720	0.0282	0.00825	51.5	0.24	-0.132	20.3	7	0.0574	0.0326	0.506695
p68402	>sp|P68402|PA1B2_HUMAN Platelet-activating factor acetylhydrolase IB subunit beta OS=Homo sapiens GN=PAFAH1B2 PE=1 SV=1;>sp|P68402-3|PA1B2_HUMAN Isoform 3 of Platelet-activating factor acetylhydrolase IB subunit beta OS=Homo sapiens GN=PAFAH1B2;>sp|P68402-	PAFAH1B2	2	2	0	23.176	1.6	0.446	0.225434	1	-0.0867	31700	3550	0.0125	0.0124	47	0.125	-0.0765	10.8	7	0.144	0.13	0.411813	46500	4750	0.0392	0.0102	48.6	0.428	-0.108	28.3	7	0.0776	0.0342	0.485359
q9brs2	>sp|Q9BRS2|RIOK1_HUMAN Serine/threonine-protein kinase RIO1 OS=Homo sapiens GN=RIOK1 PE=1 SV=2	RIOK1	12	12	0	79.837	1.6	0.436	0.22963	1	0.843	35000	1040	0.00794	0.00611	49.9	0.125	-0.0833	20.2	7	0.0592	0.0603	0.404644	35300	4320	0.0227	0.019	51.5	0.417	-0.082	154	7	0.0941	0.0205	0.668049
o14579	>sp|O14579|COPE_HUMAN Coatomer subunit epsilon OS=Homo sapiens GN=COPE PE=1 SV=3;>sp|O14579-3|COPE_HUMAN Isoform 3 of Coatomer subunit epsilon OS=Homo sapiens GN=COPE;>sp|O14579-2|COPE_HUMAN Isoform 2 of Coatomer subunit epsilon OS=Homo sapiens GN=COPE	COPE	8	8	0	14.192	1.6	0.428	0.232986	1	0.443	38700	2990	0.00155	0.00394	47.9	0.36	-0.0938	10.9	7	0.0968	0.0727	0.259392	57500	3900	0.0129	0.00297	49.5	0.23	-0.136	2.79	7	0.0347	0.0527	0.23866
o94874	>sp|O94874|UFL1_HUMAN E3 UFM1-protein ligase 1 OS=Homo sapiens GN=UFL1 PE=1 SV=2;>sp|O94874-2|UFL1_HUMAN Isoform 2 of E3 UFM1-protein ligase 1 OS=Homo sapiens GN=UFL1;>sp|O94874-3|UFL1_HUMAN Isoform 3 of E3 UFM1-protein ligase 1 OS=Homo sapiens GN=UFL1	UFL1	13	12	0	11.249	1.6	0.423	0.235084	1	0.955	43900	2430	0.0117	0.00264	47.9	0.311	-0.105	2.85	7	0.0607	0.0733	0.252363	57500	6610	0.062	0.00955	49.5	0.286	-0.13	22.6	7	0.0374	0.0502	0.271998
p52597	>sp|P52597|HNRPF_HUMAN Heterogeneous nuclear ribonucleoprotein F OS=Homo sapiens GN=HNRNPF PE=1 SV=3	HNRNPF	14	12	0	115.27	1.6	0.408	0.241377	1	0.71	46700	3270	0.00999	0.00196	47	0.337	-0.113	4.82	7	0.0645	0.0852	0.112968	61800	5430	0.0213	0.00436	48.6	0.231	-0.146	25.7	7	0.0288	0.0488	0.290667
q9ukd2	>sp|Q9UKD2|MRT4_HUMAN mRNA turnover protein 4 homolog OS=Homo sapiens GN=MRTO4 PE=1 SV=2	MRTO4	10	10	0	33.984	1.6	0.405	0.242635	1	0.777	50800	4240	0.0239	0.00614	48.8	0.293	-0.12	3.14	7	0.0932	0.177	0.962364	59100	18100	0.0433	0.0173	50.4	0.279	-0.135	31.1	7	0.174	0.103	0.432093
q6pgp7	>sp|Q6PGP7|TTC37_HUMAN Tetratricopeptide repeat protein 37 OS=Homo sapiens GN=TTC37 PE=1 SV=1	TTC37	23	23	0	43.137	1.6	0.401	0.244313	1	0.883	42300	2970	0.0107	0.00251	46.1	0.391	-0.103	4.45	7	0.0592	0.0604	0.403472	56700	2690	0.0261	0.00353	47.7	0.09	-0.134	9.56	7	0.0385	0.0297	0.545367
q92610	>sp|Q92610|ZN592_HUMAN Zinc finger protein 592 OS=Homo sapiens GN=ZNF592 PE=1 SV=2	ZNF592	3	3	0	7.5717	1.6	0.395	0.246831	1	0.703	58100	3120	0.00198	0.000793	48	0.24	-0.141	0.514	7	0.0298	0.158	0.739801	48500	6420	0.043	0.0137	49.6	0.314	-0.112	5.17	7	0.0382	0.0728	0.0293744
q69yn2	>sp|Q69YN2|C19L1_HUMAN CWF19-like protein 1 OS=Homo sapiens GN=CWF19L1 PE=1 SV=2;>sp|Q69YN2-3|C19L1_HUMAN Isoform 3 of CWF19-like protein 1 OS=Homo sapiens GN=CWF19L1	CWF19L1	15	15	0	62.153	1.6	0.366	0.258997	1	0.543	43000	2410	0.0173	0.00295	47.4	0.31	-0.103	9.87	7	0.0609	0.0361	0.688119	56100	5110	0.0198	0.0037	49	0.195	-0.132	12.3	7	0.0329	0.0291	0.553368
q05823-2	>sp|Q05823-2|RN5A_HUMAN Isoform 2 of 2-5A-dependent ribonuclease OS=Homo sapiens GN=RNASEL;>sp|Q05823|RN5A_HUMAN 2-5A-dependent ribonuclease OS=Homo sapiens GN=RNASEL PE=1 SV=2	RNASEL	6	6	0	5.3531	1.6	0.325	0.276198	1	0.495	47400	4610	0.0366	0.012	46.4	0.31	-0.112	1.97	7	0.0458	0.0722	0.265249	38300	1910	0.0225	0.00467	48	0.0987	-0.0909	13.4	7	0.0418	0.0271	0.580038
q9bvg8-2	>sp|Q9BVG8-2|KIFC3_HUMAN Isoform 2 of Kinesin-like protein KIFC3 OS=Homo sapiens GN=KIFC3;>sp|Q9BVG8|KIFC3_HUMAN Kinesin-like protein KIFC3 OS=Homo sapiens GN=KIFC3 PE=1 SV=4;>sp|Q9BVG8-6|KIFC3_HUMAN Isoform 5 of Kinesin-like protein KIFC3 OS=Homo sapiens	KIFC3	17	16	0	22.757	1.6	0.314	0.280813	1	0.377	34900	2720	0.0121	0.00198	45	0.298	-0.0852	2.5	7	0.0418	0.0844	0.12234	49200	2430	0.0119	0.00211	46.6	0.0988	-0.119	2.19	7	0.0132	0.0497	0.278665
q9y5x2	>sp|Q9Y5X2|SNX8_HUMAN Sorting nexin-8 OS=Homo sapiens GN=SNX8 PE=1 SV=1	SNX8	6	6	0	11.344	1.6	0.309	0.28291	1	0.422	27600	1270	0.00113	0.00494	50.2	0.216	-0.0659	3.59	7	0.0344	0.041	0.630721	34000	1760	0.0135	0.0108	51.8	0.221	-0.0795	5.65	7	0.0272	0.0384	0.429352
p57721-5	>sp|P57721-5|PCBP3_HUMAN Isoform 5 of Poly(rC)-binding protein 3 OS=Homo sapiens GN=PCBP3;>sp|P57721-4|PCBP3_HUMAN Isoform 4 of Poly(rC)-binding protein 3 OS=Homo sapiens GN=PCBP3;>sp|P57721|PCBP3_HUMAN Poly(rC)-binding protein 3 OS=Homo sapiens GN=PCBP3 P	PCBP3	3	3	0	5.2256	1.6	0.306	0.284169	1	0.912	53500	3930	0.00844	0.006	49.5	0.264	-0.127	1.58	7	0.0504	0.111	0.189249	62600	7930	0.0259	0.0109	51.1	0.155	-0.145	11.5	7	0.0536	0.0552	0.205323
q13325-2	>sp|Q13325-2|IFIT5_HUMAN Isoform 2 of Interferon-induced protein with tetratricopeptide repeats 5 OS=Homo sapiens GN=IFIT5;>sp|Q13325|IFIT5_HUMAN Interferon-induced protein with tetratricopeptide repeats 5 OS=Homo sapiens GN=IFIT5 PE=1 SV=1	IFIT5	4	4	0	4.3541	1.6	0.302	0.285847	1	0.65	44300	3670	0.0043	0.0022	45.4	0.251	-0.109	3.56	7	0.06	0.0738	0.246506	71900	4130	0.0147	0.00475	47	0.168	-0.173	23.8	7	0.0289	0.0259	0.59604
q7z3c6-2	>sp|Q7Z3C6-2|ATG9A_HUMAN Isoform 2 of Autophagy-related protein 9A OS=Homo sapiens GN=ATG9A;>sp|Q7Z3C6|ATG9A_HUMAN Autophagy-related protein 9A OS=Homo sapiens GN=ATG9A PE=1 SV=3	ATG9A	5	5	0	21.618	1.6	0.263	0.302209	1	0.64	51500	2240	0	0.00251	48	0.0828	-0.125	2.38	7	0.0814	0.0953	0.0053416	72900	8900	0.00541	0.00512	49.6	0.25	-0.174	10	7	0.0391	0.0495	0.281332
q2taa2	>sp|Q2TAA2|IAH1_HUMAN Isoamyl acetate-hydrolyzing esterase 1 homolog OS=Homo sapiens GN=IAH1 PE=1 SV=1	IAH1	5	5	0	42.334	1.5	1.17	0.0783072	1	0.63	20800	3640	0.0832	0.0576	52	0.993	-0.0454	6.25	7	0.0694	0.0724	0.262906	27100	4140	0.111	0.0259	53.5	0.619	-0.0567	12.6	7	0.0717	0.0605	0.134647
q9bxs6-2	>sp|Q9BXS6-2|NUSAP_HUMAN Isoform 2 of Nucleolar and spindle-associated protein 1 OS=Homo sapiens GN=NUSAP1;>sp|Q9BXS6|NUSAP_HUMAN Nucleolar and spindle-associated protein 1 OS=Homo sapiens GN=NUSAP1 PE=1 SV=1;>sp|Q9BXS6-7|NUSAP_HUMAN Isoform 7 of Nucleolar	NUSAP1	11	2	0	44.6	1.5	1.16	0.0741118	1	1.17	25100	4460	0	0.0323	51.2	0.707	-0.0596	117	7	0.0504	0.0725	0.261735	28400	9140	0.00224	0.0514	52.8	0.926	-0.0667	50.2	7	0.135	0.0461	0.326672
q14116-2	>sp|Q14116-2|IL18_HUMAN Isoform 2 of Interleukin-18 OS=Homo sapiens GN=IL18;>sp|Q14116|IL18_HUMAN Interleukin-18 OS=Homo sapiens GN=IL18 PE=1 SV=1	IL18	8	8	0	6.7552	1.5	1.13	0.0615259	1	0.737	27300	2680	0.037	0.0208	53.4	0.519	-0.0618	37.2	7	0.0702	0.0528	0.492498	27100	4920	0.0564	0.0554	54.9	1	-0.0596	10.8	7	0.0588	0.0682	0.0319668
q8tcy9-4	>sp|Q8TCY9-4|URGCP_HUMAN Isoform 4 of Up-regulator of cell proliferation OS=Homo sapiens GN=URGCP;>sp|Q8TCY9-2|URGCP_HUMAN Isoform 2 of Up-regulator of cell proliferation OS=Homo sapiens GN=URGCP;>sp|Q8TCY9|URGCP_HUMAN Up-regulator of cell proliferation OS	URGCP	6	6	0	8.1524	1.5	1.11	0.0531352	1	0.58	24100	2970	0.0554	0.0241	48.7	0.627	-0.0551	2.4	7	0.0644	0.103	0.0955384	82000	39700	0.125	0.0448	50.2	0.91	-0.172	7	7	0.069	0.12	0.658789
p35914	>sp|P35914|HMGCL_HUMAN Hydroxymethylglutaryl-CoA lyase, mitochondrial OS=Homo sapiens GN=HMGCL PE=1 SV=2	HMGCL	5	5	0	10.731	1.5	1.09	0.0447446	1	0.933	26500	6760	0	0.0538	52.1	0.725	-0.0627	13.5	7	0.139	0.105	0.118966	42700	7550	0	0.0172	53.6	0.817	-0.1	5.28	7	0.184	0.165	1.25887
q9bzh6	>sp|Q9BZH6|WDR11_HUMAN WD repeat-containing protein 11 OS=Homo sapiens GN=WDR11 PE=1 SV=1	WDR11	14	14	0	17.15	1.5	1.07	0.0363539	1	0.56	25300	4690	0.149	0.0264	50.6	0.754	-0.0519	5.24	7	0.0819	0.0999	0.0592254	25000	2780	0.152	0.0351	52.1	0.752	-0.0506	8.3	7	0.0861	0.0702	0.00529671
q13685	>sp|Q13685|AAMP_HUMAN Angio-associated migratory cell protein OS=Homo sapiens GN=AAMP PE=1 SV=2	AAMP	11	11	0	44.877	1.5	1.04	0.0237679	1	0.82	28600	6790	0	0.0216	51.4	0.853	-0.068	30.4	7	0.0875	0.0732	0.253535	32500	3720	0.0122	0.0274	52.9	0.594	-0.0755	16.6	7	0.0548	0.0407	0.398681
q16762	>sp|Q16762|THTR_HUMAN Thiosulfate sulfurtransferase OS=Homo sapiens GN=TST PE=1 SV=4	TST	5	5	0	55.838	1.5	1.03	0.0195726	1	0.473	24300	4380	0	0.0361	46.4	0.534	-0.0595	3.62	7	0.0721	0.0902	0.0543991	23900	5880	0	0.0382	47.9	0.879	-0.058	217	7	0.0634	0.0326	0.506695
q96ne9-2	>sp|Q96NE9-2|FRMD6_HUMAN Isoform 2 of FERM domain-containing protein 6 OS=Homo sapiens GN=FRMD6;>sp|Q96NE9|FRMD6_HUMAN FERM domain-containing protein 6 OS=Homo sapiens GN=FRMD6 PE=1 SV=1;>sp|Q96NE9-3|FRMD6_HUMAN Isoform 3 of FERM domain-containing protein	FRMD6	4	4	0	18.579	1.5	1.02	0.0153773	1	0.565	54500	16700	0.00352	0.00815	47.8	1.01	-0.132	15.4	7	0.13	0.125	0.353243	74200	5760	0.00694	0.00415	49.2	0.178	-0.177	9.24	7	0.0514	0.0464	0.322671
q6ibs0	>sp|Q6IBS0|TWF2_HUMAN Twinfilin-2 OS=Homo sapiens GN=TWF2 PE=1 SV=2	TWF2	11	10	0	65.409	1.5	1.02	0.0153773	1	0.527	29900	4800	0.00353	0.0149	48.5	0.896	-0.072	7.94	7	0.1	0.109	0.165822	32400	2930	0	0.00895	50	0.495	-0.0776	8.14	7	0.0662	0.0624	0.10931
p62266	>sp|P62266|RS23_HUMAN 40S ribosomal protein S23 OS=Homo sapiens GN=RPS23 PE=1 SV=3	RPS23	7	7	0	7.018	1.5	1.01	0.011182	1	1.67	41400	3980	0.0199	0.00602	49.4	0.34	-0.0975	13.9	7	0.0657	0.196	1.18493	36200	7660	0.0114	0.0172	50.9	0.953	-0.0853	13	7	0.381	0.185	1.52557
p04350	>sp|P04350|TBB4A_HUMAN Tubulin beta-4A chain OS=Homo sapiens GN=TUBB4A PE=1 SV=2	TUBB4A	4	2	0	13.664	1.5	0.996	0.0053085	1	0.0767	35300	5060	0.00139	0.0126	49.2	0.647	-0.0847	4.1	7	0.119	0.136	0.482096	55500	16200	0.019	0.0108	50.8	0.756	-0.13	6.96	7	0.0826	0.103	0.432093
q8n9n7	>sp|Q8N9N7|LRC57_HUMAN Leucine-rich repeat-containing protein 57 OS=Homo sapiens GN=LRRC57 PE=1 SV=1	LRRC57	6	6	0	8.663	1.5	0.993	0.0040499	1	0.9	38900	5020	0.00996	0.00801	50.1	0.454	-0.0922	5.78	7	0.0847	0.0787	0.189109	48900	10900	0.0442	0.00885	51.6	0.883	-0.111	21.5	7	0.057	0.0609	0.129313
q9ubq7	>sp|Q9UBQ7|GRHPR_HUMAN Glyoxylate reductase/hydroxypyruvate reductase OS=Homo sapiens GN=GRHPR PE=1 SV=1	GRHPR	7	7	0	111.4	1.5	0.953	0.0127314	1	0.783	32800	5700	0	0.0104	50.2	0.939	-0.0785	23.8	7	0.0887	0.0674	0.321475	43400	1360	0.00608	0.00329	51.7	0.162	-0.102	3.85	7	0.0263	0.0352	0.472024
o75439	>sp|O75439|MPPB_HUMAN Mitochondrial-processing peptidase subunit beta OS=Homo sapiens GN=PMPCB PE=1 SV=2	PMPCB	11	11	0	20.439	1.5	0.953	0.0127314	1	0.833	35400	8920	0	0.0206	50.2	0.924	-0.0848	67.7	7	0.111	0.0582	0.429243	67100	5020	0.0255	0.00247	51.8	0.236	-0.155	3.53	7	0.0327	0.057	0.18132
q6gmv2	>sp|Q6GMV2|SMYD5_HUMAN SET and MYND domain-containing protein 5 OS=Homo sapiens GN=SMYD5 PE=1 SV=2	SMYD5	4	4	0	17.734	1.5	0.95	0.01399	1	0.613	33300	6500	0.00548	0.0145	49.9	0.875	-0.0793	10.8	7	0.0969	0.0973	0.0287693	46400	4000	0.0209	0.0045	51.4	0.37	-0.108	3.71	7	0.031	0.0629	0.102643
q96ta1-2	>sp|Q96TA1-2|NIBL1_HUMAN Isoform 2 of Niban-like protein 1 OS=Homo sapiens GN=FAM129B;>sp|Q96TA1|NIBL1_HUMAN Niban-like protein 1 OS=Homo sapiens GN=FAM129B PE=1 SV=3	FAM129B	20	20	0	119.38	1.5	0.944	0.0165072	1	0.83	49000	9310	0.0192	0.00488	49.2	0.9	-0.116	12.8	7	0.144	0.0886	0.0731413	55100	4390	0.0139	0.00192	50.7	0.285	-0.13	2.67	7	0.0297	0.0585	0.161317
q9p2r6	>sp|Q9P2R6|RERE_HUMAN Arginine-glutamic acid dipeptide repeats protein OS=Homo sapiens GN=RERE PE=1 SV=2;>sp|Q9P2R6-2|RERE_HUMAN Isoform 2 of Arginine-glutamic acid dipeptide repeats protein OS=Homo sapiens GN=RERE	RERE	5	5	0	4.5268	1.5	0.901	0.0345471	1	0.927	49000	10900	0.0252	0.0105	45.7	0.714	-0.118	5.08	7	0.112	0.102	0.0838245	41200	6900	0.0849	0.0163	47.2	0.55	-0.0921	11	7	0.0662	0.0487	0.292001
q14244	>sp|Q14244|MAP7_HUMAN Ensconsin OS=Homo sapiens GN=MAP7 PE=1 SV=1;>sp|Q14244-3|MAP7_HUMAN Isoform 3 of Ensconsin OS=Homo sapiens GN=MAP7;>sp|Q14244-6|MAP7_HUMAN Isoform 6 of Ensconsin OS=Homo sapiens GN=MAP7;>sp|Q14244-7|MAP7_HUMAN Isoform 7 of Ensconsin O	MAP7	29	28	0	89.968	1.5	0.899	0.0353862	1	0.63	32100	8130	0.103	0.0318	50.2	0.59	-0.0692	81.7	7	0.098	0.0747	0.235964	34300	10400	0.1	0.036	51.7	0.679	-0.0735	88.6	7	0.116	0.0317	0.518697
p38398-4	>sp|P38398-4|BRCA1_HUMAN Isoform 4 of Breast cancer type 1 susceptibility protein OS=Homo sapiens GN=BRCA1;>sp|P38398|BRCA1_HUMAN Breast cancer type 1 susceptibility protein OS=Homo sapiens GN=BRCA1 PE=1 SV=2;>sp|P38398-7|BRCA1_HUMAN Isoform 7 of Breast ca	BRCA1	6	6	0	4.4053	1.5	0.898	0.0358057	1	0.1	39000	4760	0.00706	0.00436	48	0.685	-0.094	2.65	7	0.0596	0.146	0.599235	31000	4750	0.00536	0.0278	49.5	0.58	-0.0741	8.34	7	0.0977	0.0716	0.0133724
o75494-5	>sp|O75494-5|SRS10_HUMAN Isoform 5 of Serine/arginine-rich splicing factor 10 OS=Homo sapiens GN=SRSF10;>sp|O75494-4|SRS10_HUMAN Isoform 4 of Serine/arginine-rich splicing factor 10 OS=Homo sapiens GN=SRSF10;>sp|O75494-6|SRS10_HUMAN Isoform 6 of Serine/arg	SRSF10	7	7	0	5.8246	1.5	0.893	0.0379033	1	0.662	48000	8220	0.0145	0.00565	48.6	0.745	-0.114	11.1	7	0.105	0.111	0.189249	51200	8690	0.0197	0.00999	50.1	0.492	-0.12	8.93	7	0.1	0.0698	0.0106307
q9ubq5-2	>sp|Q9UBQ5-2|EIF3K_HUMAN Isoform 2 of Eukaryotic translation initiation factor 3 subunit K OS=Homo sapiens GN=EIF3K;>sp|Q9UBQ5|EIF3K_HUMAN Eukaryotic translation initiation factor 3 subunit K OS=Homo sapiens GN=EIF3K PE=1 SV=1	EIF3K	6	6	0	21.981	1.5	0.889	0.0395815	1	0.553	33800	4200	0.00509	0.0046	47.1	0.857	-0.0821	12.9	7	0.0848	0.0722	0.265249	44200	2810	0.0187	0.00426	48.6	0.237	-0.105	10.9	7	0.04	0.0345	0.481358
q66k74-2	>sp|Q66K74-2|MAP1S_HUMAN Isoform 2 of Microtubule-associated protein 1S OS=Homo sapiens GN=MAP1S;>sp|Q66K74|MAP1S_HUMAN Microtubule-associated protein 1S OS=Homo sapiens GN=MAP1S PE=1 SV=2	MAP1S	8	8	0	6.6032	1.5	0.879	0.0437768	1	0.505	43600	8990	0.0214	0.0256	49.2	0.637	-0.103	6.67	7	0.113	0.0956	0.00885576	26800	4200	0	0.0153	50.7	0.606	-0.0639	18.6	7	0.0822	0.0672	0.0453019
q9ujv9	>sp|Q9UJV9|DDX41_HUMAN Probable ATP-dependent RNA helicase DDX41 OS=Homo sapiens GN=DDX41 PE=1 SV=2	DDX41	11	11	0	82.011	1.5	0.877	0.0446159	1	0.517	31000	3650	0.00906	0.00489	44.7	0.774	-0.0761	5.33	7	0.0585	0.098	0.036969	39800	5280	0.0148	0.00461	46.2	0.412	-0.0963	14.1	7	0.0593	0.0378	0.437353
q9uey8-2	>sp|Q9UEY8-2|ADDG_HUMAN Isoform 1 of Gamma-adducin OS=Homo sapiens GN=ADD3;>sp|Q9UEY8|ADDG_HUMAN Gamma-adducin OS=Homo sapiens GN=ADD3 PE=1 SV=1	ADD3	6	6	0	57.003	1.5	0.854	0.0542651	1	0.167	34800	7430	0.155	0.0346	52.5	0.505	-0.0699	33.2	7	0.0906	0.0571	0.442128	30100	5050	0.134	0.0465	54	0.688	-0.0614	27.1	7	0.0585	0.0409	0.396014
q8ixh7-4	>sp|Q8IXH7-4|NELFD_HUMAN Isoform NELF-D of Negative elongation factor C/D OS=Homo sapiens GN=NELFCD;>sp|Q8IXH7|NELFD_HUMAN Negative elongation factor C/D OS=Homo sapiens GN=NELFCD PE=1 SV=2	NELFCD	4	4	0	8.0253	1.5	0.851	0.0555237	1	0.437	29600	3220	0.0062	0.00848	46.5	0.592	-0.0721	8.32	7	0.044	0.0515	0.507726	60800	10800	0.00474	0.0034	48	0.612	-0.147	7.49	7	0.053	0.0703	0.0039632
q2tb10	>sp|Q2TB10|ZN800_HUMAN Zinc finger protein 800 OS=Homo sapiens GN=ZNF800 PE=1 SV=1	ZNF800	7	7	0	9.1451	1.5	0.85	0.0559432	1	0.545	43200	7650	0	0.0414	50	0.393	-0.103	94.4	7	0.192	0.18	0.997506	45000	14200	0.033	0.0123	51.5	0.754	-0.103	44.3	7	0.216	0.0656	0.066638
q8ni27	>sp|Q8NI27|THOC2_HUMAN THO complex subunit 2 OS=Homo sapiens GN=THOC2 PE=1 SV=2;>sp|Q8NI27-2|THOC2_HUMAN Isoform 2 of THO complex subunit 2 OS=Homo sapiens GN=THOC2	THOC2	18	18	0	99.688	1.5	0.846	0.0576214	1	0.753	42700	4020	0.0101	0.00399	47.2	0.461	-0.103	18.4	7	0.0332	0.044	0.59558	61500	11700	0.0517	0.0118	48.8	0.709	-0.141	199	7	0.0823	0.0345	0.481358
q03154	>sp|Q03154|ACY1_HUMAN Aminoacylase-1 OS=Homo sapiens GN=ACY1 PE=1 SV=1;>sp|Q03154-2|ACY1_HUMAN Isoform 2 of Aminoacylase-1 OS=Homo sapiens GN=ACY1;>sp|Q03154-3|ACY1_HUMAN Isoform 3 of Aminoacylase-1 OS=Homo sapiens GN=ACY1;>sp|Q03154-4|ACY1_HUMAN Isoform 4	ACY1	12	12	0	25.906	1.5	0.828	0.065173	1	0.203	34500	9160	0.262	0.0396	50.2	0.76	-0.0618	242	7	0.144	0.039	0.654149	48200	5720	0.267	0.0215	51.7	0.33	-0.0846	77.8	7	0.0753	0.0376	0.44002
q6nyc8	>sp|Q6NYC8|PPR18_HUMAN Phostensin OS=Homo sapiens GN=PPP1R18 PE=1 SV=1;>sp|Q6NYC8-2|PPR18_HUMAN Isoform 2 of Phostensin OS=Homo sapiens GN=PPP1R18	PPP1R18	16	16	0	89.214	1.5	0.82	0.0685292	1	0.59	48500	8760	0.061	0.0202	51.4	0.39	-0.108	24.3	7	0.0809	0.0562	0.45267	30700	6560	0.0434	0.0416	52.9	0.721	-0.0692	27.1	7	0.0894	0.045	0.34134
q8iz69-2	>sp|Q8IZ69-2|TRM2A_HUMAN Isoform 2 of tRNA (uracil-5-)-methyltransferase homolog A OS=Homo sapiens GN=TRMT2A;>sp|Q8IZ69|TRM2A_HUMAN tRNA (uracil-5-)-methyltransferase homolog A OS=Homo sapiens GN=TRMT2A PE=1 SV=2	TRMT2A	11	11	0	124.58	1.5	0.81	0.0727245	1	0.51	52600	7350	0.00707	0.00733	47.8	0.462	-0.127	25.4	7	0.0864	0.0752	0.230107	65000	11300	0.022	0.00615	49.2	0.665	-0.153	17	7	0.054	0.0763	0.0760472
q9nwy4	>sp|Q9NWY4|CD027_HUMAN UPF0609 protein C4orf27 OS=Homo sapiens GN=C4orf27 PE=1 SV=2;>sp|A8MVJ9|YI028_HUMAN Putative UPF0609 protein C4orf27-like OS=Homo sapiens PE=3 SV=1	C4orf27	4	4	0	25.729	1.5	0.798	0.0777589	1	1.89	35800	3620	0.0158	0.00835	45.2	0.428	-0.0869	14.5	7	0.0498	0.0355	0.695147	69000	21300	0.225	0.057	46.7	0.673	-0.131	6.89	7	0.0929	0.146	1.0055
q6mzp7-2	>sp|Q6MZP7-2|LIN54_HUMAN Isoform 2 of Protein lin-54 homolog OS=Homo sapiens GN=LIN54;>sp|Q6MZP7|LIN54_HUMAN Protein lin-54 homolog OS=Homo sapiens GN=LIN54 PE=1 SV=3;>sp|Q6MZP7-5|LIN54_HUMAN Isoform 5 of Protein lin-54 homolog OS=Homo sapiens GN=LIN54	LIN54	3	3	0.0016013	2.4681	1.5	0.773	0.0882472	1	0.203	80300	15200	0.0081	0.0043	48.2	0.505	-0.193	5.13	7	0.232	0.196	1.18493	40100	9610	0.0411	0.0249	49.8	0.586	-0.0923	2.87	7	0.104	0.145	0.992166
q5jsh3-2	>sp|Q5JSH3-2|WDR44_HUMAN Isoform 2 of WD repeat-containing protein 44 OS=Homo sapiens GN=WDR44;>sp|Q5JSH3|WDR44_HUMAN WD repeat-containing protein 44 OS=Homo sapiens GN=WDR44 PE=1 SV=1;>sp|Q5JSH3-4|WDR44_HUMAN Isoform 4 of WD repeat-containing protein 44 O	WDR44	20	20	0	65.039	1.5	0.77	0.0895058	1	0.787	26700	3600	0	0.0382	52.4	0.561	-0.063	5.29	7	0.0777	0.072	0.267591	30400	5140	0	0.0342	53.9	0.527	-0.0711	42	7	0.0614	0.0435	0.361343
q9by89	>sp|Q9BY89|K1671_HUMAN Uncharacterized protein KIAA1671 OS=Homo sapiens GN=KIAA1671 PE=1 SV=2	KIAA1671	16	16	0	30.897	1.5	0.769	0.0899254	1	0.227	30000	2720	0.0532	0.015	50.1	0.386	-0.0683	8.95	7	0.038	0.0504	0.520611	26000	2700	0.0171	0.0157	51.6	0.665	-0.0607	19	7	0.0794	0.0671	0.0466354
q9hav4	>sp|Q9HAV4|XPO5_HUMAN Exportin-5 OS=Homo sapiens GN=XPO5 PE=1 SV=1	XPO5	17	17	0	72.273	1.5	0.766	0.091184	1	0.773	45600	5500	0.00789	0.0032	47	0.742	-0.111	11.9	7	0.105	0.0752	0.230107	62000	3450	0.0278	0.00323	48.5	0.191	-0.146	5.2	7	0.0187	0.038	0.434686
q96sb4	>sp|Q96SB4|SRPK1_HUMAN SRSF protein kinase 1 OS=Homo sapiens GN=SRPK1 PE=1 SV=2;>sp|Q96SB4-3|SRPK1_HUMAN Isoform 1 of SRSF protein kinase 1 OS=Homo sapiens GN=SRPK1;>sp|Q96SB4-4|SRPK1_HUMAN Isoform 3 of SRSF protein kinase 1 OS=Homo sapiens GN=SRPK1	SRPK1	18	14	0	141.85	1.5	0.756	0.0953793	1	1.5	51000	3610	0.0235	0.00259	49.9	0.209	-0.119	5.72	7	0.103	0.126	0.364957	66400	22500	0.0343	0.0182	51.4	0.727	-0.152	48.9	7	0.197	0.0604	0.13598
q9hcn8	>sp|Q9HCN8|SDF2L_HUMAN Stromal cell-derived factor 2-like protein 1 OS=Homo sapiens GN=SDF2L1 PE=1 SV=2	SDF2L1	6	6	0	39.809	1.5	0.745	0.0999942	1	0.71	21400	3010	0.0667	0.0287	47.9	0.648	-0.0487	11.7	7	0.0597	0.0636	0.365988	29600	2810	0.122	0.00982	49.4	0.367	-0.0628	6.94	7	0.0513	0.0596	0.146648
q96p70	>sp|Q96P70|IPO9_HUMAN Importin-9 OS=Homo sapiens GN=IPO9 PE=1 SV=3	IPO9	18	18	0	27.572	1.5	0.743	0.100833	1	0.507	35100	4520	0.018	0.0095	47.1	0.707	-0.084	9.8	7	0.0725	0.0637	0.364817	39400	2290	0.0211	0.0037	48.6	0.231	-0.0932	3.81	7	0.0125	0.0419	0.382679
p82650-2	>sp|P82650-2|RT22_HUMAN Isoform 2 of 28S ribosomal protein S22, mitochondrial OS=Homo sapiens GN=MRPS22;>sp|P82650|RT22_HUMAN 28S ribosomal protein S22, mitochondrial OS=Homo sapiens GN=MRPS22 PE=1 SV=1	MRPS22	3	3	0	3.9915	1.5	0.735	0.104189	1	0.59	44500	3270	0.0154	0.00273	48.8	0.339	-0.106	4.87	7	0.0473	0.161	0.774943	64600	15100	0.0305	0.0143	50.2	0.652	-0.15	59.6	7	0.111	0.0381	0.433352
p07196	>sp|P07196|NFL_HUMAN Neurofilament light polypeptide OS=Homo sapiens GN=NEFL PE=1 SV=3	NEFL	1	1	0.000212	3.1727	1.5	0.733	0.105029	1	0.925	38200	5540	0.215	0.0399	51.5	0.337	-0.0718	741	7	0.0789	0.0446	0.588551	32600	4590	0.277	0.0411	53	0.651	-0.0564	32.7	7	0.0855	0.0517	0.251995
q7z417	>sp|Q7Z417|NUFP2_HUMAN Nuclear fragile X mental retardation-interacting protein 2 OS=Homo sapiens GN=NUFIP2 PE=1 SV=1	NUFIP2	25	25	0	291.02	1.5	0.73	0.106287	1	0.52	29400	4880	0.0243	0.021	50.2	0.39	-0.0686	23.3	7	0.0646	0.073	0.255878	32400	6400	0.0339	0.0346	51.8	0.617	-0.0742	204	7	0.0946	0.0203	0.670716
o95685	>sp|O95685|PPR3D_HUMAN Protein phosphatase 1 regulatory subunit 3D OS=Homo sapiens GN=PPP1R3D PE=1 SV=1	PPP1R3D	6	6	0	12.951	1.5	0.724	0.108804	1	1.07	43500	2640	0.00138	0.00214	47.4	0.276	-0.106	1.85	7	0.126	0.142	0.552379	33400	4250	0.00686	0.00815	48.9	0.669	-0.0802	1.77	7	0.0805	0.154	1.11218
q13303-2	>sp|Q13303-2|KCAB2_HUMAN Isoform 2 of Voltage-gated potassium channel subunit beta-2 OS=Homo sapiens GN=KCNAB2;>sp|Q13303-4|KCAB2_HUMAN Isoform 4 of Voltage-gated potassium channel subunit beta-2 OS=Homo sapiens GN=KCNAB2;>sp|Q13303|KCAB2_HUMAN Voltage-gat	KCNAB2	8	1	0	7.6516	1.5	0.722	0.109643	1	0.297	36900	4840	0.249	0.022	49.7	0.423	-0.0673	109	7	0.136	0.0543	0.474927	27300	2700	0.225	0.0254	51.2	0.586	-0.051	17.9	7	0.0931	0.0556	0.199989
q14103-3	>sp|Q14103-3|HNRPD_HUMAN Isoform 3 of Heterogeneous nuclear ribonucleoprotein D0 OS=Homo sapiens GN=HNRNPD;>sp|Q14103|HNRPD_HUMAN Heterogeneous nuclear ribonucleoprotein D0 OS=Homo sapiens GN=HNRNPD PE=1 SV=1	HNRNPD	18	4	0	209.7	1.5	0.718	0.111322	1	0.727	44000	2010	0.0479	0.00866	51	0.189	-0.1	38.1	7	0.0548	0.0729	0.257049	51700	12300	0.0785	0.0234	52.5	0.693	-0.113	283	7	0.103	0.0384	0.429352
p46777	>sp|P46777|RL5_HUMAN 60S ribosomal protein L5 OS=Homo sapiens GN=RPL5 PE=1 SV=3	RPL5	18	18	0	77.316	1.5	0.717	0.111741	1	0.77	27900	3940	0	0.0154	50.8	0.34	-0.0664	23.5	7	0.0766	0.119	0.28296	34300	8720	0.0144	0.0289	52.2	0.631	-0.0798	63.2	7	0.15	0.0489	0.289333
q16836	>sp|Q16836|HCDH_HUMAN Hydroxyacyl-coenzyme A dehydrogenase, mitochondrial OS=Homo sapiens GN=HADH PE=1 SV=3;>sp|Q16836-3|HCDH_HUMAN Isoform 3 of Hydroxyacyl-coenzyme A dehydrogenase, mitochondrial OS=Homo sapiens GN=HADH;>sp|Q16836-2|HCDH_HUMAN Isoform 2 o	HADH	6	6	0	9.7243	1.5	0.715	0.11258	1	0.47	32900	4290	0	0.0104	50.7	0.664	-0.0784	6.97	7	0.0985	0.0796	0.178566	45100	2260	0.00793	0.00294	52.2	0.266	-0.106	3.62	7	0.0357	0.0479	0.302669
q8ix01	>sp|Q8IX01|SUGP2_HUMAN SURP and G-patch domain-containing protein 2 OS=Homo sapiens GN=SUGP2 PE=1 SV=2;>sp|Q8IX01-4|SUGP2_HUMAN Isoform 4 of SURP and G-patch domain-containing protein 2 OS=Homo sapiens GN=SUGP2;>sp|Q8IX01-3|SUGP2_HUMAN Isoform 3 of SURP an	SUGP2	7	7	0	15.531	1.5	0.705	0.116775	1	0.183	31100	4650	0.106	0.0255	45.7	0.453	-0.0688	2.07	7	0.0587	0.116	0.247819	38600	5930	0.0492	0.0205	47.2	0.54	-0.0896	3.42	7	0.0544	0.102	0.418758
p61026	>sp|P61026|RAB10_HUMAN Ras-related protein Rab-10 OS=Homo sapiens GN=RAB10 PE=1 SV=1	RAB10	7	6	0	26.244	1.5	0.699	0.119293	1	0.44	25400	3170	0.00144	0.0338	50.2	0.642	-0.0608	17.7	7	0.0701	0.0455	0.578009	42800	3270	0.0479	0.00728	51.7	0.276	-0.0968	3.86	7	0.053	0.0558	0.197322
q6un15-5	>sp|Q6UN15-5|FIP1_HUMAN Isoform 5 of Pre-mRNA 3-end-processing factor FIP1 OS=Homo sapiens GN=FIP1L1;>sp|Q6UN15|FIP1_HUMAN Pre-mRNA 3-end-processing factor FIP1 OS=Homo sapiens GN=FIP1L1 PE=1 SV=1;>sp|Q6UN15-4|FIP1_HUMAN Isoform 4 of Pre-mRNA 3-end-proc	FIP1L1	9	9	0	150.41	1.5	0.689	0.123488	1	1.54	33100	1650	0.0822	0.00485	47.2	0.191	-0.0742	0.476	7	0.0298	0.114	0.224391	51100	16800	0.188	0.0155	48.8	0.662	-0.101	8.99	7	0.122	0.103	0.432093
q99460	>sp|Q99460|PSMD1_HUMAN 26S proteasome non-ATPase regulatory subunit 1 OS=Homo sapiens GN=PSMD1 PE=1 SV=2;>sp|Q99460-2|PSMD1_HUMAN Isoform 2 of 26S proteasome non-ATPase regulatory subunit 1 OS=Homo sapiens GN=PSMD1	PSMD1	35	35	0	323.31	1.5	0.681	0.126844	1	0.617	31000	3260	0	0.00969	50.1	0.508	-0.0743	12.5	7	0.0681	0.0497	0.528811	38000	4360	0.00465	0.0252	51.6	0.454	-0.0898	5.93	7	0.0345	0.0528	0.237327
q9y6y0	>sp|Q9Y6Y0|NS1BP_HUMAN Influenza virus NS1A-binding protein OS=Homo sapiens GN=IVNS1ABP PE=1 SV=3	IVNS1ABP	6	6	0	60.399	1.5	0.671	0.13104	1	0.63	39100	6250	0.00103	0.00945	46.7	0.658	-0.0955	11.4	7	0.0789	0.0568	0.445642	55100	2930	0.0117	0.00226	48.2	0.13	-0.132	4.53	7	0.0317	0.0259	0.59604
q8tca0-3	>sp|Q8TCA0-3|LRC20_HUMAN Isoform 3 of Leucine-rich repeat-containing protein 20 OS=Homo sapiens GN=LRRC20;>sp|Q8TCA0|LRC20_HUMAN Leucine-rich repeat-containing protein 20 OS=Homo sapiens GN=LRRC20 PE=2 SV=1;>sp|Q8TCA0-2|LRC20_HUMAN Isoform 2 of Leucine-ric	LRRC20	4	4	0	42.028	1.5	0.67	0.131459	1	0.947	24200	4990	0	0.0366	51.2	0.611	-0.0577	7.11	7	0.1	0.108	0.154108	48100	4290	0.013	0.00796	52.7	0.276	-0.112	4.45	7	0.045	0.0832	0.168059
p43686	>sp|P43686|PRS6B_HUMAN 26S protease regulatory subunit 6B OS=Homo sapiens GN=PSMC4 PE=1 SV=2;>sp|P43686-2|PRS6B_HUMAN Isoform 2 of 26S protease regulatory subunit 6B OS=Homo sapiens GN=PSMC4	PSMC4	24	24	0	55.438	1.5	0.669	0.131879	1	0.65	27900	3340	0	0.0113	49.4	0.639	-0.0672	9.03	7	0.0683	0.069	0.302733	36900	1410	0.013	0.00435	50.9	0.199	-0.0869	1.66	7	0.0209	0.0547	0.21199
q9bq70	>sp|Q9BQ70|TCF25_HUMAN Transcription factor 25 OS=Homo sapiens GN=TCF25 PE=1 SV=1	TCF25	4	4	0	75.656	1.5	0.666	0.133137	1	0.597	58500	5860	0.00759	0.00222	47.6	0.46	-0.141	5.81	7	0.0572	0.0642	0.35896	58400	8130	0.00506	0.00339	49.1	0.481	-0.14	13.8	7	0.117	0.0608	0.130646
q8wwh5	>sp|Q8WWH5|TRUB1_HUMAN Probable tRNA pseudouridine synthase 1 OS=Homo sapiens GN=TRUB1 PE=1 SV=1	TRUB1	11	11	0	75.832	1.5	0.661	0.135235	1	-0.0667	46400	10700	0.107	0.0424	48.2	0.635	-0.101	7.3	7	0.135	0.11	0.177535	48400	3110	0.0258	0.00529	49.7	0.183	-0.113	23.4	7	0.0275	0.0259	0.59604
p30519-2	>sp|P30519-2|HMOX2_HUMAN Isoform 2 of Heme oxygenase 2 OS=Homo sapiens GN=HMOX2;>sp|P30519|HMOX2_HUMAN Heme oxygenase 2 OS=Homo sapiens GN=HMOX2 PE=1 SV=2	HMOX2	2	2	0.0065562	1.5826	1.5	0.661	0.135235	1	0.302	33300	4660	0.0401	0.0112	46.7	0.633	-0.0782	3.3	7	0.0324	0.092	0.0333141	52100	5600	0.0471	0.0042	48.2	0.191	-0.12	13	7	0.0574	0.0498	0.277332
o94804	>sp|O94804|STK10_HUMAN Serine/threonine-protein kinase 10 OS=Homo sapiens GN=STK10 PE=1 SV=1	STK10	7	7	0	6.3379	1.5	0.653	0.138591	1	0.263	36800	4070	0.0197	0.00789	46.8	0.559	-0.0882	23.7	7	0.0883	0.0458	0.574495	57600	8910	0.0293	0.00897	48.2	0.338	-0.135	23.9	7	0.0335	0.0401	0.406682
q8tce6-2	>sp|Q8TCE6-2|FA45A_HUMAN Isoform 2 of Protein FAM45A OS=Homo sapiens GN=FAM45A;>sp|Q8TCE6|FA45A_HUMAN Protein FAM45A OS=Homo sapiens GN=FAM45A PE=2 SV=1;>sp|Q6NSW5|FA45B_HUMAN Protein FAM45B OS=Homo sapiens GN=FAM45B PE=2 SV=1	FAM45A	6	6	0	11.377	1.5	0.649	0.140269	1	0.473	41700	3520	0.0155	0.00554	46.4	0.331	-0.101	2.72	7	0.0346	0.0698	0.293362	44000	5940	0.00784	0.00475	47.9	0.558	-0.106	16.9	7	0.0439	0.042	0.381345
q7z7f0	>sp|Q7Z7F0|K0907_HUMAN UPF0469 protein KIAA0907 OS=Homo sapiens GN=KIAA0907 PE=1 SV=1;>sp|Q7Z7F0-2|K0907_HUMAN Isoform 2 of UPF0469 protein KIAA0907 OS=Homo sapiens GN=KIAA0907;>sp|Q7Z7F0-3|K0907_HUMAN Isoform 3 of UPF0469 protein KIAA0907 OS=Homo sapiens	KIAA0907	6	6	0	8.3447	1.5	0.646	0.141528	1	0.51	43000	6250	0.0103	0.00539	48.2	0.634	-0.103	3.8	7	0.0878	0.102	0.0838245	52100	10400	0.0239	0.00981	49.8	0.12	-0.122	89.9	7	0.0541	0.0224	0.642713
p00966	>sp|P00966|ASSY_HUMAN Argininosuccinate synthase OS=Homo sapiens GN=ASS1 PE=1 SV=2	ASS1	10	10	0	9.7184	1.5	0.645	0.141947	1	0.443	28900	3320	0.00226	0.00749	49.1	0.568	-0.0695	9.69	7	0.0697	0.063	0.373016	37800	2350	0.00682	0.00406	50.6	0.306	-0.0895	5.78	7	0.069	0.068	0.0346338
p16435	>sp|P16435|NCPR_HUMAN NADPH--cytochrome P450 reductase OS=Homo sapiens GN=POR PE=1 SV=2	POR	4	4	0.0006215	2.8827	1.5	0.638	0.144884	1	1.25	34400	2460	0.00489	0.017	51	0.137	-0.0814	11	7	0.0903	0.0556	0.459699	57300	17100	0.0477	0.0279	52.5	0.623	-0.129	46.8	7	0.0706	0.0615	0.121312
q96ld4	>sp|Q96LD4|TRI47_HUMAN Tripartite motif-containing protein 47 OS=Homo sapiens GN=TRIM47 PE=1 SV=2;>sp|Q96LD4-2|TRI47_HUMAN Isoform 2 of Tripartite motif-containing protein 47 OS=Homo sapiens GN=TRIM47	TRIM47	12	12	0	25.738	1.5	0.637	0.145304	1	0.567	32800	3680	0.033	0.00698	46.5	0.583	-0.0778	9.95	7	0.0558	0.0752	0.230107	40700	2460	0.0609	0.00626	48	0.257	-0.0929	3.56	7	0.049	0.0474	0.309336
o95361	>sp|O95361|TRI16_HUMAN Tripartite motif-containing protein 16 OS=Homo sapiens GN=TRIM16 PE=1 SV=3	TRIM16	17	17	0	199.96	1.5	0.63	0.14824	1	0.517	40500	4110	0.0111	0.00356	46.5	0.544	-0.098	14	7	0.0501	0.0409	0.631893	55100	5760	0.0239	0.00335	48	0.318	-0.13	10.4	7	0.0201	0.0309	0.529365
q86w50	>sp|Q86W50|MET16_HUMAN Methyltransferase-like protein 16 OS=Homo sapiens GN=METTL16 PE=1 SV=2;>sp|Q86W50-2|MET16_HUMAN Isoform 2 of Methyltransferase-like protein 16 OS=Homo sapiens GN=METTL16	METTL16	10	10	0	20.329	1.5	0.63	0.14824	1	0.667	33300	3130	0	0.00518	48.9	0.578	-0.0802	4.72	7	0.063	0.0974	0.0299407	54300	5410	0.000457	0.00276	50.4	0.251	-0.13	3.17	7	0.0925	0.0921	0.286741
q9y2p8	>sp|Q9Y2P8|RCL1_HUMAN RNA 3-terminal phosphate cyclase-like protein OS=Homo sapiens GN=RCL1 PE=1 SV=3	RCL1	8	8	0	24.388	1.5	0.625	0.150338	1	1.52	56000	5540	0.0181	0.00521	49.2	0.308	-0.132	3.91	7	0.144	0.167	0.845226	78400	20800	0.0309	0.0102	50.8	0.543	-0.181	20.7	7	0.204	0.0949	0.324079
q9y2l5-2	>sp|Q9Y2L5-2|TPPC8_HUMAN Isoform 2 of Trafficking protein particle complex subunit 8 OS=Homo sapiens GN=TRAPPC8;>sp|Q9Y2L5|TPPC8_HUMAN Trafficking protein particle complex subunit 8 OS=Homo sapiens GN=TRAPPC8 PE=1 SV=2	TRAPPC8	12	12	0	91.477	1.5	0.624	0.150758	1	0.78	42700	4700	0.00261	0.00287	47.5	0.621	-0.104	5.41	7	0.109	0.0869	0.0930549	67600	1680	0.0262	0.002	49	0.0611	-0.159	1.05	7	0.0131	0.0397	0.412016
q16644	>sp|Q16644|MAPK3_HUMAN MAP kinase-activated protein kinase 3 OS=Homo sapiens GN=MAPKAPK3 PE=1 SV=1	MAPKAPK3	9	7	0	75.925	1.5	0.62	0.152436	1	0.607	38400	3000	0.00206	0.00197	46.6	0.489	-0.0939	1.94	7	0.0619	0.0997	0.0568826	42200	3340	0.00924	0.00353	48.1	0.381	-0.101	8.69	7	0.0381	0.0413	0.39068
q9y6e2	>sp|Q9Y6E2|BZW2_HUMAN Basic leucine zipper and W2 domain-containing protein 2 OS=Homo sapiens GN=BZW2 PE=1 SV=1	BZW2	18	18	0	74.741	1.5	0.619	0.152855	1	0.623	45700	5420	0.0164	0.00464	48	0.579	-0.109	15.6	7	0.127	0.0664	0.333189	47400	3930	0.0197	0.00728	49.5	0.218	-0.112	17.9	7	0.0689	0.0308	0.530698
q15437	>sp|Q15437|SC23B_HUMAN Protein transport protein Sec23B OS=Homo sapiens GN=SEC23B PE=1 SV=2	SEC23B	14	14	0	104.8	1.5	0.614	0.154953	1	0.37	38700	4240	0.0157	0.00521	48.2	0.553	-0.0922	17.7	7	0.0625	0.0646	0.354274	44400	3150	0.00958	0.00537	49.8	0.267	-0.106	17.3	7	0.0428	0.0359	0.462689
q92692-2	>sp|Q92692-2|PVRL2_HUMAN Isoform Alpha of Nectin-2 OS=Homo sapiens GN=PVRL2;>sp|Q92692|PVRL2_HUMAN Nectin-2 OS=Homo sapiens GN=PVRL2 PE=1 SV=1	PVRL2	4	4	0	3.8823	1.5	0.612	0.155792	1	0.858	31500	906	0.101	0.0067	51.2	0.199	-0.0677	27	7	0.0332	0.075	0.23245	43900	8660	0.169	0.0158	52.7	0.579	-0.0865	9.16	7	0.0727	0.0754	0.0640456
q12965	>sp|Q12965|MYO1E_HUMAN Unconventional myosin-Ie OS=Homo sapiens GN=MYO1E PE=1 SV=2	MYO1E	13	13	0	94.059	1.5	0.603	0.159568	1	1.21	53000	8210	0.00508	0.00326	48.6	0.458	-0.127	8.36	7	0.207	0.162	0.786656	62800	8350	0.0522	0.0136	50.1	0.391	-0.143	14.8	7	0.0506	0.0435	0.361343
q14764	>sp|Q14764|MVP_HUMAN Major vault protein OS=Homo sapiens GN=MVP PE=1 SV=4	MVP	27	27	0	131.63	1.5	0.598	0.161665	1	0.66	40700	3690	0.0126	0.00391	50.2	0.422	-0.0963	9.56	7	0.0874	0.056	0.455013	43200	3820	0.0161	0.00461	51.7	0.424	-0.101	9.44	7	0.0257	0.0501	0.273331
p51812	>sp|P51812|KS6A3_HUMAN Ribosomal protein S6 kinase alpha-3 OS=Homo sapiens GN=RPS6KA3 PE=1 SV=1	RPS6KA3	17	11	0	45.226	1.5	0.596	0.162504	1	0.703	43200	5970	0.00996	0.00461	46.9	0.545	-0.105	7.19	7	0.1	0.0654	0.344903	57300	4460	0.0169	0.00289	48.4	0.242	-0.136	4.08	7	0.0135	0.0459	0.329339
q16576	>sp|Q16576|RBBP7_HUMAN Histone-binding protein RBBP7 OS=Homo sapiens GN=RBBP7 PE=1 SV=1;>sp|Q16576-2|RBBP7_HUMAN Isoform 2 of Histone-binding protein RBBP7 OS=Homo sapiens GN=RBBP7	RBBP7	11	6	0	24.871	1.5	0.585	0.167119	1	0.443	24600	2820	0	0.0174	50.4	0.478	-0.0588	12.7	7	0.0544	0.0499	0.526468	36000	2480	0.0121	0.00536	51.9	0.337	-0.0841	5.55	7	0.033	0.055	0.20799
q5vwz2	>sp|Q5VWZ2|LYPL1_HUMAN Lysophospholipase-like protein 1 OS=Homo sapiens GN=LYPLAL1 PE=1 SV=3;>sp|Q5VWZ2-2|LYPL1_HUMAN Isoform 2 of Lysophospholipase-like protein 1 OS=Homo sapiens GN=LYPLAL1	LYPLAL1	8	8	0	10.909	1.5	0.583	0.167958	1	0.39	28200	2920	0.0142	0.013	48.8	0.565	-0.0671	4.7	7	0.0748	0.0718	0.269934	42000	1200	0.0266	0.00164	50.2	0.144	-0.098	0.48	7	0.0304	0.0698	0.0106307
p23921	>sp|P23921|RIR1_HUMAN Ribonucleoside-diphosphate reductase large subunit OS=Homo sapiens GN=RRM1 PE=1 SV=1	RRM1	25	25	0	147.07	1.5	0.578	0.170056	1	0.56	30500	2840	0.015	0.00485	49.4	0.518	-0.0723	4.88	7	0.0697	0.0774	0.204337	36800	1650	0.03	0.00425	50.9	0.256	-0.0852	3.65	7	0.0293	0.0545	0.214657
p20042	>sp|P20042|IF2B_HUMAN Eukaryotic translation initiation factor 2 subunit 2 OS=Homo sapiens GN=EIF2S2 PE=1 SV=2	EIF2S2	22	22	0	152.64	1.5	0.577	0.170476	1	0.857	38200	3480	0.0134	0.00649	50.4	0.227	-0.0902	23	7	0.051	0.0466	0.565124	45100	9140	0.0424	0.0255	51.9	0.53	-0.102	40.7	7	0.0954	0.0348	0.477358
q16222-3	>sp|Q16222-3|UAP1_HUMAN Isoform 3 of UDP-N-acetylhexosamine pyrophosphorylase OS=Homo sapiens GN=UAP1;>sp|Q16222|UAP1_HUMAN UDP-N-acetylhexosamine pyrophosphorylase OS=Homo sapiens GN=UAP1 PE=1 SV=3;>sp|Q16222-2|UAP1_HUMAN Isoform AGX1 of UDP-N-acetylhexos	UAP1	15	14	0	81.416	1.5	0.571	0.172993	1	0.7	28300	3930	0	0.0182	50.4	0.525	-0.0676	8.37	7	0.0721	0.0628	0.375359	35500	1640	0.0145	0.00585	51.9	0.225	-0.0828	3.49	7	0.0253	0.0412	0.392013
q14004-2	>sp|Q14004-2|CDK13_HUMAN Isoform 2 of Cyclin-dependent kinase 13 OS=Homo sapiens GN=CDK13;>sp|Q14004|CDK13_HUMAN Cyclin-dependent kinase 13 OS=Homo sapiens GN=CDK13 PE=1 SV=2	CDK13	13	13	0	29.647	1.5	0.566	0.17509	1	0.887	40900	933	0.00585	0.00241	49.9	0.0734	-0.0975	1.53	7	0.0503	0.117	0.259532	51700	10100	0.0241	0.0144	51.4	0.561	-0.12	22.1	7	0.0693	0.0388	0.424018
q8n1f7	>sp|Q8N1F7|NUP93_HUMAN Nuclear pore complex protein Nup93 OS=Homo sapiens GN=NUP93 PE=1 SV=2;>sp|Q8N1F7-2|NUP93_HUMAN Isoform 2 of Nuclear pore complex protein Nup93 OS=Homo sapiens GN=NUP93	NUP93	28	28	0	172.77	1.5	0.561	0.177188	1	0.58	37500	3270	0.0137	0.00286	45.9	0.546	-0.0909	6.34	7	0.0598	0.062	0.38473	42800	2030	0.0099	0.00255	47.4	0.13	-0.103	7.64	7	0.0317	0.0372	0.445354
q96jb5-2	>sp|Q96JB5-2|CK5P3_HUMAN Isoform 2 of CDK5 regulatory subunit-associated protein 3 OS=Homo sapiens GN=CDK5RAP3;>sp|Q96JB5|CK5P3_HUMAN CDK5 regulatory subunit-associated protein 3 OS=Homo sapiens GN=CDK5RAP3 PE=1 SV=2;>sp|Q96JB5-4|CK5P3_HUMAN Isoform 4 of C	CDK5RAP3	3	3	0	5.6296	1.5	0.558	0.178447	1	-0.205	30200	4340	0	0.0183	48.6	0.503	-0.0729	4.01	7	0.0635	0.091	0.045028	59900	7400	0.00575	0.002	50.1	0.243	-0.143	1.92	7	0.128	0.187	1.55224
p16455	>sp|P16455|MGMT_HUMAN Methylated-DNA--protein-cysteine methyltransferase OS=Homo sapiens GN=MGMT PE=1 SV=1	MGMT	5	5	0	23.905	1.5	0.541	0.185579	1	0.183	27600	1830	0.00762	0.0157	48.9	0.476	-0.0662	30.2	7	0.0775	0.0354	0.696319	42400	2770	0.0169	0.00555	50.4	0.257	-0.0998	27.9	7	0.0407	0.0216	0.653381
q13200	>sp|Q13200|PSMD2_HUMAN 26S proteasome non-ATPase regulatory subunit 2 OS=Homo sapiens GN=PSMD2 PE=1 SV=3;>sp|Q13200-3|PSMD2_HUMAN Isoform 3 of 26S proteasome non-ATPase regulatory subunit 2 OS=Homo sapiens GN=PSMD2;>sp|Q13200-2|PSMD2_HUMAN Isoform 2 of 26S	PSMD2	33	33	0	156.9	1.5	0.541	0.185579	1	0.677	29000	2560	0	0.00761	49.5	0.491	-0.0696	5.3	7	0.0698	0.0731	0.254706	37000	1400	0.00867	0.00238	51	0.228	-0.0873	2.6	7	0.0217	0.0533	0.230659
q9btd8-4	>sp|Q9BTD8-4|RBM42_HUMAN Isoform 4 of RNA-binding protein 42 OS=Homo sapiens GN=RBM42;>sp|Q9BTD8-2|RBM42_HUMAN Isoform 2 of RNA-binding protein 42 OS=Homo sapiens GN=RBM42;>sp|Q9BTD8-3|RBM42_HUMAN Isoform 3 of RNA-binding protein 42 OS=Homo sapiens GN=RBM4	RBM42	5	5	0	112.03	1.5	0.521	0.193969	1	0.69	49500	5920	0.0314	0.00848	49.2	0.399	-0.115	35.2	7	0.069	0.0881	0.0789982	57700	4880	0.0315	0.00422	50.8	0.335	-0.133	6.93	7	0.0506	0.0794	0.117386
q96f07-2	>sp|Q96F07-2|CYFP2_HUMAN Isoform 2 of Cytoplasmic FMR1-interacting protein 2 OS=Homo sapiens GN=CYFIP2;>sp|Q96F07|CYFP2_HUMAN Cytoplasmic FMR1-interacting protein 2 OS=Homo sapiens GN=CYFIP2 PE=1 SV=2	CYFIP2	5	5	0	13.114	1.5	0.516	0.196067	1	1.06	27700	3960	0.0125	0.0198	48.4	0.515	-0.0663	1.65	7	0.0751	0.159	0.751515	52000	1440	0.0905	0.0061	49.9	0.0358	-0.114	12.9	7	0.0295	0.08	0.125387
p41091	>sp|P41091|IF2G_HUMAN Eukaryotic translation initiation factor 2 subunit 3 OS=Homo sapiens GN=EIF2S3 PE=1 SV=3;>sp|Q2VIR3|IF2GL_HUMAN Putative eukaryotic translation initiation factor 2 subunit 3-like protein OS=Homo sapiens GN=EIF2S3L PE=5 SV=2;>sp|Q2VIR3	EIF2S3	17	17	0	64.246	1.5	0.512	0.197745	1	0.813	35000	3380	0.00441	0.00721	50.4	0.375	-0.0832	22.1	7	0.0827	0.0625	0.378873	43700	4090	0.024	0.0114	51.9	0.349	-0.101	21.8	7	0.0477	0.032	0.514696
p12956	>sp|P12956|XRCC6_HUMAN X-ray repair cross-complementing protein 6 OS=Homo sapiens GN=XRCC6 PE=1 SV=2;>sp|P12956-2|XRCC6_HUMAN Isoform 2 of X-ray repair cross-complementing protein 6 OS=Homo sapiens GN=XRCC6	XRCC6	29	29	0	269.96	1.5	0.502	0.201941	1	0.663	43200	3470	0.00845	0.00257	45.6	0.423	-0.105	8.21	7	0.0447	0.0474	0.555753	59300	6330	0.0307	0.00398	47.1	0.271	-0.14	21	7	0.0313	0.0202	0.67205
q9bxw6	>sp|Q9BXW6|OSBL1_HUMAN Oxysterol-binding protein-related protein 1 OS=Homo sapiens GN=OSBPL1A PE=1 SV=2	OSBPL1A	7	7	0	5.3439	1.5	0.499	0.203199	1	0.717	51200	4870	0.0217	0.00721	47.6	0.211	-0.122	4.27	7	0.0529	0.0424	0.614322	54500	10500	0.0192	0.00877	49.1	0.452	-0.129	19.5	7	0.0619	0.0398	0.410683
q9y2x3	>sp|Q9Y2X3|NOP58_HUMAN Nucleolar protein 58 OS=Homo sapiens GN=NOP58 PE=1 SV=1	NOP58	11	11	0	88.971	1.5	0.494	0.205297	1	0.667	43000	3890	0.0127	0.00319	48.5	0.386	-0.103	8.47	7	0.109	0.103	0.0955384	69300	11200	0.0284	0.00696	50	0.309	-0.161	55.6	7	0.0969	0.0763	0.0760472
o14907	>sp|O14907|TX1B3_HUMAN Tax1-binding protein 3 OS=Homo sapiens GN=TAX1BP3 PE=1 SV=2	TAX1BP3	1	1	0	21.072	1.5	0.492	0.206136	1	0.427	40700	3340	0.0243	0.0052	45	0.377	-0.0983	14.1	7	0.0453	0.0371	0.676405	55000	5270	0.0381	0.00359	46.5	0.317	-0.13	18.6	7	0.0254	0.0267	0.585372
p17275	>sp|P17275|JUNB_HUMAN Transcription factor jun-B OS=Homo sapiens GN=JUNB PE=1 SV=1	JUNB	4	4	0	11.381	1.5	0.491	0.206555	1	2.07	47000	9140	0.0373	0.0112	51	0.463	-0.108	2.76	7	0.113	0.14	0.528951	51800	17800	0.103	0.00786	52.5	0.164	-0.11	188	7	0.202	0.124	0.71213
q14669-3	>sp|Q14669-3|TRIPC_HUMAN Isoform 3 of E3 ubiquitin-protein ligase TRIP12 OS=Homo sapiens GN=TRIP12;>sp|Q14669|TRIPC_HUMAN E3 ubiquitin-protein ligase TRIP12 OS=Homo sapiens GN=TRIP12 PE=1 SV=1;>sp|Q14669-2|TRIPC_HUMAN Isoform 2 of E3 ubiquitin-protein liga	TRIP12	43	43	0	192.76	1.5	0.488	0.207814	1	0.493	34500	2500	0.00857	0.00336	45.2	0.447	-0.0844	8.87	7	0.0455	0.092	0.0333141	48400	4710	0.0256	0.00617	46.7	0.195	-0.115	7.02	7	0.0343	0.0293	0.550701
[truncated: 2,624 more rows]
