# Supplementary material for: Thermal proteome profiling of breast cancer cells reveals proteasomal activation by CDK4/6 inhibitor palbociclib
Source: EMBO J. 2018 Apr 18;37(10):e98359. doi: 10.15252/embj.201798359 (PMC5978322; doi:10.15252/embj.201798359)
Supplement: Supplementary file 4 — Table EV3 [file EMBJ-37-e98359-s004.xlsx]

## Sheet: Table EV3
Table EV3. Identified kinase subset from the thermal profiling data.
Uniprot	Fasta headers	GENE_NAME	Razor + unique peptides	Unique peptides	Q-value	Score	Delta_Tm	SE_Delta_Tm	Z score SE_deltaTM
p17858	>sp|P17858|PFKAL_HUMAN ATP-dependent 6-phosphofructokinase, liver type OS=Homo sapiens GN=PFKL PE=1 SV=6;>sp|P17858-2|PFKAL_HUMAN Isoform 2 of ATP-dependent 6-phosphofructokinase, liver type OS=Homo sapiens GN=PFKL	PFKL	14	14	0	50.197	5.3	1.09	0.0447446
p11802	>sp|P11802|CDK4_HUMAN Cyclin-dependent kinase 4 OS=Homo sapiens GN=CDK4 PE=1 SV=2;>sp|P11802-2|CDK4_HUMAN Isoform 2 of Cyclin-dependent kinase 4 OS=Homo sapiens GN=CDK4	CDK4	5	5	0	14.31	4.9	0.357	0.262773
q13557	>sp|Q13557|KCC2D_HUMAN Calcium/calmodulin-dependent protein kinase type II subunit delta OS=Homo sapiens GN=CAMK2D PE=1 SV=3;>sp|Q13557-6|KCC2D_HUMAN Isoform Delta 9 of Calcium/calmodulin-dependent protein kinase type II subunit delta OS=Homo sapiens GN=CA	CAMK2D	14	11	0	128.57	4.4	0.949	0.0144095
q9uj70	>sp|Q9UJ70|NAGK_HUMAN N-acetyl-D-glucosamine kinase OS=Homo sapiens GN=NAGK PE=1 SV=4;>sp|Q9UJ70-2|NAGK_HUMAN Isoform 2 of N-acetyl-D-glucosamine kinase OS=Homo sapiens GN=NAGK	NAGK	6	6	0	83.991	4.2	1.06	0.0321586
p08237	>sp|P08237|PFKAM_HUMAN ATP-dependent 6-phosphofructokinase, muscle type OS=Homo sapiens GN=PFKM PE=1 SV=2;>sp|P08237-3|PFKAM_HUMAN Isoform 3 of ATP-dependent 6-phosphofructokinase, muscle type OS=Homo sapiens GN=PFKM;>sp|P08237-2|PFKAM_HUMAN Isoform 2 of A	PFKM	25	24	0	254.5	4.2	1.12	0.0573305
q96rg2-4	>sp|Q96RG2-4|PASK_HUMAN Isoform 3 of PAS domain-containing serine/threonine-protein kinase OS=Homo sapiens GN=PASK;>sp|Q96RG2|PASK_HUMAN PAS domain-containing serine/threonine-protein kinase OS=Homo sapiens GN=PASK PE=1 SV=3;>sp|Q96RG2-2|PASK_HUMAN Isoform	PASK	5	5	0	17.25	4.2	0.824	0.0668511
p42345	>sp|P42345|MTOR_HUMAN Serine/threonine-protein kinase mTOR OS=Homo sapiens GN=MTOR PE=1 SV=1	MTOR	17	17	0	58.088	3.9	0.837	0.0613972
q00534	>sp|Q00534|CDK6_HUMAN Cyclin-dependent kinase 6 OS=Homo sapiens GN=CDK6 PE=1 SV=1	CDK6	9	9	0	24.017	3.7	0.589	0.165441
q99570	>sp|Q99570|PI3R4_HUMAN Phosphoinositide 3-kinase regulatory subunit 4 OS=Homo sapiens GN=PIK3R4 PE=1 SV=3	PIK3R4	13	13	0	118.29	3.7	0.757	0.0949598
p48729-3	>sp|P48729-3|KC1A_HUMAN Isoform 3 of Casein kinase I isoform alpha OS=Homo sapiens GN=CSNK1A1	CSNK1A1	1	1	0	54.517	3.6	0.714	0.113
p78527	>sp|P78527|PRKDC_HUMAN DNA-dependent protein kinase catalytic subunit OS=Homo sapiens GN=PRKDC PE=1 SV=3;>sp|P78527-2|PRKDC_HUMAN Isoform 2 of DNA-dependent protein kinase catalytic subunit OS=Homo sapiens GN=PRKDC	PRKDC	104	104	0	323.31	3.6	0.765	0.0916035
q01813	>sp|Q01813|PFKAP_HUMAN ATP-dependent 6-phosphofructokinase, platelet type OS=Homo sapiens GN=PFKP PE=1 SV=2;>sp|Q01813-2|PFKAP_HUMAN Isoform 2 of ATP-dependent 6-phosphofructokinase, platelet type OS=Homo sapiens GN=PFKP	PFKP	33	30	0	293.42	3.6	1.07	0.0363539
p49841	>sp|P49841|GSK3B_HUMAN Glycogen synthase kinase-3 beta OS=Homo sapiens GN=GSK3B PE=1 SV=2;>sp|P49841-2|GSK3B_HUMAN Isoform 2 of Glycogen synthase kinase-3 beta OS=Homo sapiens GN=GSK3B	GSK3B	9	8	0	53.715	3.5	0.66	0.135654
q9nyl2	>sp|Q9NYL2|MLTK_HUMAN Mitogen-activated protein kinase kinase kinase MLT OS=Homo sapiens GN=ZAK PE=1 SV=3	ZAK	17	11	0	48.846	3.5	0.576	0.170895
p48729-2	>sp|P48729-2|KC1A_HUMAN Isoform 2 of Casein kinase I isoform alpha OS=Homo sapiens GN=CSNK1A1;>sp|P48729|KC1A_HUMAN Casein kinase I isoform alpha OS=Homo sapiens GN=CSNK1A1 PE=1 SV=2	CSNK1A1	10	2	0	66.656	3.2	0.474	0.213687
p50750	>sp|P50750|CDK9_HUMAN Cyclin-dependent kinase 9 OS=Homo sapiens GN=CDK9 PE=1 SV=3;>sp|P50750-2|CDK9_HUMAN Isoform 2 of Cyclin-dependent kinase 9 OS=Homo sapiens GN=CDK9	CDK9	10	10	0	113.88	2.9	0.583	0.167958
q03426	>sp|Q03426|KIME_HUMAN Mevalonate kinase OS=Homo sapiens GN=MVK PE=1 SV=1	MVK	7	7	0	39.187	2.7	1.13	0.0615259
p15735-2	>sp|P15735-2|PHKG2_HUMAN Isoform 2 of Phosphorylase b kinase gamma catalytic chain, liver/testis isoform OS=Homo sapiens GN=PHKG2;>sp|P15735|PHKG2_HUMAN Phosphorylase b kinase gamma catalytic chain, liver/testis isoform OS=Homo sapiens GN=PHKG2 PE=1 SV=1	PHKG2	6	6	0	10.425	2.7	0.828	0.065173
q13555-10	>sp|Q13555-10|KCC2G_HUMAN Isoform 10 of Calcium/calmodulin-dependent protein kinase type II subunit gamma OS=Homo sapiens GN=CAMK2G;>sp|Q13555-5|KCC2G_HUMAN Isoform 5 of Calcium/calmodulin-dependent protein kinase type II subunit gamma OS=Homo sapiens GN=C	CAMK2G	4	4	0.00021358	3.2982	2.7	0.399	0.245152
p17612	>sp|P17612|KAPCA_HUMAN cAMP-dependent protein kinase catalytic subunit alpha OS=Homo sapiens GN=PRKACA PE=1 SV=2;>sp|P17612-2|KAPCA_HUMAN Isoform 2 of cAMP-dependent protein kinase catalytic subunit alpha OS=Homo sapiens GN=PRKACA	PRKACA	5	5	0	18.796	2.4	0.649	0.140269
q00535-2	>sp|Q00535-2|CDK5_HUMAN Isoform 2 of Cyclin-dependent-like kinase 5 OS=Homo sapiens GN=CDK5;>sp|Q00535|CDK5_HUMAN Cyclin-dependent-like kinase 5 OS=Homo sapiens GN=CDK5 PE=1 SV=3	CDK5	3	3	0	6.6529	2.4	0.693	0.12181
p00568	>sp|P00568|KAD1_HUMAN Adenylate kinase isoenzyme 1 OS=Homo sapiens GN=AK1 PE=1 SV=3	AK1	12	12	0	18.324	2.3	0.593	0.163763
p48730-2	>sp|P48730-2|KC1D_HUMAN Isoform 2 of Casein kinase I isoform delta OS=Homo sapiens GN=CSNK1D;>sp|P48730|KC1D_HUMAN Casein kinase I isoform delta OS=Homo sapiens GN=CSNK1D PE=1 SV=2	CSNK1D	6	5	0	50.849	2.3	0.875	0.0454549
q9uhd2	>sp|Q9UHD2|TBK1_HUMAN Serine/threonine-protein kinase TBK1 OS=Homo sapiens GN=TBK1 PE=1 SV=1	TBK1	10	10	0	25.436	2.3	0.803	0.0756613
p46020-3	>sp|P46020-3|KPB1_HUMAN Isoform 3 of Phosphorylase b kinase regulatory subunit alpha, skeletal muscle isoform OS=Homo sapiens GN=PHKA1;>sp|P46020-2|KPB1_HUMAN Isoform 2 of Phosphorylase b kinase regulatory subunit alpha, skeletal muscle isoform OS=Homo sap	PHKA1	9	9	0	11.333	2.3	0.429	0.232566
q7kzi7-8	>sp|Q7KZI7-8|MARK2_HUMAN Isoform 8 of Serine/threonine-protein kinase MARK2 OS=Homo sapiens GN=MARK2;>sp|Q7KZI7|MARK2_HUMAN Serine/threonine-protein kinase MARK2 OS=Homo sapiens GN=MARK2 PE=1 SV=2;>sp|Q7KZI7-4|MARK2_HUMAN Isoform 4 of Serine/threonine-prot	MARK2	16	0	0	94.541	2.3	0.303	0.285428
q9p2k8	>sp|Q9P2K8|E2AK4_HUMAN Eukaryotic translation initiation factor 2-alpha kinase 4 OS=Homo sapiens GN=EIF2AK4 PE=1 SV=3;>sp|Q9P2K8-2|E2AK4_HUMAN Isoform 2 of Eukaryotic translation initiation factor 2-alpha kinase 4 OS=Homo sapiens GN=EIF2AK4;>sp|Q9P2K8-3|E2	EIF2AK4	18	18	0	28.215	2.3	0.484	0.209492
q13315	>sp|Q13315|ATM_HUMAN Serine-protein kinase ATM OS=Homo sapiens GN=ATM PE=1 SV=4	ATM	9	9	0	13.503	2.2	0.589	0.165441
q96t60	>sp|Q96T60|PNKP_HUMAN Bifunctional polynucleotide phosphatase/kinase OS=Homo sapiens GN=PNKP PE=1 SV=1;>sp|Q96T60-2|PNKP_HUMAN Isoform 2 of Bifunctional polynucleotide phosphatase/kinase OS=Homo sapiens GN=PNKP	PNKP	5	5	0	6.3418	2.2	0.811	0.072305
p24941	>sp|P24941|CDK2_HUMAN Cyclin-dependent kinase 2 OS=Homo sapiens GN=CDK2 PE=1 SV=2;>sp|P24941-2|CDK2_HUMAN Isoform 2 of Cyclin-dependent kinase 2 OS=Homo sapiens GN=CDK2	CDK2	5	5	0	5.4634	2.1	0.383	0.251865
q16822	>sp|Q16822|PCKGM_HUMAN Phosphoenolpyruvate carboxykinase [GTP], mitochondrial OS=Homo sapiens GN=PCK2 PE=1 SV=3	PCK2	12	12	0	17.125	2.1	1.16	0.0741118
q9uig0-2	>sp|Q9UIG0-2|BAZ1B_HUMAN Isoform 2 of Tyrosine-protein kinase BAZ1B OS=Homo sapiens GN=BAZ1B;>sp|Q9UIG0|BAZ1B_HUMAN Tyrosine-protein kinase BAZ1B OS=Homo sapiens GN=BAZ1B PE=1 SV=2	BAZ1B	38	38	0	103.68	2.1	0.759	0.0941207
p45983-3	>sp|P45983-3|MK08_HUMAN Isoform 3 of Mitogen-activated protein kinase 8 OS=Homo sapiens GN=MAPK8;>sp|P45983-2|MK08_HUMAN Isoform 1 of Mitogen-activated protein kinase 8 OS=Homo sapiens GN=MAPK8;>sp|P45983-5|MK08_HUMAN Isoform 5 of Mitogen-activated protein	MAPK8	4	4	0	3.5521	2.1	0.685	0.125166
p68400	>sp|P68400|CSK21_HUMAN Casein kinase II subunit alpha OS=Homo sapiens GN=CSNK2A1 PE=1 SV=1;>sp|Q8NEV1|CSK23_HUMAN Casein kinase II subunit alpha 3 OS=Homo sapiens GN=CSNK2A3 PE=1 SV=2;>sp|P68400-2|CSK21_HUMAN Isoform 2 of Casein kinase II subunit alpha OS=	CSNK2A1	9	9	0	26.58	2	0.624	0.150758
p07948	>sp|P07948|LYN_HUMAN Tyrosine-protein kinase Lyn OS=Homo sapiens GN=LYN PE=1 SV=3;>sp|P07948-2|LYN_HUMAN Isoform 2 of Tyrosine-protein kinase Lyn OS=Homo sapiens GN=LYN;>sp|P08631-3|HCK_HUMAN Isoform 3 of Tyrosine-protein kinase HCK OS=Homo sapiens GN=HCK;	LYN	4	4	0	6.5339	2	0.704	0.117195
p06493	>sp|P06493|CDK1_HUMAN Cyclin-dependent kinase 1 OS=Homo sapiens GN=CDK1 PE=1 SV=3;>sp|P06493-2|CDK1_HUMAN Isoform 2 of Cyclin-dependent kinase 1 OS=Homo sapiens GN=CDK1	CDK1	12	11	0	137.28	2	0.552	0.180964
o14976	>sp|O14976|GAK_HUMAN Cyclin-G-associated kinase OS=Homo sapiens GN=GAK PE=1 SV=2;>sp|O14976-2|GAK_HUMAN Isoform 2 of Cyclin-G-associated kinase OS=Homo sapiens GN=GAK	GAK	21	21	0	226.72	2	0.52	0.194389
q96gd4-2	>sp|Q96GD4-2|AURKB_HUMAN Isoform 2 of Aurora kinase B OS=Homo sapiens GN=AURKB;>sp|Q96GD4|AURKB_HUMAN Aurora kinase B OS=Homo sapiens GN=AURKB PE=1 SV=3;>sp|Q96GD4-5|AURKB_HUMAN Isoform 5 of Aurora kinase B OS=Homo sapiens GN=AURKB;>sp|Q96GD4-3|AURKB_HUMAN	AURKB	4	4	0	4.3027	2	0.83	0.0643339
o00443	>sp|O00443|P3C2A_HUMAN Phosphatidylinositol 4-phosphate 3-kinase C2 domain-containing subunit alpha OS=Homo sapiens GN=PIK3C2A PE=1 SV=2;>sp|O00443-2|P3C2A_HUMAN Isoform 2 of Phosphatidylinositol 4-phosphate 3-kinase C2 domain-containing subunit alpha OS=H	PIK3C2A	16	16	0	40.033	2	0.4	0.244733
q5vt25-4	>sp|Q5VT25-4|MRCKA_HUMAN Isoform 4 of Serine/threonine-protein kinase MRCK alpha OS=Homo sapiens GN=CDC42BPA;>sp|Q5VT25-5|MRCKA_HUMAN Isoform 5 of Serine/threonine-protein kinase MRCK alpha OS=Homo sapiens GN=CDC42BPA;>sp|Q5VT25|MRCKA_HUMAN Serine/threonin	CDC42BPA	23	19	0	64.416	2	0.513	0.197326
q9bzx2	>sp|Q9BZX2|UCK2_HUMAN Uridine-cytidine kinase 2 OS=Homo sapiens GN=UCK2 PE=1 SV=1	UCK2	10	9	0	141.36	1.9	0.671	0.13104
q9p289	>sp|Q9P289|STK26_HUMAN Serine/threonine-protein kinase 26 OS=Homo sapiens GN=STK26 PE=1 SV=2;>sp|Q9P289-2|STK26_HUMAN Isoform 2 of Serine/threonine-protein kinase 26 OS=Homo sapiens GN=STK26;>sp|Q9P289-3|STK26_HUMAN Isoform 3 of Serine/threonine-protein ki	STK26	14	9	0	29.656	1.9	0.801	0.0765003
q9y6e0	>sp|Q9Y6E0|STK24_HUMAN Serine/threonine-protein kinase 24 OS=Homo sapiens GN=STK24 PE=1 SV=1;>sp|Q9Y6E0-2|STK24_HUMAN Isoform A of Serine/threonine-protein kinase 24 OS=Homo sapiens GN=STK24	STK24	10	9	0	28.347	1.9	0.504	0.201101
q8tbx8	>sp|Q8TBX8|PI42C_HUMAN Phosphatidylinositol 5-phosphate 4-kinase type-2 gamma OS=Homo sapiens GN=PIP4K2C PE=1 SV=3;>sp|Q8TBX8-3|PI42C_HUMAN Isoform 3 of Phosphatidylinositol 5-phosphate 4-kinase type-2 gamma OS=Homo sapiens GN=PIP4K2C;>sp|Q8TBX8-2|PI42C_HU	PIP4K2C	9	9	0	15.589	1.9	0.374	0.255641
p51570	>sp|P51570|GALK1_HUMAN Galactokinase OS=Homo sapiens GN=GALK1 PE=1 SV=1;>sp|P51570-2|GALK1_HUMAN Isoform 2 of Galactokinase OS=Homo sapiens GN=GALK1	GALK1	14	14	0	82.023	1.8	0.771	0.0890863
q9ha64	>sp|Q9HA64|KT3K_HUMAN Ketosamine-3-kinase OS=Homo sapiens GN=FN3KRP PE=1 SV=2	FN3KRP	6	6	0	18.08	1.8	0.827	0.0655925
q9y3f4	>sp|Q9Y3F4|STRAP_HUMAN Serine-threonine kinase receptor-associated protein OS=Homo sapiens GN=STRAP PE=1 SV=1;>sp|Q9Y3F4-2|STRAP_HUMAN Isoform 2 of Serine-threonine kinase receptor-associated protein OS=Homo sapiens GN=STRAP	STRAP	20	20	0	206.77	1.8	0.872	0.0467135
q9nwt1	>sp|Q9NWT1|PK1IP_HUMAN p21-activated protein kinase-interacting protein 1 OS=Homo sapiens GN=PAK1IP1 PE=1 SV=2	PAK1IP1	7	7	0	12.04	1.8	0.789	0.0815347
q13418	>sp|Q13418|ILK_HUMAN Integrin-linked protein kinase OS=Homo sapiens GN=ILK PE=1 SV=2;>sp|Q13418-3|ILK_HUMAN Isoform 3 of Integrin-linked protein kinase OS=Homo sapiens GN=ILK;>sp|Q13418-2|ILK_HUMAN Isoform 2 of Integrin-linked protein kinase OS=Homo sapien	ILK	6	6	0	6.5785	1.8	0.518	0.195228
p36507	>sp|P36507|MP2K2_HUMAN Dual specificity mitogen-activated protein kinase kinase 2 OS=Homo sapiens GN=MAP2K2 PE=1 SV=1	MAP2K2	14	11	0	51.572	1.8	0.712	0.113839
p49840	>sp|P49840|GSK3A_HUMAN Glycogen synthase kinase-3 alpha OS=Homo sapiens GN=GSK3A PE=1 SV=2	GSK3A	3	3	0	4.9116	1.7	0.87	0.0475526
q8iw41-2	>sp|Q8IW41-2|MAPK5_HUMAN Isoform 2 of MAP kinase-activated protein kinase 5 OS=Homo sapiens GN=MAPKAPK5;>sp|Q8IW41|MAPK5_HUMAN MAP kinase-activated protein kinase 5 OS=Homo sapiens GN=MAPKAPK5 PE=1 SV=2	MAPKAPK5	2	2	0	16.179	1.7	0.758	0.0945402
p22694	>sp|P22694|KAPCB_HUMAN cAMP-dependent protein kinase catalytic subunit beta OS=Homo sapiens GN=PRKACB PE=1 SV=2;>sp|P22694-4|KAPCB_HUMAN Isoform 4 of cAMP-dependent protein kinase catalytic subunit beta OS=Homo sapiens GN=PRKACB;>sp|P22694-3|KAPCB_HUMAN Is	PRKACB	10	6	0	31.888	1.7	0.609	0.157051
q9bvs4	>sp|Q9BVS4|RIOK2_HUMAN Serine/threonine-protein kinase RIO2 OS=Homo sapiens GN=RIOK2 PE=1 SV=2;>sp|Q9BVS4-2|RIOK2_HUMAN Isoform 2 of Serine/threonine-protein kinase RIO2 OS=Homo sapiens GN=RIOK2	RIOK2	11	11	0	110.98	1.7	0.684	0.125586
q9y6r4-2	>sp|Q9Y6R4-2|M3K4_HUMAN Isoform 2 of Mitogen-activated protein kinase kinase kinase 4 OS=Homo sapiens GN=MAP3K4;>sp|Q9Y6R4|M3K4_HUMAN Mitogen-activated protein kinase kinase kinase 4 OS=Homo sapiens GN=MAP3K4 PE=1 SV=2	MAP3K4	1	1	0.0017762	2.2903	1.7	1.15	0.0699165
o14733	>sp|O14733|MP2K7_HUMAN Dual specificity mitogen-activated protein kinase kinase 7 OS=Homo sapiens GN=MAP2K7 PE=1 SV=2;>sp|O14733-4|MP2K7_HUMAN Isoform 4 of Dual specificity mitogen-activated protein kinase kinase 7 OS=Homo sapiens GN=MAP2K7;>sp|O14733-3|MP	MAP2K7	3	3	0	3.9324	1.7	0.693	0.12181
q8tdx7	>sp|Q8TDX7|NEK7_HUMAN Serine/threonine-protein kinase Nek7 OS=Homo sapiens GN=NEK7 PE=1 SV=1	NEK7	11	9	0	18.492	1.6	0.531	0.189774
p10398	>sp|P10398|ARAF_HUMAN Serine/threonine-protein kinase A-Raf OS=Homo sapiens GN=ARAF PE=1 SV=2	ARAF	7	6	0	8.875	1.6	0.531	0.189774
q9brs2	>sp|Q9BRS2|RIOK1_HUMAN Serine/threonine-protein kinase RIO1 OS=Homo sapiens GN=RIOK1 PE=1 SV=2	RIOK1	12	12	0	79.837	1.6	0.436	0.22963
p54619-2	>sp|P54619-2|AAKG1_HUMAN Isoform 2 of 5-AMP-activated protein kinase subunit gamma-1 OS=Homo sapiens GN=PRKAG1;>sp|P54619|AAKG1_HUMAN 5-AMP-activated protein kinase subunit gamma-1 OS=Homo sapiens GN=PRKAG1 PE=1 SV=1;>sp|P54619-3|AAKG1_HUMAN Isoform 3 of	PRKAG1	6	4	0	12.162	1.6	0.647	0.141108
o15075-4	>sp|O15075-4|DCLK1_HUMAN Isoform 4 of Serine/threonine-protein kinase DCLK1 OS=Homo sapiens GN=DCLK1;>sp|O15075|DCLK1_HUMAN Serine/threonine-protein kinase DCLK1 OS=Homo sapiens GN=DCLK1 PE=1 SV=2;>sp|O15075-3|DCLK1_HUMAN Isoform 3 of Serine/threonine-prot	DCLK1	8	8	0	99.397	1.6	0.863	0.0504893
o95819-4	>sp|O95819-4|M4K4_HUMAN Isoform 4 of Mitogen-activated protein kinase kinase kinase kinase 4 OS=Homo sapiens GN=MAP4K4;>sp|O95819-2|M4K4_HUMAN Isoform 2 of Mitogen-activated protein kinase kinase kinase kinase 4 OS=Homo sapiens GN=MAP4K4;>sp|O95819|M4K4_HU	MAP4K4	6	6	0	43.675	1.6	0.71	0.114678
q16644	>sp|Q16644|MAPK3_HUMAN MAP kinase-activated protein kinase 3 OS=Homo sapiens GN=MAPKAPK3 PE=1 SV=1	MAPKAPK3	9	7	0	75.925	1.5	0.62	0.152436
q96sb4	>sp|Q96SB4|SRPK1_HUMAN SRSF protein kinase 1 OS=Homo sapiens GN=SRPK1 PE=1 SV=2;>sp|Q96SB4-3|SRPK1_HUMAN Isoform 1 of SRSF protein kinase 1 OS=Homo sapiens GN=SRPK1;>sp|Q96SB4-4|SRPK1_HUMAN Isoform 3 of SRSF protein kinase 1 OS=Homo sapiens GN=SRPK1	SRPK1	18	14	0	141.85	1.5	0.756	0.0953793
p51812	>sp|P51812|KS6A3_HUMAN Ribosomal protein S6 kinase alpha-3 OS=Homo sapiens GN=RPS6KA3 PE=1 SV=1	RPS6KA3	17	11	0	45.226	1.5	0.596	0.162504
o94804	>sp|O94804|STK10_HUMAN Serine/threonine-protein kinase 10 OS=Homo sapiens GN=STK10 PE=1 SV=1	STK10	7	7	0	6.3379	1.5	0.653	0.138591
q9p2d0	>sp|Q9P2D0|IBTK_HUMAN Inhibitor of Bruton tyrosine kinase OS=Homo sapiens GN=IBTK PE=1 SV=3;>sp|Q9P2D0-2|IBTK_HUMAN Isoform 2 of Inhibitor of Bruton tyrosine kinase OS=Homo sapiens GN=IBTK	IBTK	9	9	0	17.276	1.5	0.431	0.231727
q14004-2	>sp|Q14004-2|CDK13_HUMAN Isoform 2 of Cyclin-dependent kinase 13 OS=Homo sapiens GN=CDK13;>sp|Q14004|CDK13_HUMAN Cyclin-dependent kinase 13 OS=Homo sapiens GN=CDK13 PE=1 SV=2	CDK13	13	13	0	29.647	1.5	0.566	0.17509
o43314	>sp|O43314|VIP2_HUMAN Inositol hexakisphosphate and diphosphoinositol-pentakisphosphate kinase 2 OS=Homo sapiens GN=PPIP5K2 PE=1 SV=3;>sp|O43314-2|VIP2_HUMAN Isoform 2 of Inositol hexakisphosphate and diphosphoinositol-pentakisphosphate kinase 2 OS=Homo sa	PPIP5K2	30	25	0	136.38	1.5	0.473	0.214107
p49674	>sp|P49674|KC1E_HUMAN Casein kinase I isoform epsilon OS=Homo sapiens GN=CSNK1E PE=1 SV=1	CSNK1E	5	5	0	15.607	1.4	0.887	0.0404205
p14618	>sp|P14618|KPYM_HUMAN Pyruvate kinase PKM OS=Homo sapiens GN=PKM PE=1 SV=4;>sp|P14618-3|KPYM_HUMAN Isoform 3 of Pyruvate kinase PKM OS=Homo sapiens GN=PKM;>sp|P14618-2|KPYM_HUMAN Isoform M1 of Pyruvate kinase PKM OS=Homo sapiens GN=PKM	PKM	47	46	0	323.31	1.4	1.06	0.0321586
p04183	>sp|P04183|KITH_HUMAN Thymidine kinase, cytosolic OS=Homo sapiens GN=TK1 PE=1 SV=2	TK1	7	7	0	10.849	1.4	1.11	0.0531352
q8neb9	>sp|Q8NEB9|PK3C3_HUMAN Phosphatidylinositol 3-kinase catalytic subunit type 3 OS=Homo sapiens GN=PIK3C3 PE=1 SV=1	PIK3C3	10	10	0	13.552	1.4	0.243	0.310599
q13043	>sp|Q13043|STK4_HUMAN Serine/threonine-protein kinase 4 OS=Homo sapiens GN=STK4 PE=1 SV=2;>sp|Q13043-2|STK4_HUMAN Isoform 2 of Serine/threonine-protein kinase 4 OS=Homo sapiens GN=STK4	STK4	14	10	0	18.356	1.4	0.823	0.0672706
p27361	>sp|P27361|MK03_HUMAN Mitogen-activated protein kinase 3 OS=Homo sapiens GN=MAPK3 PE=1 SV=4;>sp|P27361-2|MK03_HUMAN Isoform 2 of Mitogen-activated protein kinase 3 OS=Homo sapiens GN=MAPK3;>sp|P27361-3|MK03_HUMAN Isoform 3 of Mitogen-activated protein kina	MAPK3	6	6	0	8.8673	1.4	0.427	0.233405
q93100-4	>sp|Q93100-4|KPBB_HUMAN Isoform 4 of Phosphorylase b kinase regulatory subunit beta OS=Homo sapiens GN=PHKB;>sp|Q93100-2|KPBB_HUMAN Isoform 2 of Phosphorylase b kinase regulatory subunit beta OS=Homo sapiens GN=PHKB;>sp|Q93100-3|KPBB_HUMAN Isoform 3 of Pho	PHKB	10	10	0	14.104	1.4	0.721	0.110063
p12931-2	>sp|P12931-2|SRC_HUMAN Isoform 2 of Proto-oncogene tyrosine-protein kinase Src OS=Homo sapiens GN=SRC;>sp|P12931|SRC_HUMAN Proto-oncogene tyrosine-protein kinase Src OS=Homo sapiens GN=SRC PE=1 SV=3	SRC	15	10	0	51.498	1.4	0.51	0.198584
p52789	>sp|P52789|HXK2_HUMAN Hexokinase-2 OS=Homo sapiens GN=HK2 PE=1 SV=2	HK2	28	27	0	102.4	1.3	0.509	0.199004
p35790	>sp|P35790|CHKA_HUMAN Choline kinase alpha OS=Homo sapiens GN=CHKA PE=1 SV=3;>sp|P35790-2|CHKA_HUMAN Isoform 2 of Choline kinase alpha OS=Homo sapiens GN=CHKA	CHKA	2	2	0.0083108	1.5069	1.3	0.586	0.1667
p10644	>sp|P10644|KAP0_HUMAN cAMP-dependent protein kinase type I-alpha regulatory subunit OS=Homo sapiens GN=PRKAR1A PE=1 SV=1;>sp|P10644-2|KAP0_HUMAN Isoform 2 of cAMP-dependent protein kinase type I-alpha regulatory subunit OS=Homo sapiens GN=PRKAR1A	PRKAR1A	18	18	0	193.81	1.3	0.464	0.217883
p13861	>sp|P13861|KAP2_HUMAN cAMP-dependent protein kinase type II-alpha regulatory subunit OS=Homo sapiens GN=PRKAR2A PE=1 SV=2;>sp|P13861-2|KAP2_HUMAN Isoform 2 of cAMP-dependent protein kinase type II-alpha regulatory subunit OS=Homo sapiens GN=PRKAR2A	PRKAR2A	16	16	0	171.88	1.3	0.243	0.310599
q86ux6	>sp|Q86UX6|ST32C_HUMAN Serine/threonine-protein kinase 32C OS=Homo sapiens GN=STK32C PE=1 SV=1;>sp|Q86UX6-2|ST32C_HUMAN Isoform 2 of Serine/threonine-protein kinase 32C OS=Homo sapiens GN=STK32C	STK32C	6	6	0	9.643	1.3	0.436	0.22963
q9bz23-3	>sp|Q9BZ23-3|PANK2_HUMAN Isoform 2 of Pantothenate kinase 2, mitochondrial OS=Homo sapiens GN=PANK2;>sp|Q9BZ23-4|PANK2_HUMAN Isoform 4 of Pantothenate kinase 2, mitochondrial OS=Homo sapiens GN=PANK2;>sp|Q9BZ23|PANK2_HUMAN Pantothenate kinase 2, mitochondr	PANK2	10	7	0	83.814	1.3	0.563	0.176349
p21127-8	>sp|P21127-8|CD11B_HUMAN Isoform 8 of Cyclin-dependent kinase 11B OS=Homo sapiens GN=CDK11B;>sp|P21127-3|CD11B_HUMAN Isoform 2 of Cyclin-dependent kinase 11B OS=Homo sapiens GN=CDK11B;>sp|P21127-2|CD11B_HUMAN Isoform SV1 of Cyclin-dependent kinase 11B OS=H	CDK11B	10	10	0	10.099	1.3	0.381	0.252704
q96b97-2	>sp|Q96B97-2|SH3K1_HUMAN Isoform 2 of SH3 domain-containing kinase-binding protein 1 OS=Homo sapiens GN=SH3KBP1;>sp|Q96B97|SH3K1_HUMAN SH3 domain-containing kinase-binding protein 1 OS=Homo sapiens GN=SH3KBP1 PE=1 SV=2;>sp|Q96B97-3|SH3K1_HUMAN Isoform 3 of	SH3KBP1	24	24	0	102.26	1.3	1.03	0.0195726
q8n568-2	>sp|Q8N568-2|DCLK2_HUMAN Isoform 2 of Serine/threonine-protein kinase DCLK2 OS=Homo sapiens GN=DCLK2;>sp|Q8N568|DCLK2_HUMAN Serine/threonine-protein kinase DCLK2 OS=Homo sapiens GN=DCLK2 PE=2 SV=4;>sp|Q8N568-3|DCLK2_HUMAN Isoform 3 of Serine/threonine-prot	DCLK2	12	12	0	69.398	1.3	0.335	0.272002
p45985	>sp|P45985|MP2K4_HUMAN Dual specificity mitogen-activated protein kinase kinase 4 OS=Homo sapiens GN=MAP2K4 PE=1 SV=1;>sp|P45985-2|MP2K4_HUMAN Isoform 2 of Dual specificity mitogen-activated protein kinase kinase 4 OS=Homo sapiens GN=MAP2K4	MAP2K4	7	7	0	15.757	1.3	0.571	0.172993
p04049	>sp|P04049|RAF1_HUMAN RAF proto-oncogene serine/threonine-protein kinase OS=Homo sapiens GN=RAF1 PE=1 SV=1;>sp|P04049-2|RAF1_HUMAN Isoform 2 of RAF proto-oncogene serine/threonine-protein kinase OS=Homo sapiens GN=RAF1	RAF1	3	3	0	4.7977	1.3	0.528	0.191033
q96kb5	>sp|Q96KB5|TOPK_HUMAN Lymphokine-activated killer T-cell-originated protein kinase OS=Homo sapiens GN=PBK PE=1 SV=3;>sp|Q96KB5-2|TOPK_HUMAN Isoform 2 of Lymphokine-activated killer T-cell-originated protein kinase OS=Homo sapiens GN=PBK	PBK	10	10	0	14.609	1.3	0.494	0.205297
p46734-2	>sp|P46734-2|MP2K3_HUMAN Isoform 1 of Dual specificity mitogen-activated protein kinase kinase 3 OS=Homo sapiens GN=MAP2K3;>sp|P46734|MP2K3_HUMAN Dual specificity mitogen-activated protein kinase kinase 3 OS=Homo sapiens GN=MAP2K3 PE=1 SV=2;>sp|P46734-3|MP	MAP2K3	12	8	0	39.26	1.3	0.511	0.198165
q7l8l6	>sp|Q7L8L6|FAKD5_HUMAN FAST kinase domain-containing protein 5 OS=Homo sapiens GN=FASTKD5 PE=1 SV=1	FASTKD5	3	3	0	3.6968	1.2	0.394	0.24725
q01415	>sp|Q01415|GALK2_HUMAN N-acetylgalactosamine kinase OS=Homo sapiens GN=GALK2 PE=1 SV=1;>sp|Q01415-2|GALK2_HUMAN Isoform 2 of N-acetylgalactosamine kinase OS=Homo sapiens GN=GALK2	GALK2	10	10	0	22.432	1.2	1.05	0.0279633
o15111	>sp|O15111|IKKA_HUMAN Inhibitor of nuclear factor kappa-B kinase subunit alpha OS=Homo sapiens GN=CHUK PE=1 SV=2	CHUK	6	5	0	6.8133	1.2	0.476	0.212848
p78356	>sp|P78356|PI42B_HUMAN Phosphatidylinositol 5-phosphate 4-kinase type-2 beta OS=Homo sapiens GN=PIP4K2B PE=1 SV=1;>sp|P78356-2|PI42B_HUMAN Isoform 2 of Phosphatidylinositol 5-phosphate 4-kinase type-2 beta OS=Homo sapiens GN=PIP4K2B	PIP4K2B	4	4	0	19.377	1.2	0.389	0.249348
q15418-4	>sp|Q15418-4|KS6A1_HUMAN Isoform 4 of Ribosomal protein S6 kinase alpha-1 OS=Homo sapiens GN=RPS6KA1;>sp|Q15418|KS6A1_HUMAN Ribosomal protein S6 kinase alpha-1 OS=Homo sapiens GN=RPS6KA1 PE=1 SV=2;>sp|Q15418-2|KS6A1_HUMAN Isoform 2 of Ribosomal protein S6	RPS6KA1	8	7	0	101.04	1.2	0.491	0.206555
p54646	>sp|P54646|AAPK2_HUMAN 5-AMP-activated protein kinase catalytic subunit alpha-2 OS=Homo sapiens GN=PRKAA2 PE=1 SV=2	PRKAA2	2	2	0	6.9715	1.1	0.457	0.22082
q16539	>sp|Q16539|MK14_HUMAN Mitogen-activated protein kinase 14 OS=Homo sapiens GN=MAPK14 PE=1 SV=3;>sp|Q16539-5|MK14_HUMAN Isoform 5 of Mitogen-activated protein kinase 14 OS=Homo sapiens GN=MAPK14;>sp|Q16539-3|MK14_HUMAN Isoform Mxi2 of Mitogen-activated prote	MAPK14	5	5	0	25.301	1.1	0.85	0.0559432
q9y5s2	>sp|Q9Y5S2|MRCKB_HUMAN Serine/threonine-protein kinase MRCK beta OS=Homo sapiens GN=CDC42BPB PE=1 SV=2	CDC42BPB	18	18	0	37.831	1.1	0.483	0.209912
o95747	>sp|O95747|OXSR1_HUMAN Serine/threonine-protein kinase OSR1 OS=Homo sapiens GN=OXSR1 PE=1 SV=1	OXSR1	10	9	0	75.098	1.1	0.385	0.251026
q8n4c8-2	>sp|Q8N4C8-2|MINK1_HUMAN Isoform 1 of Misshapen-like kinase 1 OS=Homo sapiens GN=MINK1;>sp|Q8N4C8-3|MINK1_HUMAN Isoform 2 of Misshapen-like kinase 1 OS=Homo sapiens GN=MINK1;>sp|Q8N4C8|MINK1_HUMAN Misshapen-like kinase 1 OS=Homo sapiens GN=MINK1 PE=1 SV=2;	MINK1	13	9	0	38.32	1.1	0.471	0.214946
q16875-3	>sp|Q16875-3|F263_HUMAN Isoform 3 of 6-phosphofructo-2-kinase/fructose-2,6-bisphosphatase 3 OS=Homo sapiens GN=PFKFB3;>sp|Q16875-2|F263_HUMAN Isoform 2 of 6-phosphofructo-2-kinase/fructose-2,6-bisphosphatase 3 OS=Homo sapiens GN=PFKFB3;>sp|Q16875|F263_HUMA	PFKFB3	5	5	0	8.0818	1.1	0.849	0.0563628
p30085	>sp|P30085|KCY_HUMAN UMP-CMP kinase OS=Homo sapiens GN=CMPK1 PE=1 SV=3	CMPK1	8	8	0	25.398	1	0.744	0.100414
p63208	>sp|P63208|SKP1_HUMAN S-phase kinase-associated protein 1 OS=Homo sapiens GN=SKP1 PE=1 SV=2;>sp|P63208-2|SKP1_HUMAN Isoform 2 of S-phase kinase-associated protein 1 OS=Homo sapiens GN=SKP1	SKP1	14	14	0	138.58	1	0.818	0.0693683
p12277	>sp|P12277|KCRB_HUMAN Creatine kinase B-type OS=Homo sapiens GN=CKB PE=1 SV=1	CKB	15	15	0	202.47	1	1.16	0.0741118
q9y3d8-2	>sp|Q9Y3D8-2|KAD6_HUMAN Isoform 2 of Adenylate kinase isoenzyme 6 OS=Homo sapiens GN=AK6;>sp|Q9Y3D8|KAD6_HUMAN Adenylate kinase isoenzyme 6 OS=Homo sapiens GN=AK6 PE=1 SV=1	AK6	4	4	0	68.723	1	0.603	0.159568
q13188	>sp|Q13188|STK3_HUMAN Serine/threonine-protein kinase 3 OS=Homo sapiens GN=STK3 PE=1 SV=2;>sp|Q13188-2|STK3_HUMAN Isoform 2 of Serine/threonine-protein kinase 3 OS=Homo sapiens GN=STK3	STK3	9	9	0	11.352	1	0.536	0.187676
o00418	>sp|O00418|EF2K_HUMAN Eukaryotic elongation factor 2 kinase OS=Homo sapiens GN=EEF2K PE=1 SV=2	EEF2K	8	8	0	10.75	1	0.512	0.197745
p27144	>sp|P27144|KAD4_HUMAN Adenylate kinase 4, mitochondrial OS=Homo sapiens GN=AK4 PE=1 SV=1	AK4	5	5	0	13.379	0.9	0.682	0.126425
q9nyy8-2	>sp|Q9NYY8-2|FAKD2_HUMAN Isoform 2 of FAST kinase domain-containing protein 2 OS=Homo sapiens GN=FASTKD2;>sp|Q9NYY8|FAKD2_HUMAN FAST kinase domain-containing protein 2 OS=Homo sapiens GN=FASTKD2 PE=1 SV=1	FASTKD2	8	8	0	22.398	0.9	0.4	0.244733
q9ubs0	>sp|Q9UBS0|KS6B2_HUMAN Ribosomal protein S6 kinase beta-2 OS=Homo sapiens GN=RPS6KB2 PE=1 SV=2	RPS6KB2	1	1	0.0023456	2.223	0.9	0.599	0.161246
p15531	>sp|P15531|NDKA_HUMAN Nucleoside diphosphate kinase A OS=Homo sapiens GN=NME1 PE=1 SV=1;>sp|P15531-2|NDKA_HUMAN Isoform 2 of Nucleoside diphosphate kinase A OS=Homo sapiens GN=NME1	NME1	1	1	0	15.502	0.9	0.977	0.00266262
q96kg9-2	>sp|Q96KG9-2|NTKL_HUMAN Isoform 2 of N-terminal kinase-like protein OS=Homo sapiens GN=SCYL1;>sp|Q96KG9|NTKL_HUMAN N-terminal kinase-like protein OS=Homo sapiens GN=SCYL1 PE=1 SV=1;>sp|Q96KG9-3|NTKL_HUMAN Isoform 3 of N-terminal kinase-like protein OS=Homo	SCYL1	10	10	0	20.252	0.9	0.517	0.195648
q9hbu6-2	>sp|Q9HBU6-2|EKI1_HUMAN Isoform 2 of Ethanolamine kinase 1 OS=Homo sapiens GN=ETNK1;>sp|Q9HBU6|EKI1_HUMAN Ethanolamine kinase 1 OS=Homo sapiens GN=ETNK1 PE=1 SV=1	ETNK1	2	2	0	5.3205	0.9	0.657	0.136913
p51948-2	>sp|P51948-2|MAT1_HUMAN Isoform 2 of CDK-activating kinase assembly factor MAT1 OS=Homo sapiens GN=MNAT1;>sp|P51948|MAT1_HUMAN CDK-activating kinase assembly factor MAT1 OS=Homo sapiens GN=MNAT1 PE=1 SV=1	MNAT1	8	8	0	33.022	0.9	0.273	0.298013
p48426-2	>sp|P48426-2|PI42A_HUMAN Isoform 2 of Phosphatidylinositol 5-phosphate 4-kinase type-2 alpha OS=Homo sapiens GN=PIP4K2A;>sp|P48426|PI42A_HUMAN Phosphatidylinositol 5-phosphate 4-kinase type-2 alpha OS=Homo sapiens GN=PIP4K2A PE=1 SV=2	PIP4K2A	7	5	0	63.056	0.9	0.774	0.0878277
p23919	>sp|P23919|KTHY_HUMAN Thymidylate kinase OS=Homo sapiens GN=DTYMK PE=1 SV=4;>sp|P23919-2|KTHY_HUMAN Isoform 2 of Thymidylate kinase OS=Homo sapiens GN=DTYMK	DTYMK	14	14	0	26.602	0.8	0.513	0.197326
o96013	>sp|O96013|PAK4_HUMAN Serine/threonine-protein kinase PAK 4 OS=Homo sapiens GN=PAK4 PE=1 SV=1;>sp|O96013-4|PAK4_HUMAN Isoform 4 of Serine/threonine-protein kinase PAK 4 OS=Homo sapiens GN=PAK4;>sp|O96013-2|PAK4_HUMAN Isoform 2 of Serine/threonine-protein k	PAK4	11	11	0	14.659	0.8	0.531	0.189774
q9y223	>sp|Q9Y223|GLCNE_HUMAN Bifunctional UDP-N-acetylglucosamine 2-epimerase/N-acetylmannosamine kinase OS=Homo sapiens GN=GNE PE=1 SV=1;>sp|Q9Y223-2|GLCNE_HUMAN Isoform 2 of Bifunctional UDP-N-acetylglucosamine 2-epimerase/N-acetylmannosamine kinase OS=Homo sa	GNE	10	10	0	19.24	0.8	0.715	0.11258
q96s44	>sp|Q96S44|PRPK_HUMAN TP53-regulating kinase OS=Homo sapiens GN=TP53RK PE=1 SV=2	TP53RK	5	5	0	61.277	0.7	0.635	0.146143
p00558	>sp|P00558|PGK1_HUMAN Phosphoglycerate kinase 1 OS=Homo sapiens GN=PGK1 PE=1 SV=3	PGK1	30	2	0	323.31	0.7	0.701	0.118454
p28482	>sp|P28482|MK01_HUMAN Mitogen-activated protein kinase 1 OS=Homo sapiens GN=MAPK1 PE=1 SV=3;>sp|P28482-2|MK01_HUMAN Isoform 2 of Mitogen-activated protein kinase 1 OS=Homo sapiens GN=MAPK1	MAPK1	8	8	0	60.612	0.7	0.67	0.131459
q99755-4	>sp|Q99755-4|PI51A_HUMAN Isoform 4 of Phosphatidylinositol 4-phosphate 5-kinase type-1 alpha OS=Homo sapiens GN=PIP5K1A;>sp|Q99755-3|PI51A_HUMAN Isoform 3 of Phosphatidylinositol 4-phosphate 5-kinase type-1 alpha OS=Homo sapiens GN=PIP5K1A;>sp|Q99755|PI51A	PIP5K1A	4	4	0	15.751	0.7	0.657	0.136913
o14920-4	>sp|O14920-4|IKKB_HUMAN Isoform 4 of Inhibitor of nuclear factor kappa-B kinase subunit beta OS=Homo sapiens GN=IKBKB;>sp|O14920-2|IKKB_HUMAN Isoform 2 of Inhibitor of nuclear factor kappa-B kinase subunit beta OS=Homo sapiens GN=IKBKB;>sp|O14920|IKKB_HUMA	IKBKB	4	4	0	4.9193	0.7	0.467	0.216624
q8nb16	>sp|Q8NB16|MLKL_HUMAN Mixed lineage kinase domain-like protein OS=Homo sapiens GN=MLKL PE=1 SV=1;>sp|Q8NB16-2|MLKL_HUMAN Isoform 2 of Mixed lineage kinase domain-like protein OS=Homo sapiens GN=MLKL	MLKL	11	11	0	36.371	0.6	0.498	0.203619
p45984-2	>sp|P45984-2|MK09_HUMAN Isoform Alpha-1 of Mitogen-activated protein kinase 9 OS=Homo sapiens GN=MAPK9;>sp|P45984|MK09_HUMAN Mitogen-activated protein kinase 9 OS=Homo sapiens GN=MAPK9 PE=1 SV=2;>sp|P45984-3|MK09_HUMAN Isoform Beta-1 of Mitogen-activated p	MAPK9	6	6	0	18.181	0.6	0.438	0.228791
p41240	>sp|P41240|CSK_HUMAN Tyrosine-protein kinase CSK OS=Homo sapiens GN=CSK PE=1 SV=1	CSK	12	12	0	49.409	0.5	0.567	0.174671
q12802-4	>sp|Q12802-4|AKP13_HUMAN Isoform 3 of A-kinase anchor protein 13 OS=Homo sapiens GN=AKAP13;>sp|Q12802|AKP13_HUMAN A-kinase anchor protein 13 OS=Homo sapiens GN=AKAP13 PE=1 SV=2;>sp|Q12802-2|AKP13_HUMAN Isoform 2 of A-kinase anchor protein 13 OS=Homo sapien	AKAP13	46	46	0	257.56	0.5	0.876	0.0450354
q15126	>sp|Q15126|PMVK_HUMAN Phosphomevalonate kinase OS=Homo sapiens GN=PMVK PE=1 SV=3	PMVK	8	8	0	9.2045	0.5	0.377	0.254382
p25098	>sp|P25098|ARBK1_HUMAN Beta-adrenergic receptor kinase 1 OS=Homo sapiens GN=ADRBK1 PE=1 SV=2	ADRBK1	11	11	0	41.411	0.5	0.475	0.213268
o14757-3	>sp|O14757-3|CHK1_HUMAN Isoform 3 of Serine/threonine-protein kinase Chk1 OS=Homo sapiens GN=CHEK1;>sp|O14757|CHK1_HUMAN Serine/threonine-protein kinase Chk1 OS=Homo sapiens GN=CHEK1 PE=1 SV=2;>sp|O14757-2|CHK1_HUMAN Isoform 2 of Serine/threonine-protein k	CHEK1	6	6	0	73.033	0.5	0.517	0.195648
p19784	>sp|P19784|CSK22_HUMAN Casein kinase II subunit alpha OS=Homo sapiens GN=CSNK2A2 PE=1 SV=1	CSNK2A2	13	13	0	38.695	0.4	0.354	0.264031
q16774	>sp|Q16774|KGUA_HUMAN Guanylate kinase OS=Homo sapiens GN=GUK1 PE=1 SV=2;>sp|Q16774-2|KGUA_HUMAN Isoform 2 of Guanylate kinase OS=Homo sapiens GN=GUK1;>sp|Q16774-3|KGUA_HUMAN Isoform 3 of Guanylate kinase OS=Homo sapiens GN=GUK1	GUK1	6	6	0	10.287	0.4	0.4	0.244733
q969g6	>sp|Q969G6|RIFK_HUMAN Riboflavin kinase OS=Homo sapiens GN=RFK PE=1 SV=2	RFK	3	3	0	4.3748	0.4	0.639	0.144465
p78362	>sp|P78362|SRPK2_HUMAN SRSF protein kinase 2 OS=Homo sapiens GN=SRPK2 PE=1 SV=3;>sp|P78362-2|SRPK2_HUMAN Isoform 2 of SRSF protein kinase 2 OS=Homo sapiens GN=SRPK2	SRPK2	11	11	0	30.196	0.4	0.681	0.126844
o14578	>sp|O14578|CTRO_HUMAN Citron Rho-interacting kinase OS=Homo sapiens GN=CIT PE=1 SV=2;>sp|O14578-4|CTRO_HUMAN Isoform 4 of Citron Rho-interacting kinase OS=Homo sapiens GN=CIT;>sp|O14578-3|CTRO_HUMAN Isoform 3 of Citron Rho-interacting kinase OS=Homo sapien	CIT	18	18	0	19.919	0.4	0.274	0.297594
q05397-7	>sp|Q05397-7|FAK1_HUMAN Isoform 7 of Focal adhesion kinase 1 OS=Homo sapiens GN=PTK2;>sp|Q05397|FAK1_HUMAN Focal adhesion kinase 1 OS=Homo sapiens GN=PTK2 PE=1 SV=2;>sp|Q05397-5|FAK1_HUMAN Isoform 5 of Focal adhesion kinase 1 OS=Homo sapiens GN=PTK2;>sp|Q0	PTK2	16	15	0	14.445	0.4	0.585	0.167119
q14289-2	>sp|Q14289-2|FAK2_HUMAN Isoform 2 of Protein-tyrosine kinase 2-beta OS=Homo sapiens GN=PTK2B;>sp|Q14289|FAK2_HUMAN Protein-tyrosine kinase 2-beta OS=Homo sapiens GN=PTK2B PE=1 SV=2	PTK2B	6	6	0	5.7644	0.4	0.39	0.248928
q2m2i8-2	>sp|Q2M2I8-2|AAK1_HUMAN Isoform 2 of AP2-associated protein kinase 1 OS=Homo sapiens GN=AAK1;>sp|Q2M2I8|AAK1_HUMAN AP2-associated protein kinase 1 OS=Homo sapiens GN=AAK1 PE=1 SV=3	AAK1	9	9	0	50.828	0.4	0.55	0.181803
o60566	>sp|O60566|BUB1B_HUMAN Mitotic checkpoint serine/threonine-protein kinase BUB1 beta OS=Homo sapiens GN=BUB1B PE=1 SV=3;>sp|O60566-3|BUB1B_HUMAN Isoform 3 of Mitotic checkpoint serine/threonine-protein kinase BUB1 beta OS=Homo sapiens GN=BUB1B;>sp|O60566-2|	BUB1B	12	12	0	18.315	0.4	0.207	0.325703
o15530-3	>sp|O15530-3|PDPK1_HUMAN Isoform 3 of 3-phosphoinositide-dependent protein kinase 1 OS=Homo sapiens GN=PDPK1;>sp|O15530|PDPK1_HUMAN 3-phosphoinositide-dependent protein kinase 1 OS=Homo sapiens GN=PDPK1 PE=1 SV=1;>sp|O15530-4|PDPK1_HUMAN Isoform 4 of 3-pho	PDPK1	5	5	0	17.447	0.4	0.545	0.183901
q9uhj6	>sp|Q9UHJ6|SHPK_HUMAN Sedoheptulokinase OS=Homo sapiens GN=SHPK PE=1 SV=3	SHPK	5	5	0	20.431	0.3	0.568	0.174251
q13464	>sp|Q13464|ROCK1_HUMAN Rho-associated protein kinase 1 OS=Homo sapiens GN=ROCK1 PE=1 SV=1	ROCK1	17	17	0	32.077	0.3	0.338	0.270744
q96q15	>sp|Q96Q15|SMG1_HUMAN Serine/threonine-protein kinase SMG1 OS=Homo sapiens GN=SMG1 PE=1 SV=3;>sp|Q96Q15-2|SMG1_HUMAN Isoform 2 of Serine/threonine-protein kinase SMG1 OS=Homo sapiens GN=SMG1;>sp|Q96Q15-3|SMG1_HUMAN Isoform 3 of Serine/threonine-protein kin	SMG1	17	17	0	18.869	0.3	0.411	0.240118
q16513	>sp|Q16513|PKN2_HUMAN Serine/threonine-protein kinase N2 OS=Homo sapiens GN=PKN2 PE=1 SV=1;>sp|Q16513-3|PKN2_HUMAN Isoform 3 of Serine/threonine-protein kinase N2 OS=Homo sapiens GN=PKN2;>sp|Q16513-2|PKN2_HUMAN Isoform 2 of Serine/threonine-protein kinase	PKN2	17	16	0	70.908	0.3	0.38	0.253124
q8n5s9	>sp|Q8N5S9|KKCC1_HUMAN Calcium/calmodulin-dependent protein kinase kinase 1 OS=Homo sapiens GN=CAMKK1 PE=1 SV=2;>sp|Q8N5S9-2|KKCC1_HUMAN Isoform 2 of Calcium/calmodulin-dependent protein kinase kinase 1 OS=Homo sapiens GN=CAMKK1	CAMKK1	8	8	0	94.04	0.3	0.389	0.249348
q13546-2	>sp|Q13546-2|RIPK1_HUMAN Isoform 2 of Receptor-interacting serine/threonine-protein kinase 1 OS=Homo sapiens GN=RIPK1;>sp|Q13546|RIPK1_HUMAN Receptor-interacting serine/threonine-protein kinase 1 OS=Homo sapiens GN=RIPK1 PE=1 SV=3	RIPK1	6	6	0	9.867	0.3	0.349	0.266129
o14965	>sp|O14965|AURKA_HUMAN Aurora kinase A OS=Homo sapiens GN=AURKA PE=1 SV=2	AURKA	9	9	0	108.4	0.2	0.603	0.159568
p67870	>sp|P67870|CSK2B_HUMAN Casein kinase II subunit beta OS=Homo sapiens GN=CSNK2B PE=1 SV=1	CSNK2B	7	7	0	42.525	0.2	0.438	0.228791
q13131	>sp|Q13131|AAPK1_HUMAN 5-AMP-activated protein kinase catalytic subunit alpha-1 OS=Homo sapiens GN=PRKAA1 PE=1 SV=4;>sp|Q13131-2|AAPK1_HUMAN Isoform 2 of 5-AMP-activated protein kinase catalytic subunit alpha-1 OS=Homo sapiens GN=PRKAA1	PRKAA1	7	6	0	28.107	0.2	0.283	0.293818
q9uee5	>sp|Q9UEE5|ST17A_HUMAN Serine/threonine-protein kinase 17A OS=Homo sapiens GN=STK17A PE=1 SV=2	STK17A	2	2	0.00021482	3.3861	0.2	0.877	0.0446159
q9h4a3-2	>sp|Q9H4A3-2|WNK1_HUMAN Isoform 2 of Serine/threonine-protein kinase WNK1 OS=Homo sapiens GN=WNK1;>sp|Q9H4A3|WNK1_HUMAN Serine/threonine-protein kinase WNK1 OS=Homo sapiens GN=WNK1 PE=1 SV=2;>sp|Q9H4A3-5|WNK1_HUMAN Isoform 4 of Serine/threonine-protein kin	WNK1	26	23	0	147.35	0.2	0.604	0.159148
p27707	>sp|P27707|DCK_HUMAN Deoxycytidine kinase OS=Homo sapiens GN=DCK PE=1 SV=1	DCK	5	5	0	39.594	0.1	0.806	0.0744027
q9h0c8	>sp|Q9H0C8|ILKAP_HUMAN Integrin-linked kinase-associated serine/threonine phosphatase 2C OS=Homo sapiens GN=ILKAP PE=1 SV=1	ILKAP	14	14	0	24.652	0.1	0.315	0.280393
o75116	>sp|O75116|ROCK2_HUMAN Rho-associated protein kinase 2 OS=Homo sapiens GN=ROCK2 PE=1 SV=4	ROCK2	36	33	0	91.646	0.1	0.431	0.231727
q8td19	>sp|Q8TD19|NEK9_HUMAN Serine/threonine-protein kinase Nek9 OS=Homo sapiens GN=NEK9 PE=1 SV=2	NEK9	18	18	0	151.91	0.1	0.533	0.188935
q16512	>sp|Q16512|PKN1_HUMAN Serine/threonine-protein kinase N1 OS=Homo sapiens GN=PKN1 PE=1 SV=2;>sp|Q16512-2|PKN1_HUMAN Isoform 2 of Serine/threonine-protein kinase N1 OS=Homo sapiens GN=PKN1;>sp|Q16512-3|PKN1_HUMAN Isoform 3 of Serine/threonine-protein kinase	PKN1	10	10	0	56.333	0.1	0.517	0.195648
q96gx5-2	>sp|Q96GX5-2|GWL_HUMAN Isoform 2 of Serine/threonine-protein kinase greatwall OS=Homo sapiens GN=MASTL;>sp|Q96GX5-3|GWL_HUMAN Isoform 3 of Serine/threonine-protein kinase greatwall OS=Homo sapiens GN=MASTL;>sp|Q96GX5|GWL_HUMAN Serine/threonine-protein kina	MASTL	6	6	0	12.681	0.1	0.289	0.291301
p53778-2	>sp|P53778-2|MK12_HUMAN Isoform 2 of Mitogen-activated protein kinase 12 OS=Homo sapiens GN=MAPK12;>sp|P53778|MK12_HUMAN Mitogen-activated protein kinase 12 OS=Homo sapiens GN=MAPK12 PE=1 SV=3	MAPK12	5	5	0	3.8015	0.1	0.65	0.13985
q9nve7	>sp|Q9NVE7|PANK4_HUMAN Pantothenate kinase 4 OS=Homo sapiens GN=PANK4 PE=1 SV=1	PANK4	5	5	0	21.139	0	0.569	0.173832
p42684-4	>sp|P42684-4|ABL2_HUMAN Isoform 4 of Abelson tyrosine-protein kinase 2 OS=Homo sapiens GN=ABL2;>sp|P42684-7|ABL2_HUMAN Isoform 7 of Abelson tyrosine-protein kinase 2 OS=Homo sapiens GN=ABL2;>sp|P42684-10|ABL2_HUMAN Isoform 10 of Abelson tyrosine-protein ki	ABL2	7	6	0	56.684	0	0.186	0.334513
q3lxa3	>sp|Q3LXA3|DHAK_HUMAN Bifunctional ATP-dependent dihydroxyacetone kinase/FAD-AMP lyase (cyclizing) OS=Homo sapiens GN=DAK PE=1 SV=2;>sp|Q3LXA3-2|DHAK_HUMAN Isoform 2 of Bifunctional ATP-dependent dihydroxyacetone kinase/FAD-AMP lyase (cyclizing) OS=Homo sa	DAK	14	14	0	124.48	0	0.73	0.106287
p19525	>sp|P19525|E2AK2_HUMAN Interferon-induced, double-stranded RNA-activated protein kinase OS=Homo sapiens GN=EIF2AK2 PE=1 SV=2;>sp|P19525-2|E2AK2_HUMAN Isoform 2 of Interferon-induced, double-stranded RNA-activated protein kinase OS=Homo sapiens GN=EIF2AK2	EIF2AK2	7	7	0	6.9421	0	0.569	0.173832
p27986	>sp|P27986|P85A_HUMAN Phosphatidylinositol 3-kinase regulatory subunit alpha OS=Homo sapiens GN=PIK3R1 PE=1 SV=2;>sp|P27986-4|P85A_HUMAN Isoform 4 of Phosphatidylinositol 3-kinase regulatory subunit alpha OS=Homo sapiens GN=PIK3R1;>sp|P27986-5|P85A_HUMAN I	PIK3R1	6	5	0	18.008	-0.1	0.398	0.245572
q9y4k4	>sp|Q9Y4K4|M4K5_HUMAN Mitogen-activated protein kinase kinase kinase kinase 5 OS=Homo sapiens GN=MAP4K5 PE=1 SV=1	MAP4K5	7	7	0	39.048	-0.1	0.551	0.181383
q9uki8-5	>sp|Q9UKI8-5|TLK1_HUMAN Isoform 5 of Serine/threonine-protein kinase tousled-like 1 OS=Homo sapiens GN=TLK1;>sp|Q9UKI8|TLK1_HUMAN Serine/threonine-protein kinase tousled-like 1 OS=Homo sapiens GN=TLK1 PE=1 SV=2;>sp|Q9UKI8-4|TLK1_HUMAN Isoform 4 of Serine/t	TLK1	7	5	0	9.1134	-0.1	0.421	0.235923
p42338	>sp|P42338|PK3CB_HUMAN Phosphatidylinositol 4,5-bisphosphate 3-kinase catalytic subunit beta isoform OS=Homo sapiens GN=PIK3CB PE=1 SV=1	PIK3CB	6	6	0.00041867	3.0039	-0.1	0.391	0.248509
q5tcq9-4	>sp|Q5TCQ9-4|MAGI3_HUMAN Isoform 4 of Membrane-associated guanylate kinase, WW and PDZ domain-containing protein 3 OS=Homo sapiens GN=MAGI3;>sp|Q5TCQ9|MAGI3_HUMAN Membrane-associated guanylate kinase, WW and PDZ domain-containing protein 3 OS=Homo sapiens	MAGI3	10	10	0	8.4064	-0.1	0.654	0.138172
q9y2u5	>sp|Q9Y2U5|M3K2_HUMAN Mitogen-activated protein kinase kinase kinase 2 OS=Homo sapiens GN=MAP3K2 PE=1 SV=2	MAP3K2	4	4	0	36.548	-0.2	0.176	0.338708
p52564	>sp|P52564|MP2K6_HUMAN Dual specificity mitogen-activated protein kinase kinase 6 OS=Homo sapiens GN=MAP2K6 PE=1 SV=1;>sp|P52564-2|MP2K6_HUMAN Isoform 2 of Dual specificity mitogen-activated protein kinase kinase 6 OS=Homo sapiens GN=MAP2K6	MAP2K6	5	5	0	14.237	-0.2	0.862	0.0509089
q9ubf8-2	>sp|Q9UBF8-2|PI4KB_HUMAN Isoform 2 of Phosphatidylinositol 4-kinase beta OS=Homo sapiens GN=PI4KB;>sp|Q9UBF8|PI4KB_HUMAN Phosphatidylinositol 4-kinase beta OS=Homo sapiens GN=PI4KB PE=1 SV=1;>sp|Q9UBF8-3|PI4KB_HUMAN Isoform 3 of Phosphatidylinositol 4-kina	PI4KB	10	10	0	51.854	-0.3	0.674	0.129781
q86ue8-3	>sp|Q86UE8-3|TLK2_HUMAN Isoform 3 of Serine/threonine-protein kinase tousled-like 2 OS=Homo sapiens GN=TLK2;>sp|Q86UE8-2|TLK2_HUMAN Isoform 2 of Serine/threonine-protein kinase tousled-like 2 OS=Homo sapiens GN=TLK2;>sp|Q86UE8|TLK2_HUMAN Serine/threonine-p	TLK2	5	5	0	7.542	-0.3	0.597	0.162085
q9nyj8	>sp|Q9NYJ8|TAB2_HUMAN TGF-beta-activated kinase 1 and MAP3K7-binding protein 2 OS=Homo sapiens GN=TAB2 PE=1 SV=1;>sp|Q9NYJ8-2|TAB2_HUMAN Isoform 2 of TGF-beta-activated kinase 1 and MAP3K7-binding protein 2 OS=Homo sapiens GN=TAB2	TAB2	4	4	0	33.909	-0.4	0.666	0.133137
o60271	>sp|O60271|JIP4_HUMAN C-Jun-amino-terminal kinase-interacting protein 4 OS=Homo sapiens GN=SPAG9 PE=1 SV=4;>sp|O60271-3|JIP4_HUMAN Isoform 3 of C-Jun-amino-terminal kinase-interacting protein 4 OS=Homo sapiens GN=SPAG9	SPAG9	48	2	0	323.31	-0.4	0.554	0.180125
q96rr4-5	>sp|Q96RR4-5|KKCC2_HUMAN Isoform 5 of Calcium/calmodulin-dependent protein kinase kinase 2 OS=Homo sapiens GN=CAMKK2;>sp|Q96RR4-3|KKCC2_HUMAN Isoform 3 of Calcium/calmodulin-dependent protein kinase kinase 2 OS=Homo sapiens GN=CAMKK2;>sp|Q96RR4-6|KKCC2_HUM	CAMKK2	4	4	0	3.4657	-0.4	1.05	0.0279633
q9h2g2	>sp|Q9H2G2|SLK_HUMAN STE20-like serine/threonine-protein kinase OS=Homo sapiens GN=SLK PE=1 SV=1;>sp|Q9H2G2-2|SLK_HUMAN Isoform 2 of STE20-like serine/threonine-protein kinase OS=Homo sapiens GN=SLK	SLK	48	46	0	148.07	-0.5	0.358	0.262353
q4g0n4	>sp|Q4G0N4|NAKD2_HUMAN NAD kinase 2, mitochondrial OS=Homo sapiens GN=NADK2 PE=1 SV=2;>sp|Q4G0N4-2|NAKD2_HUMAN Isoform 2 of NAD kinase 2, mitochondrial OS=Homo sapiens GN=NADK2;>sp|Q4G0N4-3|NAKD2_HUMAN Isoform 3 of NAD kinase 2, mitochondrial OS=Homo sapie	NADK2	6	6	0	10.152	-0.6	0.439	0.228371
p00749-2	>sp|P00749-2|UROK_HUMAN Isoform 2 of Urokinase-type plasminogen activator OS=Homo sapiens GN=PLAU;>sp|P00749|UROK_HUMAN Urokinase-type plasminogen activator OS=Homo sapiens GN=PLAU PE=1 SV=2	PLAU	3	3	0	4.2902	-0.6	1.17	0.0783072
p19367-4	>sp|P19367-4|HXK1_HUMAN Isoform 4 of Hexokinase-1 OS=Homo sapiens GN=HK1;>sp|P19367-2|HXK1_HUMAN Isoform 2 of Hexokinase-1 OS=Homo sapiens GN=HK1;>sp|P19367|HXK1_HUMAN Hexokinase-1 OS=Homo sapiens GN=HK1 PE=1 SV=3;>sp|P19367-3|HXK1_HUMAN Isoform 3 of Hexok	HK1	27	26	0	174.15	-0.6	1.16	0.0741118
q9h8s9	>sp|Q9H8S9|MOB1A_HUMAN MOB kinase activator 1A OS=Homo sapiens GN=MOB1A PE=1 SV=4;>sp|Q7L9L4|MOB1B_HUMAN MOB kinase activator 1B OS=Homo sapiens GN=MOB1B PE=1 SV=3;>sp|Q7L9L4-2|MOB1B_HUMAN Isoform 2 of MOB kinase activator 1B OS=Homo sapiens GN=MOB1B;>sp|Q	MOB1A	5	5	0	16.296	-0.7	0.634	0.146562
q9y5b8-2	>sp|Q9Y5B8-2|NDK7_HUMAN Isoform 2 of Nucleoside diphosphate kinase 7 OS=Homo sapiens GN=NME7;>sp|Q9Y5B8|NDK7_HUMAN Nucleoside diphosphate kinase 7 OS=Homo sapiens GN=NME7 PE=1 SV=1	NME7	6	6	0	13.182	-0.7	0.309	0.28291
o96017-11	>sp|O96017-11|CHK2_HUMAN Isoform 11 of Serine/threonine-protein kinase Chk2 OS=Homo sapiens GN=CHEK2;>sp|O96017-13|CHK2_HUMAN Isoform 13 of Serine/threonine-protein kinase Chk2 OS=Homo sapiens GN=CHEK2;>sp|O96017-4|CHK2_HUMAN Isoform 4 of Serine/threonine-	CHEK2	4	4	0	6.5107	-0.7	0.589	0.165441
q02750	>sp|Q02750|MP2K1_HUMAN Dual specificity mitogen-activated protein kinase kinase 1 OS=Homo sapiens GN=MAP2K1 PE=1 SV=2;>sp|Q02750-2|MP2K1_HUMAN Isoform 2 of Dual specificity mitogen-activated protein kinase kinase 1 OS=Homo sapiens GN=MAP2K1	MAP2K1	5	5	0	16.843	-0.7	0.758	0.0945402
o43353	>sp|O43353|RIPK2_HUMAN Receptor-interacting serine/threonine-protein kinase 2 OS=Homo sapiens GN=RIPK2 PE=1 SV=2;>sp|O43353-2|RIPK2_HUMAN Isoform 2 of Receptor-interacting serine/threonine-protein kinase 2 OS=Homo sapiens GN=RIPK2	RIPK2	6	6	0	43.77	-0.7	0.881	0.0429377
q13177	>sp|Q13177|PAK2_HUMAN Serine/threonine-protein kinase PAK 2 OS=Homo sapiens GN=PAK2 PE=1 SV=3	PAK2	22	15	0	279.48	-0.8	0.265	0.30137
q13572	>sp|Q13572|ITPK1_HUMAN Inositol-tetrakisphosphate 1-kinase OS=Homo sapiens GN=ITPK1 PE=1 SV=2;>sp|Q13572-2|ITPK1_HUMAN Isoform 2 of Inositol-tetrakisphosphate 1-kinase OS=Homo sapiens GN=ITPK1	ITPK1	6	6	0	63.642	-0.8	0.681	0.126844
o60825	>sp|O60825|F262_HUMAN 6-phosphofructo-2-kinase/fructose-2,6-bisphosphatase 2 OS=Homo sapiens GN=PFKFB2 PE=1 SV=2;>sp|O60825-2|F262_HUMAN Isoform 2 of 6-phosphofructo-2-kinase/fructose-2,6-bisphosphatase 2 OS=Homo sapiens GN=PFKFB2	PFKFB2	7	6	0	23.124	-0.9	0.424	0.234664
o43318-2	>sp|O43318-2|M3K7_HUMAN Isoform 1A of Mitogen-activated protein kinase kinase kinase 7 OS=Homo sapiens GN=MAP3K7;>sp|O43318|M3K7_HUMAN Mitogen-activated protein kinase kinase kinase 7 OS=Homo sapiens GN=MAP3K7 PE=1 SV=1;>sp|O43318-4|M3K7_HUMAN Isoform 1D o	MAP3K7	8	8	0	7.3813	-1	0.555	0.179705
o75914-2	>sp|O75914-2|PAK3_HUMAN Isoform 2 of Serine/threonine-protein kinase PAK 3 OS=Homo sapiens GN=PAK3;>sp|O75914|PAK3_HUMAN Serine/threonine-protein kinase PAK 3 OS=Homo sapiens GN=PAK3 PE=1 SV=2;>sp|O75914-4|PAK3_HUMAN Isoform 4 of Serine/threonine-protein k	PAK3	4	4	0	13.562	-1.1	0.668	0.132298
q13153	>sp|Q13153|PAK1_HUMAN Serine/threonine-protein kinase PAK 1 OS=Homo sapiens GN=PAK1 PE=1 SV=2;>sp|Q13153-2|PAK1_HUMAN Isoform 2 of Serine/threonine-protein kinase PAK 1 OS=Homo sapiens GN=PAK1	PAK1	7	5	0	17.787	-1.4	0.297	0.287945
p31749	>sp|P31749|AKT1_HUMAN RAC-alpha serine/threonine-protein kinase OS=Homo sapiens GN=AKT1 PE=1 SV=2;>sp|P31749-2|AKT1_HUMAN Isoform 2 of RAC-alpha serine/threonine-protein kinase OS=Homo sapiens GN=AKT1	AKT1	7	5	0	8.2277	-1.7	0.623	0.151177
o95544	>sp|O95544|NADK_HUMAN NAD kinase OS=Homo sapiens GN=NADK PE=1 SV=1;>sp|O95544-2|NADK_HUMAN Isoform 2 of NAD kinase OS=Homo sapiens GN=NADK;>sp|O95544-3|NADK_HUMAN Isoform 3 of NAD kinase OS=Homo sapiens GN=NADK	NADK	5	5	0	21.461	-1.8	0.862	0.0509089
p50613	>sp|P50613|CDK7_HUMAN Cyclin-dependent kinase 7 OS=Homo sapiens GN=CDK7 PE=1 SV=1	CDK7	6	6	0	37.443	-2	0.3	0.286686
