# Supplementary material for: Thermal proteome profiling of breast cancer cells reveals proteasomal activation by CDK4/6 inhibitor palbociclib
Source: EMBO J. 2018 Apr 18;37(10):e98359. doi: 10.15252/embj.201798359 (PMC5978322; doi:10.15252/embj.201798359)
Supplement: Supplementary file 5 — Table EV4 [file EMBJ-37-e98359-s005.xlsx]

## Sheet: Table EV4
Table EV4. Protein level data for immunoprecipitated proteasomes after 4h treatments with palbociclib or torin-1.
Uniprot IDs	Protein IDs	Majority protein IDs	Fasta headers	Razor + unique peptides	Mol. weight [kDa]	Ctrl_R1	Ctrl_R2	Ctrl_R3	Palbo_R1	Palbo_R2	Palbo_R3	Torin_R1	Torin_R2	Torin_R3	Average log2(CTRL)	Average log2(Palbo)	Average log2(Torin)	log2(Palbo/Control)	log2(Torin/Control)	Pvalue log2(Palbo/Control)	Pvalue log2(Torin/Control)	GeneName	Subunit	Name
Q13200	sp|Q13200|PSMD2_HUMAN;sp|Q13200-3|PSMD2_HUMAN;sp|Q13200-2|PSMD2_HUMAN	sp|Q13200|PSMD2_HUMAN;sp|Q13200-3|PSMD2_HUMAN;sp|Q13200-2|PSMD2_HUMAN	>sp|Q13200|PSMD2_HUMAN 26S proteasome non-ATPase regulatory subunit 2 OS=Homo sapiens GN=PSMD2 PE=1 SV=3;>sp|Q13200-3|PSMD2_HUMAN Isoform 3 of 26S proteasome non-ATPase regulatory subunit 2 OS=Homo sapiens GN=PSMD2;>sp|Q13200-2|PSMD2_HUMAN Isoform 2 of 26S	65	100.2	33.1478	33.4137	33.3514	33.0036	32.9663	32.9942	32.9386	33.1008	33.181	33.3043	32.988	33.0735	-0.316324	-0.230822	0.0175178	0.0980296	PSMD2	19S	Rpn1
Q99460	sp|Q99460|PSMD1_HUMAN;sp|Q99460-2|PSMD1_HUMAN	sp|Q99460|PSMD1_HUMAN;sp|Q99460-2|PSMD1_HUMAN	>sp|Q99460|PSMD1_HUMAN 26S proteasome non-ATPase regulatory subunit 1 OS=Homo sapiens GN=PSMD1 PE=1 SV=2;>sp|Q99460-2|PSMD1_HUMAN Isoform 2 of 26S proteasome non-ATPase regulatory subunit 1 OS=Homo sapiens GN=PSMD1	63	105.84	32.9731	33.1854	33.3328	32.7778	32.599	32.7913	32.4069	33.2113	32.6457	33.1637	32.7227	32.7546	-0.441048	-0.40911	0.0221076	0.191217	PSMD1	19S	Rpn2
O43242	sp|O43242|PSMD3_HUMAN;sp|O43242-2|PSMD3_HUMAN	sp|O43242|PSMD3_HUMAN;sp|O43242-2|PSMD3_HUMAN	>sp|O43242|PSMD3_HUMAN 26S proteasome non-ATPase regulatory subunit 3 OS=Homo sapiens GN=PSMD3 PE=1 SV=2;>sp|O43242-2|PSMD3_HUMAN Isoform 2 of 26S proteasome non-ATPase regulatory subunit 3 OS=Homo sapiens GN=PSMD3	43	60.977	32.4922	32.4577	32.7528	32.4613	32.2654	32.2538	32.2222	32.3316	32.7921	32.5676	32.3268	32.4486	-0.240719	-0.118946	0.104292	0.580201	PSMD3	19S	Rpn3
P43686	sp|P43686|PRS6B_HUMAN;sp|P43686-2|PRS6B_HUMAN	sp|P43686|PRS6B_HUMAN;sp|P43686-2|PRS6B_HUMAN	>sp|P43686|PRS6B_HUMAN 26S protease regulatory subunit 6B OS=Homo sapiens GN=PSMC4 PE=1 SV=2;>sp|P43686-2|PRS6B_HUMAN Isoform 2 of 26S protease regulatory subunit 6B OS=Homo sapiens GN=PSMC4	36	47.366	32.3343	32.7745	32.5553	32.2757	32.2317	32.2611	32.0993	32.4575	32.3888	32.5547	32.2562	32.3152	-0.298544	-0.239514	0.0796225	0.226916	PSMC4	19S	Rpt3
O00231	sp|O00231|PSD11_HUMAN;sp|O00231-2|PSD11_HUMAN	sp|O00231|PSD11_HUMAN;sp|O00231-2|PSD11_HUMAN	>sp|O00231|PSD11_HUMAN 26S proteasome non-ATPase regulatory subunit 11 OS=Homo sapiens GN=PSMD11 PE=1 SV=3;>sp|O00231-2|PSD11_HUMAN Isoform 2 of 26S proteasome non-ATPase regulatory subunit 11 OS=Homo sapiens GN=PSMD11	36	47.463	32.2459	32.5073	32.6015	32.1734	32.1747	32.1599	32.085	32.3343	32.4073	32.4516	32.1693	32.2755	-0.282256	-0.17602	0.0569573	0.289724	PSMD11	19S	Rpn6
Q9UNM6	sp|Q9UNM6|PSD13_HUMAN	sp|Q9UNM6|PSD13_HUMAN	>sp|Q9UNM6|PSD13_HUMAN 26S proteasome non-ATPase regulatory subunit 13 OS=Homo sapiens GN=PSMD13 PE=1 SV=2	33	42.945	32.2169	32.3881	32.23	32.0098	31.7418	32.027	31.9203	32.0349	32.2151	32.2783	31.9262	32.0568	-0.352163	-0.221578	0.0305862	0.0953523	PSMD13	19S	Rpn9
P35998	sp|P35998|PRS7_HUMAN;sp|P35998-2|PRS7_HUMAN	sp|P35998|PRS7_HUMAN;sp|P35998-2|PRS7_HUMAN	>sp|P35998|PRS7_HUMAN 26S protease regulatory subunit 7 OS=Homo sapiens GN=PSMC2 PE=1 SV=3;>sp|P35998-2|PRS7_HUMAN Isoform 2 of 26S protease regulatory subunit 7 OS=Homo sapiens GN=PSMC2	39	48.633	32.1684	32.5056	32.1401	31.7918	31.7854	31.7557	31.9526	31.8802	32.0992	32.2714	31.7777	31.9773	-0.493703	-0.294059	0.0138421	0.0930701	PSMC2	19S	Rpt1
O00232	sp|O00232|PSD12_HUMAN;sp|O00232-2|PSD12_HUMAN	sp|O00232|PSD12_HUMAN;sp|O00232-2|PSD12_HUMAN	>sp|O00232|PSD12_HUMAN 26S proteasome non-ATPase regulatory subunit 12 OS=Homo sapiens GN=PSMD12 PE=1 SV=3;>sp|O00232-2|PSD12_HUMAN Isoform 2 of 26S proteasome non-ATPase regulatory subunit 12 OS=Homo sapiens GN=PSMD12	36	52.904	32.0223	32.3209	32.3675	31.8825	31.9834	32.008	32.0086	32.1234	32.1265	32.2369	31.958	32.0862	-0.278923	-0.150756	0.0719445	0.259689	PSMD12	19S	Rpn5
P62191	sp|P62191|PRS4_HUMAN;sp|P62191-2|PRS4_HUMAN	sp|P62191|PRS4_HUMAN;sp|P62191-2|PRS4_HUMAN	>sp|P62191|PRS4_HUMAN 26S protease regulatory subunit 4 OS=Homo sapiens GN=PSMC1 PE=1 SV=1;>sp|P62191-2|PRS4_HUMAN Isoform 2 of 26S protease regulatory subunit 4 OS=Homo sapiens GN=PSMC1	32	49.184	32.1062	32.1696	32.3368	31.8698	31.9163	31.7478	31.8826	31.8453	31.9984	32.2042	31.8446	31.9088	-0.359609	-0.295429	0.0134557	0.023414	PSMC1	19S	Rpt2
P62195	sp|P62195|PRS8_HUMAN;sp|P62195-2|PRS8_HUMAN	sp|P62195|PRS8_HUMAN;sp|P62195-2|PRS8_HUMAN	>sp|P62195|PRS8_HUMAN 26S protease regulatory subunit 8 OS=Homo sapiens GN=PSMC5 PE=1 SV=1;>sp|P62195-2|PRS8_HUMAN Isoform 2 of 26S protease regulatory subunit 8 OS=Homo sapiens GN=PSMC5	31	45.626	32.1195	32.0213	32.0266	31.9022	31.5947	31.5917	31.907	32.0733	31.7254	32.0558	31.6962	31.9019	-0.359607	-0.153915	0.0289851	0.218082	PSMC5	19S	Rpt6
Q15008	sp|Q15008|PSMD6_HUMAN;sp|Q15008-4|PSMD6_HUMAN;sp|Q15008-3|PSMD6_HUMAN;sp|Q15008-2|PSMD6_HUMAN	sp|Q15008|PSMD6_HUMAN;sp|Q15008-4|PSMD6_HUMAN;sp|Q15008-3|PSMD6_HUMAN;sp|Q15008-2|PSMD6_HUMAN	>sp|Q15008|PSMD6_HUMAN 26S proteasome non-ATPase regulatory subunit 6 OS=Homo sapiens GN=PSMD6 PE=1 SV=1;>sp|Q15008-4|PSMD6_HUMAN Isoform 4 of 26S proteasome non-ATPase regulatory subunit 6 OS=Homo sapiens GN=PSMD6;>sp|Q15008-3|PSMD6_HUMAN Isoform 3 of 26S	39	45.531	31.9439	32.105	32.0901	31.593	31.7243	31.737	31.7143	31.8389	31.8779	32.0463	31.6848	31.8104	-0.361544	-0.235954	0.00633786	0.0295877	PSMD6	19S	Rpn7
P62333	sp|P62333|PRS10_HUMAN	sp|P62333|PRS10_HUMAN	>sp|P62333|PRS10_HUMAN 26S protease regulatory subunit 10B OS=Homo sapiens GN=PSMC6 PE=1 SV=1	27	44.172	31.7121	31.9835	32.2292	31.7276	31.6338	31.5328	31.7606	31.9473	32.0179	31.9749	31.6314	31.9086	-0.343494	-0.0663215	0.0977015	0.713021	PSMC6	19S	Rpt4
P17980	sp|P17980|PRS6A_HUMAN	sp|P17980|PRS6A_HUMAN	>sp|P17980|PRS6A_HUMAN 26S protease regulatory subunit 6A OS=Homo sapiens GN=PSMC3 PE=1 SV=3	32	49.203	31.6451	31.8033	31.7701	31.2087	31.369	31.4332	31.2844	31.5304	31.7383	31.7395	31.337	31.5177	-0.402568	-0.221832	0.00810515	0.187601	PSMC3	19S	Rpt5
P48556	sp|P48556|PSMD8_HUMAN	sp|P48556|PSMD8_HUMAN	>sp|P48556|PSMD8_HUMAN 26S proteasome non-ATPase regulatory subunit 8 OS=Homo sapiens GN=PSMD8 PE=1 SV=2	19	39.611	31.587	31.6279	31.7619	31.0915	31.2898	31.4186	31.243	31.4702	31.6026	31.6589	31.2666	31.4386	-0.392355	-0.220331	0.0226436	0.134181	PSMD8	19S	Rpn12
P51665	sp|P51665|PSMD7_HUMAN	sp|P51665|PSMD7_HUMAN	>sp|P51665|PSMD7_HUMAN 26S proteasome non-ATPase regulatory subunit 7 OS=Homo sapiens GN=PSMD7 PE=1 SV=2	18	37.025	31.491	31.7465	31.6864	31.0887	30.9509	31.3632	31.1725	31.5559	31.5617	31.6413	31.1343	31.43	-0.507046	-0.211263	0.0242367	0.232106	PSMD7	19S	Rpn8
P55036	sp|P55036|PSMD4_HUMAN;sp|P55036-2|PSMD4_HUMAN;sp|A2A3N6|PIPSL_HUMAN	sp|P55036|PSMD4_HUMAN;sp|P55036-2|PSMD4_HUMAN	>sp|P55036|PSMD4_HUMAN 26S proteasome non-ATPase regulatory subunit 4 OS=Homo sapiens GN=PSMD4 PE=1 SV=1;>sp|P55036-2|PSMD4_HUMAN Isoform Rpn10E of 26S proteasome non-ATPase regulatory subunit 4 OS=Homo sapiens GN=PSMD4	15	40.736	31.0683	31.3479	31.1033	30.8821	30.9072	30.9123	30.7282	30.961	30.8546	31.1731	30.9005	30.8479	-0.272622	-0.325237	0.0368681	0.0425433	PSMD4	19S	Rpn10
O00487	sp|O00487|PSDE_HUMAN	sp|O00487|PSDE_HUMAN	>sp|O00487|PSDE_HUMAN 26S proteasome non-ATPase regulatory subunit 14 OS=Homo sapiens GN=PSMD14 PE=1 SV=1	17	34.577	30.6515	30.7085	30.6482	30.416	30.1504	30.6716	30.3354	30.4919	30.5126	30.6694	30.4127	30.4466	-0.256714	-0.222775	0.165917	0.0198034	PSMD14	19S	Rpn11
Q16186	sp|Q16186|ADRM1_HUMAN	sp|Q16186|ADRM1_HUMAN	>sp|Q16186|ADRM1_HUMAN Proteasomal ubiquitin receptor ADRM1 OS=Homo sapiens GN=ADRM1 PE=1 SV=2	9	42.153	29.0892	30.0491	29.7762	29.5085	29.4763	29.2229	29.3532	29.5756	29.6047	29.6381	29.4026	29.5111	-0.235578	-0.126994	0.475533	0.690398	ADRM1	19S	Rpn13
O00233	sp|O00233-2|PSMD9_HUMAN;sp|O00233|PSMD9_HUMAN;sp|O00233-3|PSMD9_HUMAN	sp|O00233-2|PSMD9_HUMAN;sp|O00233|PSMD9_HUMAN	>sp|O00233-2|PSMD9_HUMAN Isoform p27-S of 26S proteasome non-ATPase regulatory subunit 9 OS=Homo sapiens GN=PSMD9;>sp|O00233|PSMD9_HUMAN 26S proteasome non-ATPase regulatory subunit 9 OS=Homo sapiens GN=PSMD9 PE=1 SV=3	4	22.764	23.2048	23.0106	23.5635	24.0927	23.4688	24.2168	22.9651	23.6732	23.8499	23.2596	23.9261	23.4961	0.666443	0.236466	0.0777247	0.494759	PSMD9	19S	Rpn4
Q16401	sp|Q16401-2|PSMD5_HUMAN;sp|Q16401|PSMD5_HUMAN	sp|Q16401-2|PSMD5_HUMAN;sp|Q16401|PSMD5_HUMAN	>sp|Q16401-2|PSMD5_HUMAN Isoform 2 of 26S proteasome non-ATPase regulatory subunit 5 OS=Homo sapiens GN=PSMD5;>sp|Q16401|PSMD5_HUMAN 26S proteasome non-ATPase regulatory subunit 5 OS=Homo sapiens GN=PSMD5 PE=1 SV=3	6	51.311	22.287	22.4682	22.3054	24.049	21.5859	23.2208	22.9837	22.588	23.0795	22.3535	22.9519	22.8837	0.598348	0.530151	0.456098	0.0301808	PSMD5	19S	PSMD5
O14818	sp|O14818|PSA7_HUMAN;sp|O14818-4|PSA7_HUMAN	sp|O14818|PSA7_HUMAN	>sp|O14818|PSA7_HUMAN Proteasome subunit alpha type-7 OS=Homo sapiens GN=PSMA7 PE=1 SV=1	21	27.887	34.2851	34.322	34.2884	34.3735	34.2401	34.2981	34.3338	34.3558	34.4002	34.2985	34.3039	34.3633	0.00539845	0.0647932	0.900094	0.0467603	PSMA7	20S	alpha4
P25786	sp|P25786|PSA1_HUMAN;sp|P25786-2|PSA1_HUMAN	sp|P25786|PSA1_HUMAN;sp|P25786-2|PSA1_HUMAN	>sp|P25786|PSA1_HUMAN Proteasome subunit alpha type-1 OS=Homo sapiens GN=PSMA1 PE=1 SV=1;>sp|P25786-2|PSA1_HUMAN Isoform Long of Proteasome subunit alpha type-1 OS=Homo sapiens GN=PSMA1	29	29.555	33.8524	33.9262	33.9917	33.7844	33.7834	33.8839	33.7769	33.6968	34.1173	33.9234	33.8172	33.8637	-0.106215	-0.0597353	0.111896	0.681119	PSMA1	20S	alpha6
P49721	sp|P49721|PSB2_HUMAN	sp|P49721|PSB2_HUMAN	>sp|P49721|PSB2_HUMAN Proteasome subunit beta type-2 OS=Homo sapiens GN=PSMB2 PE=1 SV=1	25	22.836	33.4148	33.7886	33.9027	33.6699	33.6454	33.7222	33.4908	33.9451	34.2001	33.702	33.6792	33.8787	-0.02283	0.176662	0.885706	0.525698	PSMB2	20S	beta4
P25787	sp|P25787|PSA2_HUMAN	sp|P25787|PSA2_HUMAN	>sp|P25787|PSA2_HUMAN Proteasome subunit alpha type-2 OS=Homo sapiens GN=PSMA2 PE=1 SV=2	21	25.898	33.47	33.821	33.7131	33.7156	33.6607	33.8055	33.9287	33.8635	33.7841	33.668	33.7272	33.8588	0.0592251	0.190755	0.625087	0.163476	PSMA2	20S	alpha2
P60900	sp|P60900|PSA6_HUMAN;sp|P60900-2|PSA6_HUMAN	sp|P60900|PSA6_HUMAN;sp|P60900-2|PSA6_HUMAN	>sp|P60900|PSA6_HUMAN Proteasome subunit alpha type-6 OS=Homo sapiens GN=PSMA6 PE=1 SV=1;>sp|P60900-2|PSA6_HUMAN Isoform 2 of Proteasome subunit alpha type-6 OS=Homo sapiens GN=PSMA6	26	27.399	33.6951	33.5921	33.6466	33.6887	33.5664	33.599	33.5309	33.6529	33.6848	33.6446	33.618	33.6229	-0.0265519	-0.0217308	0.603225	0.715424	PSMA6	20S	alpha1
P28066	sp|P28066|PSA5_HUMAN;sp|P28066-2|PSA5_HUMAN	sp|P28066|PSA5_HUMAN;sp|P28066-2|PSA5_HUMAN	>sp|P28066|PSA5_HUMAN Proteasome subunit alpha type-5 OS=Homo sapiens GN=PSMA5 PE=1 SV=3;>sp|P28066-2|PSA5_HUMAN Isoform 2 of Proteasome subunit alpha type-5 OS=Homo sapiens GN=PSMA5	17	26.411	33.4419	33.7483	33.5128	33.4459	33.4765	33.6755	33.2734	33.3059	33.6199	33.5677	33.5327	33.3997	-0.0350194	-0.167989	0.780145	0.308656	PSMA5	20S	alpha5
P25789	sp|P25789|PSA4_HUMAN	sp|P25789|PSA4_HUMAN	>sp|P25789|PSA4_HUMAN Proteasome subunit alpha type-4 OS=Homo sapiens GN=PSMA4 PE=1 SV=1	21	29.483	33.6105	33.4598	33.5903	33.4946	33.5371	33.7042	33.3539	33.5147	33.7561	33.5535	33.5786	33.5416	0.025059	-0.0119596	0.768401	0.928973	PSMA4	20S	alpha3
P28074	sp|P28074|PSB5_HUMAN;sp|P28074-2|PSB5_HUMAN	sp|P28074|PSB5_HUMAN;sp|P28074-2|PSB5_HUMAN	>sp|P28074|PSB5_HUMAN Proteasome subunit beta type-5 OS=Homo sapiens GN=PSMB5 PE=1 SV=3;>sp|P28074-2|PSB5_HUMAN Isoform 2 of Proteasome subunit beta type-5 OS=Homo sapiens GN=PSMB5	19	28.48	33.6234	33.4312	33.4591	33.6628	33.4416	33.4462	33.5858	33.6465	33.3357	33.5045	33.5169	33.5227	0.0123152	0.0181576	0.902572	0.879548	PSMB5	20S	beta5
P20618	sp|P20618|PSB1_HUMAN	sp|P20618|PSB1_HUMAN	>sp|P20618|PSB1_HUMAN Proteasome subunit beta type-1 OS=Homo sapiens GN=PSMB1 PE=1 SV=2	21	26.489	33.5507	33.4209	33.3803	33.4815	33.4359	33.3992	33.4984	33.4392	33.4477	33.4506	33.4389	33.4618	-0.0117623	0.0111127	0.845624	0.848693	PSMB1	20S	beta6
P49720	sp|P49720|PSB3_HUMAN	sp|P49720|PSB3_HUMAN	>sp|P49720|PSB3_HUMAN Proteasome subunit beta type-3 OS=Homo sapiens GN=PSMB3 PE=1 SV=2	18	22.949	33.1068	33.1824	33.1318	33.1011	33.129	33.1119	33.0071	33.0652	33.1512	33.1403	33.114	33.0745	-0.0263245	-0.0658479	0.32846	0.237159	PSMB3	20S	beta3
P28072	sp|P28072|PSB6_HUMAN	sp|P28072|PSB6_HUMAN	>sp|P28072|PSB6_HUMAN Proteasome subunit beta type-6 OS=Homo sapiens GN=PSMB6 PE=1 SV=4	12	25.357	33.2378	33.0406	32.9835	33.0502	33.1084	32.8601	33.3679	33.1369	33.0588	33.0873	33.0062	33.1879	-0.0810497	0.100597	0.492839	0.451133	PSMB6	20S	beta1
P28070	sp|P28070|PSB4_HUMAN	sp|P28070|PSB4_HUMAN	>sp|P28070|PSB4_HUMAN Proteasome subunit beta type-4 OS=Homo sapiens GN=PSMB4 PE=1 SV=4	9	29.204	32.7733	33.0554	32.96	32.9865	33.0283	32.9079	33.3542	32.9306	32.4582	32.9296	32.9742	32.9143	0.0446569	-0.0152307	0.646047	0.957988	PSMB4	20S	beta7
P25788	sp|P25788-2|PSA3_HUMAN;sp|P25788|PSA3_HUMAN	sp|P25788-2|PSA3_HUMAN;sp|P25788|PSA3_HUMAN	>sp|P25788-2|PSA3_HUMAN Isoform 2 of Proteasome subunit alpha type-3 OS=Homo sapiens GN=PSMA3;>sp|P25788|PSA3_HUMAN Proteasome subunit alpha type-3 OS=Homo sapiens GN=PSMA3 PE=1 SV=2	20	27.647	32.9932	32.6477	32.9414	33.0205	33.2889	32.97	32.9705	32.9022	32.6767	32.8607	33.0931	32.8498	0.232395	-0.0109635	0.187059	0.941119	PSMA3	20S	alpha7
Q99436	sp|Q99436|PSB7_HUMAN;sp|Q99436-2|PSB7_HUMAN	sp|Q99436|PSB7_HUMAN	>sp|Q99436|PSB7_HUMAN Proteasome subunit beta type-7 OS=Homo sapiens GN=PSMB7 PE=1 SV=1	21	29.965	32.9917	32.6104	32.545	32.5715	32.7049	32.6628	32.5742	32.5913	32.3557	32.7157	32.6464	32.5071	-0.0692971	-0.208621	0.657102	0.258682	PSMB7	20S	beta2
P28062	sp|P28062-2|PSB8_HUMAN;sp|P28062|PSB8_HUMAN	sp|P28062-2|PSB8_HUMAN;sp|P28062|PSB8_HUMAN	>sp|P28062-2|PSB8_HUMAN Isoform 2 of Proteasome subunit beta type-8 OS=Homo sapiens GN=PSMB8;>sp|P28062|PSB8_HUMAN Proteasome subunit beta type-8 OS=Homo sapiens GN=PSMB8 PE=1 SV=3	14	29.769	29.7646	30.0126	29.7638	29.9538	29.8831	29.9519	29.7729	29.7586	29.8522	29.847	29.9296	29.7946	0.0826481	-0.0524317	0.391032	0.582442	PSMB8	20S	beta5i
P28065	sp|P28065|PSB9_HUMAN;sp|P28065-2|PSB9_HUMAN	sp|P28065|PSB9_HUMAN;sp|P28065-2|PSB9_HUMAN	>sp|P28065|PSB9_HUMAN Proteasome subunit beta type-9 OS=Homo sapiens GN=PSMB9 PE=1 SV=2;>sp|P28065-2|PSB9_HUMAN Isoform LMP2.S of Proteasome subunit beta type-9 OS=Homo sapiens GN=PSMB9	8	23.264	28.9343	28.7896	28.9952	28.8068	28.8759	28.8241	28.966	29.1846	28.8722	28.9064	28.8356	29.0076	-0.0707747	0.101259	0.333647	0.412668	PSMB9	20S	beta1i
P40306	sp|P40306|PSB10_HUMAN	sp|P40306|PSB10_HUMAN	>sp|P40306|PSB10_HUMAN Proteasome subunit beta type-10 OS=Homo sapiens GN=PSMB10 PE=1 SV=1	9	28.936	27.4817	27.1598	28.1539	28.3956	26.6233	28.0587	27.9851	26.9011	27.1624	27.5985	27.6925	27.3495	0.0940449	-0.248947	0.88628	0.600706	PSMB10	20S	beta2i
Q5VYK3	sp|Q5VYK3|ECM29_HUMAN	sp|Q5VYK3|ECM29_HUMAN	>sp|Q5VYK3|ECM29_HUMAN Proteasome-associated protein ECM29 homolog OS=Homo sapiens GN=ECM29 PE=1 SV=2	96	204.29	31.6795	31.8501	31.8352	30.6469	30.6633	30.9509	31.2019	31.5452	31.38	31.7883	30.7537	31.3757	-1.03457	-0.412571	0.000784643	0.0218488	ECM29	accessory protein	ECM29
Q9UL46	sp|Q9UL46|PSME2_HUMAN	sp|Q9UL46|PSME2_HUMAN	>sp|Q9UL46|PSME2_HUMAN Proteasome activator complex subunit 2 OS=Homo sapiens GN=PSME2 PE=1 SV=4	17	27.401	33.32	33.151	33.4276	33.34	33.8054	33.5885	33.3429	33.2614	33.508	33.2995	33.578	33.3708	0.278469	0.0712756	0.150199	0.546599	PSME2	activator	PA28beta
Q06323	sp|Q06323|PSME1_HUMAN;sp|Q06323-3|PSME1_HUMAN;sp|Q06323-2|PSME1_HUMAN	sp|Q06323|PSME1_HUMAN;sp|Q06323-3|PSME1_HUMAN;sp|Q06323-2|PSME1_HUMAN	>sp|Q06323|PSME1_HUMAN Proteasome activator complex subunit 1 OS=Homo sapiens GN=PSME1 PE=1 SV=1;>sp|Q06323-3|PSME1_HUMAN Isoform 3 of Proteasome activator complex subunit 1 OS=Homo sapiens GN=PSME1;>sp|Q06323-2|PSME1_HUMAN Isoform 2 of Proteasome activato	22	28.723	33.1045	32.9745	32.8237	33.2697	33.4952	33.3083	33.034	32.982	33.093	32.9676	33.3577	33.0363	0.390153	0.0687636	0.0218018	0.474687	PSME1	activator	PA28alpha
Q14997	sp|Q14997|PSME4_HUMAN;sp|Q14997-2|PSME4_HUMAN;sp|Q14997-3|PSME4_HUMAN;sp|Q14997-4|PSME4_HUMAN	sp|Q14997|PSME4_HUMAN;sp|Q14997-2|PSME4_HUMAN;sp|Q14997-3|PSME4_HUMAN	>sp|Q14997|PSME4_HUMAN Proteasome activator complex subunit 4 OS=Homo sapiens GN=PSME4 PE=1 SV=2;>sp|Q14997-2|PSME4_HUMAN Isoform 2 of Proteasome activator complex subunit 4 OS=Homo sapiens GN=PSME4;>sp|Q14997-3|PSME4_HUMAN Isoform 3 of Proteasome activato	93	211.33	31.4932	31.5784	31.4763	31.234	31.2829	31.4401	31.2473	31.4708	31.1293	31.516	31.319	31.2824	-0.196942	-0.233526	0.0476878	0.0902199	PSME4	activator	PA200
P61289	sp|P61289|PSME3_HUMAN;sp|P61289-2|PSME3_HUMAN;sp|P61289-3|PSME3_HUMAN	sp|P61289|PSME3_HUMAN;sp|P61289-2|PSME3_HUMAN;sp|P61289-3|PSME3_HUMAN	>sp|P61289|PSME3_HUMAN Proteasome activator complex subunit 3 OS=Homo sapiens GN=PSME3 PE=1 SV=1;>sp|P61289-2|PSME3_HUMAN Isoform 2 of Proteasome activator complex subunit 3 OS=Homo sapiens GN=PSME3;>sp|P61289-3|PSME3_HUMAN Isoform 3 of Proteasome activato	22	29.506	31.4082	31.4882	31.3308	30.3499	30.5283	30.7634	30.7298	31.5538	31.6355	31.4091	30.5472	31.3064	-0.861888	-0.102729	0.00254141	0.743397	PSME3	activator	PA28gamma
O95456	sp|O95456|PSMG1_HUMAN;sp|O95456-2|PSMG1_HUMAN	sp|O95456|PSMG1_HUMAN;sp|O95456-2|PSMG1_HUMAN	>sp|O95456|PSMG1_HUMAN Proteasome assembly chaperone 1 OS=Homo sapiens GN=PSMG1 PE=1 SV=1;>sp|O95456-2|PSMG1_HUMAN Isoform 2 of Proteasome assembly chaperone 1 OS=Homo sapiens GN=PSMG1	21	32.854	31.1464	30.8298	30.5199	30.988	30.8873	31.0876	31.0432	31.3028	30.9152	30.8321	30.9876	31.0871	0.155549	0.25503	0.458652	0.298833	PSMG1	chaperone	PSMG1
Q969U7	sp|Q969U7-2|PSMG2_HUMAN;sp|Q969U7|PSMG2_HUMAN	sp|Q969U7-2|PSMG2_HUMAN;sp|Q969U7|PSMG2_HUMAN	>sp|Q969U7-2|PSMG2_HUMAN Isoform 2 of Proteasome assembly chaperone 2 OS=Homo sapiens GN=PSMG2;>sp|Q969U7|PSMG2_HUMAN Proteasome assembly chaperone 2 OS=Homo sapiens GN=PSMG2 PE=1 SV=1	13	26.321	30.827	30.6677	30.5633	30.7386	30.8921	30.6343	30.9455	30.8229	30.7584	30.686	30.755	30.8423	0.0690321	0.156295	0.554579	0.172714	PSMG2	chaperone	PSMG2
Q9BT73	sp|Q9BT73|PSMG3_HUMAN	sp|Q9BT73|PSMG3_HUMAN	>sp|Q9BT73|PSMG3_HUMAN Proteasome assembly chaperone 3 OS=Homo sapiens GN=PSMG3 PE=1 SV=1	7	13.104	29.2468	28.9633	28.9258	28.8931	28.8818	29.0351	29.1576	29.4829	28.8757	29.0453	28.9367	29.1721	-0.108606	0.126812	0.389747	0.565316	PSMG3	chaperone	PSMG3
Q5JS54	sp|Q5JS54|PSMG4_HUMAN;sp|Q5JS54-2|PSMG4_HUMAN;sp|Q5JS54-3|PSMG4_HUMAN	sp|Q5JS54|PSMG4_HUMAN;sp|Q5JS54-2|PSMG4_HUMAN;sp|Q5JS54-3|PSMG4_HUMAN	>sp|Q5JS54|PSMG4_HUMAN Proteasome assembly chaperone 4 OS=Homo sapiens GN=PSMG4 PE=2 SV=2;>sp|Q5JS54-2|PSMG4_HUMAN Isoform 2 of Proteasome assembly chaperone 4 OS=Homo sapiens GN=PSMG4;>sp|Q5JS54-3|PSMG4_HUMAN Isoform 3 of Proteasome assembly chaperone 4 O	7	13.775	28.8775	28.6569	28.4342	28.6522	28.5808	28.7806	28.7694	29.3088	28.9157	28.6562	28.6712	28.9979	0.0150029	0.341766	0.920218	0.17199	PSMG4	chaperone	PSMG4
Q9Y244	sp|Q9Y244|POMP_HUMAN	sp|Q9Y244|POMP_HUMAN	>sp|Q9Y244|POMP_HUMAN Proteasome maturation protein OS=Homo sapiens GN=POMP PE=1 SV=1	8	15.789	28.4224	27.5306	27.9921	27.3749	27.764	27.908	27.7961	28.2736	27.6957	27.9817	27.6823	27.9218	-0.299379	-0.0599102	0.3787	0.857616	POMP	chaperone	POMP
Q8WVY7	sp|Q8WVY7|UBCP1_HUMAN	sp|Q8WVY7|UBCP1_HUMAN	>sp|Q8WVY7|UBCP1_HUMAN Ubiquitin-like domain-containing CTD phosphatase 1 OS=Homo sapiens GN=UBLCP1 PE=1 SV=2	19	36.804	29.443	29.2375	28.691	28.8771	28.7274	29.2365	29.3783	29.052	29.1987	29.1238	28.947	29.2097	-0.176832	0.0858492	0.548972	0.74212	UBLCP1	inhibitor	UBLCP1
Q92530	sp|Q92530|PSMF1_HUMAN	sp|Q92530|PSMF1_HUMAN	>sp|Q92530|PSMF1_HUMAN Proteasome inhibitor PI31 subunit OS=Homo sapiens GN=PSMF1 PE=1 SV=2	11	29.816	27.7856	27.5481	27.242	27.6633	27.5635	27.7142	27.6666	27.7447	27.881	27.5252	27.647	27.7641	0.12178	0.238868	0.497584	0.231197	PSMF1	inhibitor	PI31
P68104	sp|P68104|EF1A1_HUMAN;sp|P68104-2|EF1A1_HUMAN;sp|Q5VTE0|EF1A3_HUMAN	sp|P68104|EF1A1_HUMAN;sp|P68104-2|EF1A1_HUMAN;sp|Q5VTE0|EF1A3_HUMAN	>sp|P68104|EF1A1_HUMAN Elongation factor 1-alpha 1 OS=Homo sapiens GN=EEF1A1 PE=1 SV=1;>sp|P68104-2|EF1A1_HUMAN Isoform 2 of Elongation factor 1-alpha 1 OS=Homo sapiens GN=EEF1A1;>sp|Q5VTE0|EF1A3_HUMAN Putative elongation factor 1-alpha-like 3 OS=Homo sapi	22	50.14	32.0342	33.1313	32.772	33.7123	32.9001	32.9623	32.0204	31.5847	34.3619	32.6458	33.1916	32.6557	0.545734	0.00983984	0.259011	0.991986	EEF1A1
P07900	sp|P07900|HS90A_HUMAN;sp|P07900-2|HS90A_HUMAN;sp|Q58FG0|HS905_HUMAN;sp|Q14568|HS902_HUMAN;sp|Q58FG1|HS904_HUMAN	sp|P07900|HS90A_HUMAN;sp|P07900-2|HS90A_HUMAN	>sp|P07900|HS90A_HUMAN Heat shock protein HSP 90-alpha OS=Homo sapiens GN=HSP90AA1 PE=1 SV=5;>sp|P07900-2|HS90A_HUMAN Isoform 2 of Heat shock protein HSP 90-alpha OS=Homo sapiens GN=HSP90AA1	52	84.659	31.4165	32.1421	31.6977	32.2919	31.852	31.7762	31.6028	31.3804	33.2954	31.7521	31.9734	32.0929	0.221287	0.340795	0.451371	0.622857	HSP90AA1
Q06830	sp|Q06830|PRDX1_HUMAN	sp|Q06830|PRDX1_HUMAN	>sp|Q06830|PRDX1_HUMAN Peroxiredoxin-1 OS=Homo sapiens GN=PRDX1 PE=1 SV=1	22	22.11	31.0582	31.9682	31.7425	31.9356	31.3491	31.3204	31.1644	31.0426	34.4793	31.5896	31.535	32.2288	-0.0546051	0.639118	0.8799	0.610566	PRDX1
O95340	sp|O95340|PAPS2_HUMAN;sp|O95340-2|PAPS2_HUMAN	sp|O95340|PAPS2_HUMAN;sp|O95340-2|PAPS2_HUMAN	>sp|O95340|PAPS2_HUMAN Bifunctional 3-phosphoadenosine 5-phosphosulfate synthase 2 OS=Homo sapiens GN=PAPSS2 PE=1 SV=2;>sp|O95340-2|PAPS2_HUMAN Isoform B of Bifunctional 3-phosphoadenosine 5-phosphosulfate synthase 2 OS=Homo sapiens GN=PAPSS2	40	69.5	31.0242	31.8398	31.8013	29.8104	30.09	30.5508	30.4543	30.9071	30.9676	31.5551	30.1504	30.7763	-1.40466	-0.778757	0.0148118	0.0665581	PAPSS2
Q9Y5K5	sp|Q9Y5K5|UCHL5_HUMAN	sp|Q9Y5K5|UCHL5_HUMAN	>sp|Q9Y5K5|UCHL5_HUMAN Ubiquitin carboxyl-terminal hydrolase isozyme L5 OS=Homo sapiens GN=UCHL5 PE=1 SV=3	23	37.606	30.7741	31.1297	30.9472	30.7561	30.6733	30.852	30.6101	30.6663	31.1806	30.9503	30.7605	30.819	-0.189855	-0.131374	0.173892	0.562942	UCHL5
P13639	sp|P13639|EF2_HUMAN;sp|Q15029-2|U5S1_HUMAN;sp|Q15029-3|U5S1_HUMAN;sp|Q15029|U5S1_HUMAN	sp|P13639|EF2_HUMAN	>sp|P13639|EF2_HUMAN Elongation factor 2 OS=Homo sapiens GN=EEF2 PE=1 SV=4	48	95.337	30.3478	31.2756	30.9593	31.5213	31.0169	31.2729	30.3732	30.4549	31.7187	30.8609	31.2704	30.8489	0.409508	-0.0119316	0.255448	0.98258	EEF2
P60709	sp|P60709|ACTB_HUMAN;sp|P63261|ACTG_HUMAN;sp|P63267-2|ACTH_HUMAN;sp|Q6S8J3|POTEE_HUMAN;sp|A5A3E0|POTEF_HUMAN	sp|P60709|ACTB_HUMAN;sp|P63261|ACTG_HUMAN	>sp|P60709|ACTB_HUMAN Actin, cytoplasmic 1 OS=Homo sapiens GN=ACTB PE=1 SV=1;>sp|P63261|ACTG_HUMAN Actin, cytoplasmic 2 OS=Homo sapiens GN=ACTG1 PE=1 SV=1	23	41.736	30.4897	31.3668	30.5304	30.8166	30.2067	30.0479	29.9429	29.5043	31.13	30.7956	30.3571	30.1924	-0.438549	-0.60323	0.301025	0.344667	ACTB
P35908	sp|P35908|K22E_HUMAN	sp|P35908|K22E_HUMAN	>sp|P35908|K22E_HUMAN Keratin, type II cytoskeletal 2 epidermal OS=Homo sapiens GN=KRT2 PE=1 SV=2	50	65.432	31.3689	30.5191	30.3021	30.8354	30.409	30.3698	31.1159	30.9762	32.4733	30.73	30.5381	31.5218	-0.191951	0.791769	0.620285	0.2425	KRT2
Q04828	sp|Q04828|AK1C1_HUMAN;sp|P17516|AK1C4_HUMAN;sp|P52895-2|AK1C2_HUMAN	sp|Q04828|AK1C1_HUMAN	>sp|Q04828|AK1C1_HUMAN Aldo-keto reductase family 1 member C1 OS=Homo sapiens GN=AKR1C1 PE=1 SV=1	21	36.788	30.1519	30.9239	30.2656	30.9951	30.3105	30.3677	28.8615	28.8223	30.7501	30.4471	30.5578	29.4779	0.110651	-0.969199	0.75105	0.227299	AKR1C1
P61978	sp|P61978-2|HNRPK_HUMAN;sp|P61978|HNRPK_HUMAN	sp|P61978-2|HNRPK_HUMAN;sp|P61978|HNRPK_HUMAN	>sp|P61978-2|HNRPK_HUMAN Isoform 2 of Heterogeneous nuclear ribonucleoprotein K OS=Homo sapiens GN=HNRNPK;>sp|P61978|HNRPK_HUMAN Heterogeneous nuclear ribonucleoprotein K OS=Homo sapiens GN=HNRNPK PE=1 SV=1	20	51.028	29.6718	30.8753	30.5927	29.6274	29.5196	29.5591	29.172	29.7597	30.5249	30.3799	29.5687	29.8189	-0.811183	-0.561041	0.0901878	0.352898	HNRNPK
P04083	sp|P04083|ANXA1_HUMAN	sp|P04083|ANXA1_HUMAN	>sp|P04083|ANXA1_HUMAN Annexin A1 OS=Homo sapiens GN=ANXA1 PE=1 SV=2	27	38.714	30.3677	30.6451	30.1134	30.9114	29.9263	30.549	29.2767	29.2497	31.0665	30.3754	30.4622	29.8643	0.0867819	-0.511114	0.80329	0.456344	ANXA1
O60701	sp|O60701|UGDH_HUMAN;sp|O60701-3|UGDH_HUMAN;sp|O60701-2|UGDH_HUMAN	sp|O60701|UGDH_HUMAN;sp|O60701-3|UGDH_HUMAN;sp|O60701-2|UGDH_HUMAN	>sp|O60701|UGDH_HUMAN UDP-glucose 6-dehydrogenase OS=Homo sapiens GN=UGDH PE=1 SV=1;>sp|O60701-3|UGDH_HUMAN Isoform 3 of UDP-glucose 6-dehydrogenase OS=Homo sapiens GN=UGDH;>sp|O60701-2|UGDH_HUMAN Isoform 2 of UDP-glucose 6-dehydrogenase OS=Homo sapiens GN	32	55.023	29.9871	30.6877	30.3021	30.5954	30.2334	30.3398	29.8095	29.6525	30.6886	30.3256	30.3895	30.0502	0.0639037	-0.275456	0.794309	0.509485	UGDH
P68363	sp|P68363|TBA1B_HUMAN;sp|P68363-2|TBA1B_HUMAN	sp|P68363|TBA1B_HUMAN;sp|P68363-2|TBA1B_HUMAN	>sp|P68363|TBA1B_HUMAN Tubulin alpha-1B chain OS=Homo sapiens GN=TUBA1B PE=1 SV=1;>sp|P68363-2|TBA1B_HUMAN Isoform 2 of Tubulin alpha-1B chain OS=Homo sapiens GN=TUBA1B	20	50.151	29.8358	30.7446	30.3646	30.7682	29.8166	29.863	29.7233	29.6433	30.9468	30.315	30.1493	30.1044	-0.165695	-0.210533	0.704559	0.693835	TUBA1B
P08238	sp|P08238|HS90B_HUMAN;sp|Q58FF7|H90B3_HUMAN	sp|P08238|HS90B_HUMAN	>sp|P08238|HS90B_HUMAN Heat shock protein HSP 90-beta OS=Homo sapiens GN=HSP90AB1 PE=1 SV=4	33	83.263	30.0653	30.4732	30.2305	30.8485	30.357	30.3385	29.9576	29.8395	31.3898	30.2564	30.5147	30.3956	0.258338	0.139264	0.275626	0.799133	HSP90AB1
P04075	sp|P04075|ALDOA_HUMAN;sp|P04075-2|ALDOA_HUMAN;sp|P05062|ALDOB_HUMAN	sp|P04075|ALDOA_HUMAN;sp|P04075-2|ALDOA_HUMAN	>sp|P04075|ALDOA_HUMAN Fructose-bisphosphate aldolase A OS=Homo sapiens GN=ALDOA PE=1 SV=2;>sp|P04075-2|ALDOA_HUMAN Isoform 2 of Fructose-bisphosphate aldolase A OS=Homo sapiens GN=ALDOA	26	39.42	30.1445	30.6904	29.8861	30.3156	29.7338	29.6354	29.3836	28.9953	30.3661	30.2403	29.895	29.5817	-0.345383	-0.658649	0.338761	0.235214	ALDOA
P62979	sp|P62979|RS27A_HUMAN;sp|P62987|RL40_HUMAN;sp|P0CG47|UBB_HUMAN;sp|P0CG48|UBC_HUMAN	sp|P62979|RS27A_HUMAN;sp|P62987|RL40_HUMAN;sp|P0CG47|UBB_HUMAN;sp|P0CG48|UBC_HUMAN	>sp|P62979|RS27A_HUMAN Ubiquitin-40S ribosomal protein S27a OS=Homo sapiens GN=RPS27A PE=1 SV=2;>sp|P62987|RL40_HUMAN Ubiquitin-60S ribosomal protein L40 OS=Homo sapiens GN=UBA52 PE=1 SV=2;>sp|P0CG47|UBB_HUMAN Polyubiquitin-B OS=Homo sapiens GN=UBB PE=1 SV	8	17.965	30.1763	30.2615	30.274	30.1879	29.7962	30.3559	30.1895	30.3588	30.7637	30.2373	30.1134	30.4373	-0.123947	0.200029	0.50314	0.312116	RPS27A
P84077	sp|P84077|ARF1_HUMAN;sp|P61204|ARF3_HUMAN;sp|P61204-2|ARF3_HUMAN	sp|P84077|ARF1_HUMAN;sp|P61204|ARF3_HUMAN;sp|P61204-2|ARF3_HUMAN	>sp|P84077|ARF1_HUMAN ADP-ribosylation factor 1 OS=Homo sapiens GN=ARF1 PE=1 SV=2;>sp|P61204|ARF3_HUMAN ADP-ribosylation factor 3 OS=Homo sapiens GN=ARF3 PE=1 SV=2;>sp|P61204-2|ARF3_HUMAN Isoform 2 of ADP-ribosylation factor 3 OS=Homo sapiens GN=ARF3	12	20.697	29.6996	30.6175	30.2026	30.2564	29.7665	30.1135	29.793	29.7428	31.2395	30.1733	30.0455	30.2584	-0.127796	0.0851799	0.694536	0.886044	ARF1
P35579	sp|P35579|MYH9_HUMAN;sp|P35579-2|MYH9_HUMAN;sp|P35749-4|MYH11_HUMAN;sp|P35749-3|MYH11_HUMAN;sp|P35749|MYH11_HUMAN;sp|P35749-2|MYH11_HUMAN;sp|P13535|MYH8_HUMAN;sp|Q9UKX3|MYH13_HUMAN;sp|Q9Y623|MYH4_HUMAN;sp|P13533|MYH6_HUMAN;sp|P12882|MYH1_HUMAN;sp|Q9UKX2|MYH2_HUMAN	sp|P35579|MYH9_HUMAN;sp|P35579-2|MYH9_HUMAN	>sp|P35579|MYH9_HUMAN Myosin-9 OS=Homo sapiens GN=MYH9 PE=1 SV=4;>sp|P35579-2|MYH9_HUMAN Isoform 2 of Myosin-9 OS=Homo sapiens GN=MYH9	106	226.53	29.622	30.6156	30.282	29.5465	29.2209	29.1351	29.8253	29.2969	33.0998	30.1732	29.3009	30.7407	-0.872341	0.567503	0.0515946	0.667181	MYH9
P07814	sp|P07814|SYEP_HUMAN	sp|P07814|SYEP_HUMAN	>sp|P07814|SYEP_HUMAN Bifunctional glutamate/proline--tRNA ligase OS=Homo sapiens GN=EPRS PE=1 SV=5	63	170.59	29.5613	30.2944	30.3421	29.7003	29.2665	29.2515	29.3458	29.5177	31.3178	30.0659	29.4061	30.0605	-0.659853	-0.00548718	0.0870216	0.993943	EPRS
P43490	sp|P43490|NAMPT_HUMAN	sp|P43490|NAMPT_HUMAN	>sp|P43490|NAMPT_HUMAN Nicotinamide phosphoribosyltransferase OS=Homo sapiens GN=NAMPT PE=1 SV=1	28	55.52	29.7327	30.5844	29.8038	30.5486	30.0246	30.1594	29.8038	29.3008	30.4992	30.0403	30.2442	29.8679	0.203898	-0.172363	0.552487	0.716275	NAMPT
P06748	sp|P06748-2|NPM_HUMAN;sp|P06748|NPM_HUMAN;sp|P06748-3|NPM_HUMAN	sp|P06748-2|NPM_HUMAN;sp|P06748|NPM_HUMAN;sp|P06748-3|NPM_HUMAN	>sp|P06748-2|NPM_HUMAN Isoform 2 of Nucleophosmin OS=Homo sapiens GN=NPM1;>sp|P06748|NPM_HUMAN Nucleophosmin OS=Homo sapiens GN=NPM1 PE=1 SV=2;>sp|P06748-3|NPM_HUMAN Isoform 3 of Nucleophosmin OS=Homo sapiens GN=NPM1	11	29.464	27.6695	31.2868	30.9846	27.4188	25.9747	25.6861	27.9603	28.8242	29.1655	29.9803	26.3599	28.65	-3.62043	-1.33032	0.0470629	0.334332	NPM1
P14618	sp|P14618|KPYM_HUMAN;sp|P14618-2|KPYM_HUMAN;sp|P14618-3|KPYM_HUMAN;sp|P30613-2|KPYR_HUMAN;sp|P30613|KPYR_HUMAN	sp|P14618|KPYM_HUMAN;sp|P14618-2|KPYM_HUMAN;sp|P14618-3|KPYM_HUMAN	>sp|P14618|KPYM_HUMAN Pyruvate kinase PKM OS=Homo sapiens GN=PKM PE=1 SV=4;>sp|P14618-2|KPYM_HUMAN Isoform M1 of Pyruvate kinase PKM OS=Homo sapiens GN=PKM;>sp|P14618-3|KPYM_HUMAN Isoform 3 of Pyruvate kinase PKM OS=Homo sapiens GN=PKM	32	57.936	29.6049	30.4212	29.452	29.1263	29.0286	29.027	28.9615	28.3275	29.3895	29.826	29.0606	28.8928	-0.76541	-0.933198	0.0647153	0.0962733	PKM
P09429	sp|P09429|HMGB1_HUMAN;sp|B2RPK0|HGB1A_HUMAN;sp|P23497|SP100_HUMAN	sp|P09429|HMGB1_HUMAN;sp|B2RPK0|HGB1A_HUMAN	>sp|P09429|HMGB1_HUMAN High mobility group protein B1 OS=Homo sapiens GN=HMGB1 PE=1 SV=3;>sp|B2RPK0|HGB1A_HUMAN Putative high mobility group protein B1-like 1 OS=Homo sapiens GN=HMGB1P1 PE=5 SV=1	16	24.893	29.4417	30.3085	29.7049	29.1025	28.641	28.7964	29.3202	29.3005	31.9872	29.8184	28.8466	30.2026	-0.971752	0.384265	0.0286037	0.700194	HMGB1
P17931	sp|P17931|LEG3_HUMAN	sp|P17931|LEG3_HUMAN	>sp|P17931|LEG3_HUMAN Galectin-3 OS=Homo sapiens GN=LGALS3 PE=1 SV=5	9	26.152	29.7505	30.2501	29.3033	31.772	30.5842	30.9008	29.306	28.4595	30.7417	29.768	31.0857	29.5024	1.31771	-0.265532	0.0423961	0.730989	LGALS3
P46940	sp|P46940|IQGA1_HUMAN	sp|P46940|IQGA1_HUMAN	>sp|P46940|IQGA1_HUMAN Ras GTPase-activating-like protein IQGAP1 OS=Homo sapiens GN=IQGAP1 PE=1 SV=1	70	189.25	29.1048	30.0655	30.0684	29.9801	29.7802	29.8472	28.9031	28.5632	30.7016	29.7462	29.8692	29.3893	0.12296	-0.356924	0.725251	0.653461	IQGAP1
Q16555	sp|Q16555|DPYL2_HUMAN;sp|Q16555-2|DPYL2_HUMAN	sp|Q16555|DPYL2_HUMAN;sp|Q16555-2|DPYL2_HUMAN	>sp|Q16555|DPYL2_HUMAN Dihydropyrimidinase-related protein 2 OS=Homo sapiens GN=DPYSL2 PE=1 SV=1;>sp|Q16555-2|DPYL2_HUMAN Isoform 2 of Dihydropyrimidinase-related protein 2 OS=Homo sapiens GN=DPYSL2	28	62.293	29.3543	30.2154	29.5868	30.3715	29.7281	30.0642	29.444	28.987	30.506	29.7188	30.0546	29.6457	0.335774	-0.0731565	0.349587	0.894569	DPYSL2
P11142	sp|P11142|HSP7C_HUMAN;sp|P11142-2|HSP7C_HUMAN;sp|P54652|HSP72_HUMAN	sp|P11142|HSP7C_HUMAN;sp|P11142-2|HSP7C_HUMAN	>sp|P11142|HSP7C_HUMAN Heat shock cognate 71 kDa protein OS=Homo sapiens GN=HSPA8 PE=1 SV=1;>sp|P11142-2|HSP7C_HUMAN Isoform 2 of Heat shock cognate 71 kDa protein OS=Homo sapiens GN=HSPA8	32	70.897	29.2443	30.4001	29.4987	29.7317	28.9022	28.9969	28.9717	29.045	29.9789	29.7144	29.2103	29.3319	-0.504081	-0.3825	0.313701	0.468022	HSPA8
P11413	sp|P11413|G6PD_HUMAN;sp|P11413-2|G6PD_HUMAN;sp|P11413-3|G6PD_HUMAN	sp|P11413|G6PD_HUMAN;sp|P11413-2|G6PD_HUMAN;sp|P11413-3|G6PD_HUMAN	>sp|P11413|G6PD_HUMAN Glucose-6-phosphate 1-dehydrogenase OS=Homo sapiens GN=G6PD PE=1 SV=4;>sp|P11413-2|G6PD_HUMAN Isoform Long of Glucose-6-phosphate 1-dehydrogenase OS=Homo sapiens GN=G6PD;>sp|P11413-3|G6PD_HUMAN Isoform 3 of Glucose-6-phosphate 1-dehyd	36	59.256	29.4415	29.9925	29.4826	30.5531	29.9019	29.7476	28.995	28.7344	30.4421	29.6389	30.0675	29.3905	0.428666	-0.248371	0.231157	0.680287	G6PD
P19338	sp|P19338|NUCL_HUMAN	sp|P19338|NUCL_HUMAN	>sp|P19338|NUCL_HUMAN Nucleolin OS=Homo sapiens GN=NCL PE=1 SV=3	26	76.613	27.5668	30.9641	30.2542	27.1867	27.2637	26.2157	28.2724	28.862	28.4818	29.595	26.8887	28.5387	-2.70635	-1.05632	0.0676971	0.370872	NCL
P41252	sp|P41252|SYIC_HUMAN	sp|P41252|SYIC_HUMAN	>sp|P41252|SYIC_HUMAN Isoleucine--tRNA ligase, cytoplasmic OS=Homo sapiens GN=IARS PE=1 SV=2	48	144.5	29.0219	29.6182	29.9344	29.0291	28.9626	28.568	28.9458	28.9917	30.8772	29.5249	28.8532	29.6049	-0.671637	0.0800227	0.091526	0.913291	IARS
P49327	sp|P49327|FAS_HUMAN	sp|P49327|FAS_HUMAN	>sp|P49327|FAS_HUMAN Fatty acid synthase OS=Homo sapiens GN=FASN PE=1 SV=3	81	273.42	29.1131	29.922	29.4726	30.4654	29.4262	29.719	29.1844	28.6917	29.9148	29.5025	29.8702	29.2637	0.367662	-0.238895	0.396888	0.604399	FASN
P26599	sp|P26599|PTBP1_HUMAN;sp|P26599-2|PTBP1_HUMAN;sp|P26599-3|PTBP1_HUMAN	sp|P26599|PTBP1_HUMAN;sp|P26599-2|PTBP1_HUMAN;sp|P26599-3|PTBP1_HUMAN	>sp|P26599|PTBP1_HUMAN Polypyrimidine tract-binding protein 1 OS=Homo sapiens GN=PTBP1 PE=1 SV=1;>sp|P26599-2|PTBP1_HUMAN Isoform 2 of Polypyrimidine tract-binding protein 1 OS=Homo sapiens GN=PTBP1;>sp|P26599-3|PTBP1_HUMAN Isoform 3 of Polypyrimidine trac	15	57.221	28.7257	29.9871	29.593	29.0677	27.6442	28.7937	28.3214	28.8735	29.8652	29.4353	28.5019	29.02	-0.933403	-0.415251	0.178985	0.517322	PTBP1
P04406	sp|P04406|G3P_HUMAN;sp|P04406-2|G3P_HUMAN;sp|O14556|G3PT_HUMAN	sp|P04406|G3P_HUMAN;sp|P04406-2|G3P_HUMAN	>sp|P04406|G3P_HUMAN Glyceraldehyde-3-phosphate dehydrogenase OS=Homo sapiens GN=GAPDH PE=1 SV=3;>sp|P04406-2|G3P_HUMAN Isoform 2 of Glyceraldehyde-3-phosphate dehydrogenase OS=Homo sapiens GN=GAPDH	17	36.053	29.3608	30.2387	28.5762	28.8543	29.0685	28.4571	27.6057	26.4193	28.5849	29.3919	28.7933	27.5366	-0.598589	-1.85527	0.307674	0.0783991	GAPDH
Q6ZV56	sp|Q6ZV56|CV034_HUMAN;sp|Q6ZV56-2|CV034_HUMAN;sp|Q6ZV56-3|CV034_HUMAN	sp|Q6ZV56|CV034_HUMAN;sp|Q6ZV56-2|CV034_HUMAN;sp|Q6ZV56-3|CV034_HUMAN	>sp|Q6ZV56|CV034_HUMAN Uncharacterized protein C22orf34 OS=Homo sapiens GN=C22orf34 PE=2 SV=1;>sp|Q6ZV56-2|CV034_HUMAN Isoform 2 of Uncharacterized protein C22orf34 OS=Homo sapiens GN=C22orf34;>sp|Q6ZV56-3|CV034_HUMAN Isoform 3 of Uncharacterized protein C	1	16.312	28.8374	29.8381	29.4238	29.551	29.8174	29.1136	28.0222	28.5746	29.9796	29.3664	29.494	28.8588	0.127563	-0.507634	0.737858	0.479054	C22orf34
P15311	sp|P15311|EZRI_HUMAN	sp|P15311|EZRI_HUMAN	>sp|P15311|EZRI_HUMAN Ezrin OS=Homo sapiens GN=EZR PE=1 SV=4	34	69.412	28.8209	29.8469	29.4272	29.9005	29.558	29.3376	29.0279	28.776	30.3457	29.365	29.5987	29.3832	0.233741	0.0181695	0.529402	0.976122	EZR
P54886	sp|P54886-2|P5CS_HUMAN;sp|P54886|P5CS_HUMAN	sp|P54886-2|P5CS_HUMAN;sp|P54886|P5CS_HUMAN	>sp|P54886-2|P5CS_HUMAN Isoform Short of Delta-1-pyrroline-5-carboxylate synthase OS=Homo sapiens GN=ALDH18A1;>sp|P54886|P5CS_HUMAN Delta-1-pyrroline-5-carboxylate synthase OS=Homo sapiens GN=ALDH18A1 PE=1 SV=2	2	87.088	29.1581	29.4358	29.4659	29.6079	29.8022	29.019	28.8893	28.9673	29.8254	29.3533	29.4764	29.2273	0.123109	-0.125941	0.654515	0.710134	ALDH18A1
P35637	sp|P35637-2|FUS_HUMAN;sp|P35637|FUS_HUMAN	sp|P35637-2|FUS_HUMAN;sp|P35637|FUS_HUMAN	>sp|P35637-2|FUS_HUMAN Isoform Short of RNA-binding protein FUS OS=Homo sapiens GN=FUS;>sp|P35637|FUS_HUMAN RNA-binding protein FUS OS=Homo sapiens GN=FUS PE=1 SV=1	9	53.354	28.4729	29.9412	29.5591	28.8737	28.3654	27.7116	28.2012	28.69	28.8518	29.3244	28.3169	28.581	-1.00748	-0.743429	0.142944	0.197344	FUS
O75369	sp|O75369-2|FLNB_HUMAN;sp|O75369-9|FLNB_HUMAN;sp|O75369|FLNB_HUMAN;sp|O75369-8|FLNB_HUMAN;sp|O75369-6|FLNB_HUMAN;sp|O75369-3|FLNB_HUMAN;sp|O75369-7|FLNB_HUMAN;sp|O75369-5|FLNB_HUMAN;sp|O75369-4|FLNB_HUMAN	sp|O75369-2|FLNB_HUMAN;sp|O75369-9|FLNB_HUMAN;sp|O75369|FLNB_HUMAN;sp|O75369-8|FLNB_HUMAN;sp|O75369-6|FLNB_HUMAN;sp|O75369-3|FLNB_HUMAN;sp|O75369-7|FLNB_HUMAN;sp|O75369-5|FLNB_HUMAN;sp|O75369-4|FLNB_HUMAN	>sp|O75369-2|FLNB_HUMAN Isoform 2 of Filamin-B OS=Homo sapiens GN=FLNB;>sp|O75369-9|FLNB_HUMAN Isoform 9 of Filamin-B OS=Homo sapiens GN=FLNB;>sp|O75369|FLNB_HUMAN Filamin-B OS=Homo sapiens GN=FLNB PE=1 SV=2;>sp|O75369-8|FLNB_HUMAN Isoform 8 of Filamin-B O	77	275.66	28.5244	29.5908	29.7687	28.3577	27.8394	28.0612	29.0464	28.9895	29.5916	29.2946	28.0861	29.2092	-1.20851	-0.0854365	0.0440557	0.853322	FLNB
P07437	sp|P07437|TBB5_HUMAN;sp|A6NNZ2|TBB8L_HUMAN;sp|Q9H4B7|TBB1_HUMAN;CON__ENSEMBL:ENSBTAP00000025008	sp|P07437|TBB5_HUMAN	>sp|P07437|TBB5_HUMAN Tubulin beta chain OS=Homo sapiens GN=TUBB PE=1 SV=2	19	49.67	28.8585	29.8574	29.0052	29.6427	28.9611	29.2156	28.9757	29.1804	29.8213	29.2404	29.2732	29.3258	0.032793	0.0854115	0.933547	0.842252	TUBB
P08865	sp|P08865|RSSA_HUMAN	sp|P08865|RSSA_HUMAN	>sp|P08865|RSSA_HUMAN 40S ribosomal protein SA OS=Homo sapiens GN=RPSA PE=1 SV=4	15	32.854	28.3787	29.8403	29.447	28.8197	28.3095	28.2554	28.0514	28.3635	29.8606	29.222	28.4615	28.7585	-0.760501	-0.463509	0.182584	0.548868	RPSA
P60842	sp|P60842|IF4A1_HUMAN;sp|P60842-2|IF4A1_HUMAN	sp|P60842|IF4A1_HUMAN;sp|P60842-2|IF4A1_HUMAN	>sp|P60842|IF4A1_HUMAN Eukaryotic initiation factor 4A-I OS=Homo sapiens GN=EIF4A1 PE=1 SV=1;>sp|P60842-2|IF4A1_HUMAN Isoform 2 of Eukaryotic initiation factor 4A-I OS=Homo sapiens GN=EIF4A1	27	46.153	28.9451	29.5847	29.005	30.2015	28.8463	28.9783	28.4431	28.481	29.7874	29.1783	29.342	28.9038	0.163754	-0.27442	0.748754	0.602981	EIF4A1
O43396	sp|O43396|TXNL1_HUMAN	sp|O43396|TXNL1_HUMAN	>sp|O43396|TXNL1_HUMAN Thioredoxin-like protein 1 OS=Homo sapiens GN=TXNL1 PE=1 SV=3	16	32.251	29.1964	29.2771	28.9897	28.4594	28.6503	28.8253	28.9593	28.8079	29.0199	29.1544	28.645	28.929	-0.509428	-0.225372	0.0200067	0.101302	TXNL1
Q15365	sp|Q15365|PCBP1_HUMAN;sp|P57723-2|PCBP4_HUMAN;sp|P57723|PCBP4_HUMAN	sp|Q15365|PCBP1_HUMAN	>sp|Q15365|PCBP1_HUMAN Poly(rC)-binding protein 1 OS=Homo sapiens GN=PCBP1 PE=1 SV=2	15	37.497	28.627	29.8473	28.964	30.4541	29.1193	29.6317	29.2009	29.6083	29.7787	29.1461	29.735	29.5293	0.588927	0.383206	0.330756	0.394671	PCBP1
P06733	sp|P06733|ENOA_HUMAN;sp|P13929-3|ENOB_HUMAN;sp|P09104-2|ENOG_HUMAN;sp|P13929-2|ENOB_HUMAN;sp|P13929|ENOB_HUMAN;sp|P09104|ENOG_HUMAN	sp|P06733|ENOA_HUMAN	>sp|P06733|ENOA_HUMAN Alpha-enolase OS=Homo sapiens GN=ENO1 PE=1 SV=2	19	47.168	28.7386	29.8885	28.7424	27.8727	28.4024	28.119	27.7172	26.2251	27.954	29.1232	28.1314	27.2988	-0.991789	-1.8244	0.073833	0.0512338	ENO1
P63244	sp|P63244|GBLP_HUMAN	sp|P63244|GBLP_HUMAN	>sp|P63244|GBLP_HUMAN Guanine nucleotide-binding protein subunit beta-2-like 1 OS=Homo sapiens GN=GNB2L1 PE=1 SV=3	18	35.076	28.1702	29.6844	29.3998	28.5561	28.4943	28.2448	28.1354	28.0173	29.4732	29.0848	28.4317	28.542	-0.653032	-0.542813	0.240567	0.456183	GNB2L1
P07737	sp|P07737|PROF1_HUMAN;CON__P02584	sp|P07737|PROF1_HUMAN	>sp|P07737|PROF1_HUMAN Profilin-1 OS=Homo sapiens GN=PFN1 PE=1 SV=2	8	15.054	28.7149	29.5125	28.771	29.1055	29.0646	28.6725	28.2285	28.154	29.7588	28.9994	28.9475	28.7138	-0.0519191	-0.285662	0.867404	0.649644	PFN1
P63241	sp|P63241|IF5A1_HUMAN;sp|P63241-2|IF5A1_HUMAN;sp|Q6IS14|IF5AL_HUMAN;sp|Q9GZV4|IF5A2_HUMAN	sp|P63241|IF5A1_HUMAN;sp|P63241-2|IF5A1_HUMAN;sp|Q6IS14|IF5AL_HUMAN	>sp|P63241|IF5A1_HUMAN Eukaryotic translation initiation factor 5A-1 OS=Homo sapiens GN=EIF5A PE=1 SV=2;>sp|P63241-2|IF5A1_HUMAN Isoform 2 of Eukaryotic translation initiation factor 5A-1 OS=Homo sapiens GN=EIF5A;>sp|Q6IS14|IF5AL_HUMAN Eukaryotic translati	11	16.832	28.6568	29.4629	28.836	28.4987	28.2404	28.5067	28.0736	27.8561	28.8612	28.9852	28.4153	28.2636	-0.569958	-0.721604	0.09309	0.138748	EIF5A
P26641	sp|P26641|EF1G_HUMAN;sp|P26641-2|EF1G_HUMAN	sp|P26641|EF1G_HUMAN;sp|P26641-2|EF1G_HUMAN	>sp|P26641|EF1G_HUMAN Elongation factor 1-gamma OS=Homo sapiens GN=EEF1G PE=1 SV=3;>sp|P26641-2|EF1G_HUMAN Isoform 2 of Elongation factor 1-gamma OS=Homo sapiens GN=EEF1G	26	50.118	27.9191	29.7606	29.2493	28.4574	27.9868	27.821	28.3788	27.8852	30.7374	28.9763	28.0884	29.0004	-0.887941	0.0241199	0.201145	0.982561	EEF1G
Q00839	sp|Q00839-2|HNRPU_HUMAN;sp|Q00839|HNRPU_HUMAN	sp|Q00839-2|HNRPU_HUMAN;sp|Q00839|HNRPU_HUMAN	>sp|Q00839-2|HNRPU_HUMAN Isoform Short of Heterogeneous nuclear ribonucleoprotein U OS=Homo sapiens GN=HNRNPU;>sp|Q00839|HNRPU_HUMAN Heterogeneous nuclear ribonucleoprotein U OS=Homo sapiens GN=HNRNPU PE=1 SV=6	22	88.979	27.937	29.848	29.0571	28.335	28.0895	27.8864	27.8116	28.4671	28.5322	28.9473	28.1037	28.2703	-0.843688	-0.677051	0.212515	0.32241	HNRNPU
Q9P2J5	sp|Q9P2J5|SYLC_HUMAN;sp|Q9P2J5-2|SYLC_HUMAN;sp|Q9P2J5-3|SYLC_HUMAN	sp|Q9P2J5|SYLC_HUMAN;sp|Q9P2J5-2|SYLC_HUMAN	>sp|Q9P2J5|SYLC_HUMAN Leucine--tRNA ligase, cytoplasmic OS=Homo sapiens GN=LARS PE=1 SV=2;>sp|Q9P2J5-2|SYLC_HUMAN Isoform 2 of Leucine--tRNA ligase, cytoplasmic OS=Homo sapiens GN=LARS	48	134.46	28.6128	29.0089	29.1833	28.3159	28.0321	28.0261	28.2547	28.6037	30.5132	28.935	28.1247	29.1239	-0.810311	0.188829	0.0139462	0.806584	LARS
P23396	sp|P23396|RS3_HUMAN;sp|P23396-2|RS3_HUMAN	sp|P23396|RS3_HUMAN;sp|P23396-2|RS3_HUMAN	>sp|P23396|RS3_HUMAN 40S ribosomal protein S3 OS=Homo sapiens GN=RPS3 PE=1 SV=2;>sp|P23396-2|RS3_HUMAN Isoform 2 of 40S ribosomal protein S3 OS=Homo sapiens GN=RPS3	18	26.688	27.6873	29.4647	29.5135	28.4621	28.173	27.982	28.0719	28.0377	29.6133	28.8885	28.2057	28.5743	-0.682794	-0.314212	0.330362	0.712607	RPS3
Q96HC4	sp|Q96HC4|PDLI5_HUMAN;sp|Q96HC4-4|PDLI5_HUMAN;sp|Q96HC4-7|PDLI5_HUMAN;sp|Q96HC4-6|PDLI5_HUMAN;sp|Q96HC4-3|PDLI5_HUMAN;sp|Q96HC4-2|PDLI5_HUMAN;sp|Q96HC4-5|PDLI5_HUMAN	sp|Q96HC4|PDLI5_HUMAN;sp|Q96HC4-4|PDLI5_HUMAN;sp|Q96HC4-7|PDLI5_HUMAN;sp|Q96HC4-6|PDLI5_HUMAN	>sp|Q96HC4|PDLI5_HUMAN PDZ and LIM domain protein 5 OS=Homo sapiens GN=PDLIM5 PE=1 SV=5;>sp|Q96HC4-4|PDLI5_HUMAN Isoform 4 of PDZ and LIM domain protein 5 OS=Homo sapiens GN=PDLIM5;>sp|Q96HC4-7|PDLI5_HUMAN Isoform 7 of PDZ and LIM domain protein 5 OS=Homo	24	63.944	28.8101	29.2636	28.534	28.9258	28.3471	28.8984	28.9287	28.2838	29.5518	28.8692	28.7238	28.9214	-0.145478	0.0521894	0.635701	0.907835	PDLIM5
Q9HB71	sp|Q9HB71|CYBP_HUMAN;sp|Q9HB71-3|CYBP_HUMAN;sp|Q9HB71-2|CYBP_HUMAN	sp|Q9HB71|CYBP_HUMAN;sp|Q9HB71-3|CYBP_HUMAN	>sp|Q9HB71|CYBP_HUMAN Calcyclin-binding protein OS=Homo sapiens GN=CACYBP PE=1 SV=2;>sp|Q9HB71-3|CYBP_HUMAN Isoform 3 of Calcyclin-binding protein OS=Homo sapiens GN=CACYBP	16	26.21	28.808	29.166	28.5747	29.9338	28.7272	28.8811	28.5383	28.3477	29.6495	28.8496	29.1807	28.8451	0.331134	-0.00442353	0.470949	0.992474	CACYBP
P05388	sp|P05388|RLA0_HUMAN;sp|P05388-2|RLA0_HUMAN;sp|Q8NHW5|RLA0L_HUMAN	sp|P05388|RLA0_HUMAN;sp|P05388-2|RLA0_HUMAN;sp|Q8NHW5|RLA0L_HUMAN	>sp|P05388|RLA0_HUMAN 60S acidic ribosomal protein P0 OS=Homo sapiens GN=RPLP0 PE=1 SV=1;>sp|P05388-2|RLA0_HUMAN Isoform 2 of 60S acidic ribosomal protein P0 OS=Homo sapiens GN=RPLP0;>sp|Q8NHW5|RLA0L_HUMAN 60S acidic ribosomal protein P0-like OS=Homo sapie	11	34.273	27.8324	29.5015	29.1669	28.0228	27.8571	27.6969	27.9364	28.5063	29.3769	28.8336	27.8589	28.6065	-0.974656	-0.227071	0.133289	0.748069	RPLP0
P52594	sp|P52594-2|AGFG1_HUMAN;sp|P52594-3|AGFG1_HUMAN;sp|P52594|AGFG1_HUMAN;sp|P52594-4|AGFG1_HUMAN;sp|O95081-2|AGFG2_HUMAN;sp|O95081|AGFG2_HUMAN	sp|P52594-2|AGFG1_HUMAN;sp|P52594-3|AGFG1_HUMAN;sp|P52594|AGFG1_HUMAN;sp|P52594-4|AGFG1_HUMAN	>sp|P52594-2|AGFG1_HUMAN Isoform 2 of Arf-GAP domain and FG repeat-containing protein 1 OS=Homo sapiens GN=AGFG1;>sp|P52594-3|AGFG1_HUMAN Isoform 3 of Arf-GAP domain and FG repeat-containing protein 1 OS=Homo sapiens GN=AGFG1;>sp|P52594|AGFG1_HUMAN Arf-GAP	13	54.181	29.0131	29.0111	28.4237	29.6418	28.7682	29.1226	29.0054	28.9965	30.0556	28.816	29.1775	29.3525	0.361523	0.536497	0.322591	0.253479	AGFG1
P78371	sp|P78371|TCPB_HUMAN;sp|P78371-2|TCPB_HUMAN	sp|P78371|TCPB_HUMAN;sp|P78371-2|TCPB_HUMAN	>sp|P78371|TCPB_HUMAN T-complex protein 1 subunit beta OS=Homo sapiens GN=CCT2 PE=1 SV=4;>sp|P78371-2|TCPB_HUMAN Isoform 2 of T-complex protein 1 subunit beta OS=Homo sapiens GN=CCT2	35	57.488	28.3654	29.2843	28.7658	29.4352	28.7569	29.0796	28.3837	28.9557	29.7951	28.8051	29.0906	29.0448	0.285422	0.239678	0.436329	0.649451	CCT2
P29401	sp|P29401|TKT_HUMAN;sp|P29401-2|TKT_HUMAN	sp|P29401|TKT_HUMAN;sp|P29401-2|TKT_HUMAN	>sp|P29401|TKT_HUMAN Transketolase OS=Homo sapiens GN=TKT PE=1 SV=3;>sp|P29401-2|TKT_HUMAN Isoform 2 of Transketolase OS=Homo sapiens GN=TKT	29	67.877	28.6345	29.3566	28.3366	28.4101	28.2821	28.0765	27.6598	27.3935	28.9034	28.7759	28.2562	27.9856	-0.519689	-0.790342	0.177572	0.227662	TKT
Q9UQ80	sp|Q9UQ80|PA2G4_HUMAN;sp|Q9UQ80-2|PA2G4_HUMAN	sp|Q9UQ80|PA2G4_HUMAN;sp|Q9UQ80-2|PA2G4_HUMAN	>sp|Q9UQ80|PA2G4_HUMAN Proliferation-associated protein 2G4 OS=Homo sapiens GN=PA2G4 PE=1 SV=3;>sp|Q9UQ80-2|PA2G4_HUMAN Isoform 2 of Proliferation-associated protein 2G4 OS=Homo sapiens GN=PA2G4	19	43.786	27.8023	29.3086	29.1846	28.0835	27.9201	27.7761	27.9456	27.8517	28.8878	28.7652	27.9265	28.2284	-0.838674	-0.536823	0.162712	0.4109	PA2G4
P10809	sp|P10809|CH60_HUMAN;sp|P10809-2|CH60_HUMAN	sp|P10809|CH60_HUMAN	>sp|P10809|CH60_HUMAN 60 kDa heat shock protein, mitochondrial OS=Homo sapiens GN=HSPD1 PE=1 SV=2	33	61.054	26.6678	30.0559	29.5033	28.4027	27.4526	27.9656	27.6059	28.1963	27.8749	28.7423	27.9403	27.8924	-0.802033	-0.849941	0.50074	0.468853	HSPD1
P41091	sp|P41091|IF2G_HUMAN;sp|Q2VIR3|IF2GL_HUMAN;sp|Q2VIR3-2|IF2GL_HUMAN	sp|P41091|IF2G_HUMAN;sp|Q2VIR3|IF2GL_HUMAN;sp|Q2VIR3-2|IF2GL_HUMAN	>sp|P41091|IF2G_HUMAN Eukaryotic translation initiation factor 2 subunit 3 OS=Homo sapiens GN=EIF2S3 PE=1 SV=3;>sp|Q2VIR3|IF2GL_HUMAN Putative eukaryotic translation initiation factor 2 subunit 3-like protein OS=Homo sapiens GN=EIF2S3L PE=5 SV=2;>sp|Q2VIR3	21	51.109	27.8194	29.2025	28.764	28.0357	27.8511	27.2811	27.7725	27.1418	29.3541	28.5953	27.7226	28.0895	-0.872674	-0.505821	0.135047	0.549216	EIF2S3
Q99615	sp|Q99615|DNJC7_HUMAN;sp|Q99615-2|DNJC7_HUMAN	sp|Q99615|DNJC7_HUMAN;sp|Q99615-2|DNJC7_HUMAN	>sp|Q99615|DNJC7_HUMAN DnaJ homolog subfamily C member 7 OS=Homo sapiens GN=DNAJC7 PE=1 SV=2;>sp|Q99615-2|DNJC7_HUMAN Isoform 2 of DnaJ homolog subfamily C member 7 OS=Homo sapiens GN=DNAJC7	28	56.44	28.2684	29.0262	28.4842	28.5563	27.5374	28.241	28.7866	28.6472	29.5527	28.5929	28.1116	28.9955	-0.481375	0.402556	0.269842	0.326836	DNAJC7
Q14204	sp|Q14204|DYHC1_HUMAN	sp|Q14204|DYHC1_HUMAN	>sp|Q14204|DYHC1_HUMAN Cytoplasmic dynein 1 heavy chain 1 OS=Homo sapiens GN=DYNC1H1 PE=1 SV=5	153	532.4	29.2626	25.8714	30.5688	30.2254	29.4612	29.7066	29.8968	29.9822	31.1768	28.5676	29.7977	30.3519	1.23011	1.78431	0.434572	0.288623	DYNC1H1
P62701	sp|P62701|RS4X_HUMAN	sp|P62701|RS4X_HUMAN	>sp|P62701|RS4X_HUMAN 40S ribosomal protein S4, X isoform OS=Homo sapiens GN=RPS4X PE=1 SV=2	17	29.597	27.4668	28.9974	29.0474	28.0434	27.6068	27.394	27.601	27.8843	29.0916	28.5039	27.6814	28.1923	-0.822489	-0.311572	0.211042	0.675583	RPS4X
P19474	sp|P19474|RO52_HUMAN;sp|P19474-2|RO52_HUMAN	sp|P19474|RO52_HUMAN;sp|P19474-2|RO52_HUMAN	>sp|P19474|RO52_HUMAN E3 ubiquitin-protein ligase TRIM21 OS=Homo sapiens GN=TRIM21 PE=1 SV=1;>sp|P19474-2|RO52_HUMAN Isoform 2 of E3 ubiquitin-protein ligase TRIM21 OS=Homo sapiens GN=TRIM21	28	54.169	28.816	28.4206	28.2019	28.6327	28.7157	28.6937	28.9043	28.7911	28.9105	28.4795	28.6807	28.8687	0.201227	0.389154	0.329521	0.101711	TRIM21
P11021	sp|P11021|GRP78_HUMAN	sp|P11021|GRP78_HUMAN	>sp|P11021|GRP78_HUMAN 78 kDa glucose-regulated protein OS=Homo sapiens GN=HSPA5 PE=1 SV=2	23	72.332	27.8005	29.2623	28.257	27.6359	26.9792	26.5352	26.9739	26.8527	28.588	28.4399	27.0501	27.4715	-1.38978	-0.968375	0.0608923	0.242413	HSPA5
P54578	sp|P54578-2|UBP14_HUMAN;sp|P54578|UBP14_HUMAN;sp|P54578-3|UBP14_HUMAN	sp|P54578-2|UBP14_HUMAN;sp|P54578|UBP14_HUMAN;sp|P54578-3|UBP14_HUMAN	>sp|P54578-2|UBP14_HUMAN Isoform 2 of Ubiquitin carboxyl-terminal hydrolase 14 OS=Homo sapiens GN=USP14;>sp|P54578|UBP14_HUMAN Ubiquitin carboxyl-terminal hydrolase 14 OS=Homo sapiens GN=USP14 PE=1 SV=3;>sp|P54578-3|UBP14_HUMAN Isoform 3 of Ubiquitin carbo	20	52.385	28.8762	28.5732	27.7579	28.5435	28.5889	28.5556	28.109	28.1237	28.4191	28.4024	28.5627	28.2173	0.16026	-0.18512	0.656613	0.623774	USP14
Q8NC51	sp|Q8NC51|PAIRB_HUMAN;sp|Q8NC51-3|PAIRB_HUMAN;sp|Q8NC51-2|PAIRB_HUMAN;sp|Q8NC51-4|PAIRB_HUMAN	sp|Q8NC51|PAIRB_HUMAN;sp|Q8NC51-3|PAIRB_HUMAN;sp|Q8NC51-2|PAIRB_HUMAN;sp|Q8NC51-4|PAIRB_HUMAN	>sp|Q8NC51|PAIRB_HUMAN Plasminogen activator inhibitor 1 RNA-binding protein OS=Homo sapiens GN=SERBP1 PE=1 SV=2;>sp|Q8NC51-3|PAIRB_HUMAN Isoform 3 of Plasminogen activator inhibitor 1 RNA-binding protein OS=Homo sapiens GN=SERBP1;>sp|Q8NC51-2|PAIRB_HUMAN	19	44.965	27.7618	28.86	28.583	28.3944	28.2897	27.8082	27.5061	27.6314	28.9165	28.4016	28.1641	28.018	-0.237522	-0.38363	0.561797	0.529859	SERBP1
P37802	sp|P37802|TAGL2_HUMAN;sp|P37802-2|TAGL2_HUMAN	sp|P37802|TAGL2_HUMAN;sp|P37802-2|TAGL2_HUMAN	>sp|P37802|TAGL2_HUMAN Transgelin-2 OS=Homo sapiens GN=TAGLN2 PE=1 SV=3;>sp|P37802-2|TAGL2_HUMAN Isoform 2 of Transgelin-2 OS=Homo sapiens GN=TAGLN2	13	22.391	27.6861	29.0499	28.374	29.2153	28.795	28.8927	27.551	27.5065	28.2823	28.37	28.9677	27.7799	0.597666	-0.590071	0.222023	0.275169	TAGLN2
P23528	sp|P23528|COF1_HUMAN;sp|Q9Y281-3|COF2_HUMAN;sp|Q9Y281|COF2_HUMAN	sp|P23528|COF1_HUMAN	>sp|P23528|COF1_HUMAN Cofilin-1 OS=Homo sapiens GN=CFL1 PE=1 SV=3	11	18.502	27.8026	29.0648	28.1619	28.5424	27.9833	28.0723	28.0673	27.8717	29.542	28.3431	28.1993	28.4937	-0.14378	0.15057	0.74563	0.827458	CFL1
P55209	sp|P55209-2|NP1L1_HUMAN;sp|P55209|NP1L1_HUMAN;sp|P55209-3|NP1L1_HUMAN	sp|P55209-2|NP1L1_HUMAN;sp|P55209|NP1L1_HUMAN;sp|P55209-3|NP1L1_HUMAN	>sp|P55209-2|NP1L1_HUMAN Isoform 2 of Nucleosome assembly protein 1-like 1 OS=Homo sapiens GN=NAP1L1;>sp|P55209|NP1L1_HUMAN Nucleosome assembly protein 1-like 1 OS=Homo sapiens GN=NAP1L1 PE=1 SV=1;>sp|P55209-3|NP1L1_HUMAN Isoform 3 of Nucleosome assembly p	12	42.761	27.9979	28.9034	28.0989	28.4941	27.7948	28.3276	27.6565	27.8274	29.1941	28.3334	28.2055	28.226	-0.127845	-0.107358	0.737473	0.858456	NAP1L1
P13010	sp|P13010|XRCC5_HUMAN	sp|P13010|XRCC5_HUMAN	>sp|P13010|XRCC5_HUMAN X-ray repair cross-complementing protein 5 OS=Homo sapiens GN=XRCC5 PE=1 SV=3	28	82.704	27.4809	28.8716	28.6467	27.4756	26.9254	28.1886	27.239	27.73	28.4025	28.3331	27.5299	27.7905	-0.803181	-0.542561	0.228334	0.377593	XRCC5
P30050	sp|P30050|RL12_HUMAN;sp|P30050-2|RL12_HUMAN	sp|P30050|RL12_HUMAN;sp|P30050-2|RL12_HUMAN	>sp|P30050|RL12_HUMAN 60S ribosomal protein L12 OS=Homo sapiens GN=RPL12 PE=1 SV=1;>sp|P30050-2|RL12_HUMAN Isoform 2 of 60S ribosomal protein L12 OS=Homo sapiens GN=RPL12	8	17.818	27.4522	28.9316	28.6133	27.8307	27.4646	27.2423	27.5049	27.4272	28.4371	28.3324	27.5125	27.7897	-0.819844	-0.542647	0.163629	0.383112	RPL12
P12956	sp|P12956|XRCC6_HUMAN;sp|P12956-2|XRCC6_HUMAN	sp|P12956|XRCC6_HUMAN;sp|P12956-2|XRCC6_HUMAN	>sp|P12956|XRCC6_HUMAN X-ray repair cross-complementing protein 6 OS=Homo sapiens GN=XRCC6 PE=1 SV=2;>sp|P12956-2|XRCC6_HUMAN Isoform 2 of X-ray repair cross-complementing protein 6 OS=Homo sapiens GN=XRCC6	30	69.842	27.798	28.8854	28.2995	27.5168	26.6139	27.887	27.6641	27.5564	28.8272	28.3276	27.3392	28.0159	-0.988421	-0.311773	0.114736	0.576929	XRCC6
Q14157	sp|Q14157|UBP2L_HUMAN;sp|Q14157-5|UBP2L_HUMAN	sp|Q14157|UBP2L_HUMAN;sp|Q14157-5|UBP2L_HUMAN	>sp|Q14157|UBP2L_HUMAN Ubiquitin-associated protein 2-like OS=Homo sapiens GN=UBAP2L PE=1 SV=2;>sp|Q14157-5|UBP2L_HUMAN Isoform 5 of Ubiquitin-associated protein 2-like OS=Homo sapiens GN=UBAP2L	20	114.53	27.9071	28.6818	28.3839	28.0813	27.6126	27.9931	27.7095	27.7704	28.6365	28.3243	27.8957	28.0388	-0.428596	-0.285435	0.184421	0.488793	UBAP2L
Q8NBJ4	sp|Q8NBJ4-2|GOLM1_HUMAN;sp|Q8NBJ4|GOLM1_HUMAN	sp|Q8NBJ4-2|GOLM1_HUMAN;sp|Q8NBJ4|GOLM1_HUMAN	>sp|Q8NBJ4-2|GOLM1_HUMAN Isoform 2 of Golgi membrane protein 1 OS=Homo sapiens GN=GOLM1;>sp|Q8NBJ4|GOLM1_HUMAN Golgi membrane protein 1 OS=Homo sapiens GN=GOLM1 PE=1 SV=1	2	44.272	29.287	26.8055	28.844	29.3433	28.5011	27.2968	30.0738	25.4285	29.1229	28.3122	28.3804	28.2084	0.0682155	-0.10378	0.947188	0.951689	GOLM1
P08107	sp|P08107|HSP71_HUMAN;sp|P08107-2|HSP71_HUMAN	sp|P08107|HSP71_HUMAN;sp|P08107-2|HSP71_HUMAN	>sp|P08107|HSP71_HUMAN Heat shock 70 kDa protein 1A/1B OS=Homo sapiens GN=HSPA1A PE=1 SV=5;>sp|P08107-2|HSP71_HUMAN Isoform 2 of Heat shock 70 kDa protein 1A/1B OS=Homo sapiens GN=HSPA1A	23	70.051	28.0878	28.8855	27.8976	28.1095	27.5089	27.663	27.6955	27.5162	28.6705	28.2903	27.7605	27.9607	-0.529827	-0.329585	0.206884	0.521164	HSPA1A
P54136	sp|P54136|SYRC_HUMAN;sp|P54136-2|SYRC_HUMAN	sp|P54136|SYRC_HUMAN;sp|P54136-2|SYRC_HUMAN	>sp|P54136|SYRC_HUMAN Arginine--tRNA ligase, cytoplasmic OS=Homo sapiens GN=RARS PE=1 SV=2;>sp|P54136-2|SYRC_HUMAN Isoform Monomeric of Arginine--tRNA ligase, cytoplasmic OS=Homo sapiens GN=RARS	32	75.378	27.6822	28.5953	28.5123	27.9914	27.534	27.2811	27.4016	27.4817	29.615	28.2633	27.6022	28.1661	-0.66111	-0.0971689	0.138544	0.907016	RARS
Q9ULE4	sp|Q9ULE4|F184B_HUMAN	sp|Q9ULE4|F184B_HUMAN	>sp|Q9ULE4|F184B_HUMAN Protein FAM184B OS=Homo sapiens GN=FAM184B PE=2 SV=3	2	121.04	27.9053	28.2468	28.5929	27.8755	28.1856	24.3437	27.8635	27.4194	29.3116	28.2483	26.8016	28.1981	-1.44671	-0.0501666	0.310883	0.937878	FAM184B
P20290	sp|P20290-2|BTF3_HUMAN;sp|P20290|BTF3_HUMAN	sp|P20290-2|BTF3_HUMAN;sp|P20290|BTF3_HUMAN	>sp|P20290-2|BTF3_HUMAN Isoform 2 of Transcription factor BTF3 OS=Homo sapiens GN=BTF3;>sp|P20290|BTF3_HUMAN Transcription factor BTF3 OS=Homo sapiens GN=BTF3 PE=1 SV=1	11	17.699	27.8743	28.5654	28.2344	28.7095	27.8473	28.0524	27.4388	27.446	29.1393	28.2247	28.2031	28.008	-0.0216493	-0.216677	0.950514	0.736187	BTF3
Q8WX93	sp|Q8WX93|PALLD_HUMAN;sp|Q8WX93-3|PALLD_HUMAN;sp|Q8WX93-5|PALLD_HUMAN;sp|Q8WX93-8|PALLD_HUMAN;sp|Q8WX93-2|PALLD_HUMAN;sp|Q8WX93-9|PALLD_HUMAN;sp|Q8WX93-4|PALLD_HUMAN;sp|Q8WX93-7|PALLD_HUMAN;sp|Q8WX93-6|PALLD_HUMAN;sp|Q86TC9-2|MYPN_HUMAN;sp|Q86TC9|MYPN_HUMAN	sp|Q8WX93|PALLD_HUMAN;sp|Q8WX93-3|PALLD_HUMAN;sp|Q8WX93-5|PALLD_HUMAN;sp|Q8WX93-8|PALLD_HUMAN;sp|Q8WX93-2|PALLD_HUMAN;sp|Q8WX93-9|PALLD_HUMAN;sp|Q8WX93-4|PALLD_HUMAN	>sp|Q8WX93|PALLD_HUMAN Palladin OS=Homo sapiens GN=PALLD PE=1 SV=3;>sp|Q8WX93-3|PALLD_HUMAN Isoform 3 of Palladin OS=Homo sapiens GN=PALLD;>sp|Q8WX93-5|PALLD_HUMAN Isoform 5 of Palladin OS=Homo sapiens GN=PALLD;>sp|Q8WX93-8|PALLD_HUMAN Isoform 8 of Palladi	28	150.56	28.0116	28.5857	27.9958	27.5824	26.9857	27.5582	27.9518	27.9388	28.5207	28.1977	27.3754	28.1371	-0.822274	-0.0606024	0.0403705	0.83511	PALLD
P22234	sp|P22234|PUR6_HUMAN;sp|P22234-2|PUR6_HUMAN	sp|P22234|PUR6_HUMAN;sp|P22234-2|PUR6_HUMAN	>sp|P22234|PUR6_HUMAN Multifunctional protein ADE2 OS=Homo sapiens GN=PAICS PE=1 SV=3;>sp|P22234-2|PUR6_HUMAN Isoform 2 of Multifunctional protein ADE2 OS=Homo sapiens GN=PAICS	18	47.079	27.8437	28.5767	28.1585	27.9703	28.0054	27.7531	27.622	27.5794	28.2839	28.193	27.9096	27.8284	-0.283361	-0.36456	0.279066	0.306937	PAICS
P23526	sp|P23526|SAHH_HUMAN;sp|P23526-2|SAHH_HUMAN	sp|P23526|SAHH_HUMAN;sp|P23526-2|SAHH_HUMAN	>sp|P23526|SAHH_HUMAN Adenosylhomocysteinase OS=Homo sapiens GN=AHCY PE=1 SV=4;>sp|P23526-2|SAHH_HUMAN Isoform 2 of Adenosylhomocysteinase OS=Homo sapiens GN=AHCY	18	47.716	28.0025	28.716	27.8378	27.993	28.0937	27.6889	27.5241	27.0926	27.812	28.1855	27.9252	27.4762	-0.260246	-0.709225	0.428516	0.106111	AHCY
P14868	sp|P14868|SYDC_HUMAN;sp|P14868-2|SYDC_HUMAN	sp|P14868|SYDC_HUMAN;sp|P14868-2|SYDC_HUMAN	>sp|P14868|SYDC_HUMAN Aspartate--tRNA ligase, cytoplasmic OS=Homo sapiens GN=DARS PE=1 SV=2;>sp|P14868-2|SYDC_HUMAN Isoform 2 of Aspartate--tRNA ligase, cytoplasmic OS=Homo sapiens GN=DARS	24	57.136	27.7335	28.3832	28.4143	28.0909	27.5959	27.4601	27.7311	27.7678	29.5849	28.177	27.7156	28.3613	-0.461382	0.184272	0.190762	0.791146	DARS
P62269	sp|P62269|RS18_HUMAN	sp|P62269|RS18_HUMAN	>sp|P62269|RS18_HUMAN 40S ribosomal protein S18 OS=Homo sapiens GN=RPS18 PE=1 SV=3	15	17.718	27.3369	28.6569	28.5324	27.8217	27.677	27.6439	27.4012	27.5622	28.737	28.1754	27.7142	27.9001	-0.461195	-0.275275	0.338173	0.66778	RPS18
P62826	sp|P62826|RAN_HUMAN	sp|P62826|RAN_HUMAN	>sp|P62826|RAN_HUMAN GTP-binding nuclear protein Ran OS=Homo sapiens GN=RAN PE=1 SV=3	11	24.423	27.8906	28.7245	27.8978	28.647	28.0744	27.738	27.8392	27.0896	28.5289	28.171	28.1531	27.8192	-0.017845	-0.351766	0.96511	0.519994	RAN
P30622	sp|P30622-2|CLIP1_HUMAN;sp|P30622-1|CLIP1_HUMAN;sp|P30622|CLIP1_HUMAN;sp|Q9UDT6-2|CLIP2_HUMAN;sp|Q9UDT6|CLIP2_HUMAN	sp|P30622-2|CLIP1_HUMAN;sp|P30622-1|CLIP1_HUMAN;sp|P30622|CLIP1_HUMAN	>sp|P30622-2|CLIP1_HUMAN Isoform 3 of CAP-Gly domain-containing linker protein 1 OS=Homo sapiens GN=CLIP1;>sp|P30622-1|CLIP1_HUMAN Isoform 2 of CAP-Gly domain-containing linker protein 1 OS=Homo sapiens GN=CLIP1;>sp|P30622|CLIP1_HUMAN CAP-Gly domain-contai	56	156.78	27.9724	28.2341	28.2557	27.6502	27.4114	27.4776	27.8166	27.178	30.0696	28.1541	27.5131	28.3547	-0.640984	0.200664	0.00516937	0.831133	CLIP1
P22626	sp|P22626-2|ROA2_HUMAN;sp|P22626|ROA2_HUMAN	sp|P22626-2|ROA2_HUMAN;sp|P22626|ROA2_HUMAN	>sp|P22626-2|ROA2_HUMAN Isoform A2 of Heterogeneous nuclear ribonucleoproteins A2/B1 OS=Homo sapiens GN=HNRNPA2B1;>sp|P22626|ROA2_HUMAN Heterogeneous nuclear ribonucleoproteins A2/B1 OS=Homo sapiens GN=HNRNPA2B1 PE=1 SV=2	13	36.006	26.983	28.9113	28.5137	28.0443	26.9122	26.237	27.0084	27.168	28.0519	28.136	27.0645	27.4094	-1.07149	-0.726552	0.246326	0.340099	HNRNPA2B1
O60506	sp|O60506-4|HNRPQ_HUMAN;sp|O60506-3|HNRPQ_HUMAN;sp|O60506-2|HNRPQ_HUMAN;sp|O60506|HNRPQ_HUMAN;sp|O60506-5|HNRPQ_HUMAN;sp|O43390-4|HNRPR_HUMAN	sp|O60506-4|HNRPQ_HUMAN;sp|O60506-3|HNRPQ_HUMAN;sp|O60506-2|HNRPQ_HUMAN;sp|O60506|HNRPQ_HUMAN;sp|O60506-5|HNRPQ_HUMAN	>sp|O60506-4|HNRPQ_HUMAN Isoform 4 of Heterogeneous nuclear ribonucleoprotein Q OS=Homo sapiens GN=SYNCRIP;>sp|O60506-3|HNRPQ_HUMAN Isoform 3 of Heterogeneous nuclear ribonucleoprotein Q OS=Homo sapiens GN=SYNCRIP;>sp|O60506-2|HNRPQ_HUMAN Isoform 2 of Hete	20	58.735	27.3485	28.3671	28.6527	27.5737	27.3642	27.288	27.1692	27.9702	28.4182	28.1228	27.4086	27.8525	-0.714133	-0.270214	0.15257	0.642258	SYNCRIP
Q92616	sp|Q92616|GCN1L_HUMAN	sp|Q92616|GCN1L_HUMAN	>sp|Q92616|GCN1L_HUMAN Translational activator GCN1 OS=Homo sapiens GN=GCN1L1 PE=1 SV=6	64	292.75	27.1038	28.571	28.6402	26.2967	25.8659	26.1665	26.8896	27.2626	29.4173	28.105	26.1097	27.8565	-1.99529	-0.248526	0.0181543	0.803242	GCN1L1
Q16881	sp|Q16881-4|TRXR1_HUMAN;sp|Q16881-3|TRXR1_HUMAN;sp|Q16881|TRXR1_HUMAN;sp|Q16881-5|TRXR1_HUMAN;sp|Q16881-2|TRXR1_HUMAN;sp|Q16881-6|TRXR1_HUMAN;sp|Q16881-7|TRXR1_HUMAN;sp|Q9NNW7-2|TRXR2_HUMAN;sp|Q9NNW7|TRXR2_HUMAN	sp|Q16881-4|TRXR1_HUMAN;sp|Q16881-3|TRXR1_HUMAN;sp|Q16881|TRXR1_HUMAN;sp|Q16881-5|TRXR1_HUMAN;sp|Q16881-2|TRXR1_HUMAN;sp|Q16881-6|TRXR1_HUMAN;sp|Q16881-7|TRXR1_HUMAN	>sp|Q16881-4|TRXR1_HUMAN Isoform 4 of Thioredoxin reductase 1, cytoplasmic OS=Homo sapiens GN=TXNRD1;>sp|Q16881-3|TRXR1_HUMAN Isoform 3 of Thioredoxin reductase 1, cytoplasmic OS=Homo sapiens GN=TXNRD1;>sp|Q16881|TRXR1_HUMAN Thioredoxin reductase 1, cytopl	22	60.419	28.1086	28.639	27.5463	28.5197	28.1691	27.9533	27.7795	27.457	28.8173	28.098	28.214	28.0179	0.11605	-0.0800547	0.760805	0.884585	TXNRD1
P23381	sp|P23381|SYWC_HUMAN;sp|P23381-2|SYWC_HUMAN	sp|P23381|SYWC_HUMAN;sp|P23381-2|SYWC_HUMAN	>sp|P23381|SYWC_HUMAN Tryptophan--tRNA ligase, cytoplasmic OS=Homo sapiens GN=WARS PE=1 SV=2;>sp|P23381-2|SYWC_HUMAN Isoform 2 of Tryptophan--tRNA ligase, cytoplasmic OS=Homo sapiens GN=WARS	21	53.165	27.9215	28.5861	27.7694	28.6691	27.6095	27.7795	27.7933	27.0496	28.6763	28.0924	28.0194	27.8397	-0.0729925	-0.252626	0.868393	0.660137	WARS
P55072	sp|P55072|TERA_HUMAN	sp|P55072|TERA_HUMAN	>sp|P55072|TERA_HUMAN Transitional endoplasmic reticulum ATPase OS=Homo sapiens GN=VCP PE=1 SV=4	30	89.321	27.5666	28.5008	28.2016	27.9002	27.723	27.5732	27.6722	27.5428	28.1553	28.0896	27.7321	27.7901	-0.357524	-0.299554	0.286832	0.418668	VCP
P50995	sp|P50995-2|ANX11_HUMAN;sp|P50995|ANX11_HUMAN;sp|P27216|ANX13_HUMAN;sp|P27216-2|ANX13_HUMAN	sp|P50995-2|ANX11_HUMAN;sp|P50995|ANX11_HUMAN	>sp|P50995-2|ANX11_HUMAN Isoform 2 of Annexin A11 OS=Homo sapiens GN=ANXA11;>sp|P50995|ANX11_HUMAN Annexin A11 OS=Homo sapiens GN=ANXA11 PE=1 SV=1	15	51.242	27.9553	27.9355	28.3704	28.3443	27.7546	28.2329	27.5049	27.6056	28.5213	28.0871	28.1106	27.8773	0.0234881	-0.209785	0.923519	0.584342	ANXA11
P31948	sp|P31948|STIP1_HUMAN;sp|P31948-2|STIP1_HUMAN;sp|P31948-3|STIP1_HUMAN	sp|P31948|STIP1_HUMAN;sp|P31948-2|STIP1_HUMAN;sp|P31948-3|STIP1_HUMAN	>sp|P31948|STIP1_HUMAN Stress-induced-phosphoprotein 1 OS=Homo sapiens GN=STIP1 PE=1 SV=1;>sp|P31948-2|STIP1_HUMAN Isoform 2 of Stress-induced-phosphoprotein 1 OS=Homo sapiens GN=STIP1;>sp|P31948-3|STIP1_HUMAN Isoform 3 of Stress-induced-phosphoprotein 1 O	20	62.639	27.7154	28.0691	28.4165	27.9513	27.9636	27.8645	27.8276	27.0664	29.107	28.067	27.9265	28.0003	-0.14056	-0.0667276	0.530186	0.9206	STIP1
P61247	sp|P61247|RS3A_HUMAN	sp|P61247|RS3A_HUMAN	>sp|P61247|RS3A_HUMAN 40S ribosomal protein S3a OS=Homo sapiens GN=RPS3A PE=1 SV=2	13	29.945	26.8872	28.6501	28.6009	27.3564	27.5212	27.0992	27.1219	27.4749	28.3622	28.0461	27.3256	27.653	-0.720468	-0.393086	0.290818	0.597858	RPS3A
P42330	sp|P42330|AK1C3_HUMAN;sp|P42330-2|AK1C3_HUMAN	sp|P42330|AK1C3_HUMAN;sp|P42330-2|AK1C3_HUMAN	>sp|P42330|AK1C3_HUMAN Aldo-keto reductase family 1 member C3 OS=Homo sapiens GN=AKR1C3 PE=1 SV=4;>sp|P42330-2|AK1C3_HUMAN Isoform 2 of Aldo-keto reductase family 1 member C3 OS=Homo sapiens GN=AKR1C3	10	36.853	27.9214	28.7466	27.4579	28.6685	28.6516	28.4775	27.4182	26.2814	28.4631	28.042	28.5992	27.3876	0.5572	-0.654439	0.218194	0.423048	AKR1C3
P06753	sp|P06753-2|TPM3_HUMAN;sp|P06753-3|TPM3_HUMAN;sp|P06753-5|TPM3_HUMAN;sp|P06753-6|TPM3_HUMAN;sp|P06753-4|TPM3_HUMAN;sp|P06753-7|TPM3_HUMAN;sp|P09493-2|TPM1_HUMAN;sp|P09493-5|TPM1_HUMAN;sp|P09493-9|TPM1_HUMAN;sp|P09493-8|TPM1_HUMAN;sp|P09493-7|TPM1_HUMAN;sp|P09493-6|TPM1_HUMAN;sp|P09493-4|TPM1_HUMAN;sp|P09493-3|TPM1_HUMAN;sp|P09493-10|TPM1_HUMAN;sp|P09493|TPM1_HUMAN	sp|P06753-2|TPM3_HUMAN;sp|P06753-3|TPM3_HUMAN;sp|P06753-5|TPM3_HUMAN;sp|P06753-6|TPM3_HUMAN;sp|P06753-4|TPM3_HUMAN	>sp|P06753-2|TPM3_HUMAN Isoform 2 of Tropomyosin alpha-3 chain OS=Homo sapiens GN=TPM3;>sp|P06753-3|TPM3_HUMAN Isoform 3 of Tropomyosin alpha-3 chain OS=Homo sapiens GN=TPM3;>sp|P06753-5|TPM3_HUMAN Isoform 5 of Tropomyosin alpha-3 chain OS=Homo sapiens GN=	19	29.032	27.4236	28.5767	28.0832	27.504	27.2221	27.4619	27.5648	27.3059	28.5223	28.0278	27.396	27.7977	-0.631799	-0.230135	0.141354	0.668279	TPM3
Q14247	sp|Q14247|SRC8_HUMAN;sp|Q14247-3|SRC8_HUMAN;sp|Q14247-2|SRC8_HUMAN	sp|Q14247|SRC8_HUMAN;sp|Q14247-3|SRC8_HUMAN;sp|Q14247-2|SRC8_HUMAN	>sp|Q14247|SRC8_HUMAN Src substrate cortactin OS=Homo sapiens GN=CTTN PE=1 SV=2;>sp|Q14247-3|SRC8_HUMAN Isoform 3 of Src substrate cortactin OS=Homo sapiens GN=CTTN;>sp|Q14247-2|SRC8_HUMAN Isoform 2 of Src substrate cortactin OS=Homo sapiens GN=CTTN	22	61.585	27.5273	28.6095	27.9195	28.3134	27.527	27.844	27.7637	27.727	29.0222	28.0187	27.8948	28.171	-0.123952	0.152211	0.766619	0.788384	CTTN
P62081	sp|P62081|RS7_HUMAN	sp|P62081|RS7_HUMAN	>sp|P62081|RS7_HUMAN 40S ribosomal protein S7 OS=Homo sapiens GN=RPS7 PE=1 SV=1	9	22.127	26.624	28.4457	28.86	27.5763	27.7044	27.1747	26.7929	27.7659	29.1282	27.9766	27.4852	27.8957	-0.491424	-0.0809099	0.524202	0.937179	RPS7
Q9UHD8	sp|Q9UHD8-7|SEPT9_HUMAN;sp|Q9UHD8-2|SEPT9_HUMAN;sp|Q9UHD8-5|SEPT9_HUMAN;sp|Q9UHD8|SEPT9_HUMAN;sp|Q9UHD8-3|SEPT9_HUMAN;sp|Q9UHD8-4|SEPT9_HUMAN;sp|Q9UHD8-9|SEPT9_HUMAN;sp|Q9UHD8-8|SEPT9_HUMAN	sp|Q9UHD8-7|SEPT9_HUMAN;sp|Q9UHD8-2|SEPT9_HUMAN;sp|Q9UHD8-5|SEPT9_HUMAN;sp|Q9UHD8|SEPT9_HUMAN;sp|Q9UHD8-3|SEPT9_HUMAN;sp|Q9UHD8-4|SEPT9_HUMAN;sp|Q9UHD8-9|SEPT9_HUMAN;sp|Q9UHD8-8|SEPT9_HUMAN	>sp|Q9UHD8-7|SEPT9_HUMAN Isoform 7 of Septin-9 OS=Homo sapiens GN=SEPT9;>sp|Q9UHD8-2|SEPT9_HUMAN Isoform 2 of Septin-9 OS=Homo sapiens GN=SEPT9;>sp|Q9UHD8-5|SEPT9_HUMAN Isoform 5 of Septin-9 OS=Homo sapiens GN=SEPT9;>sp|Q9UHD8|SEPT9_HUMAN Septin-9 OS=Homo	23	63.502	27.2655	28.6181	28.0405	26.4062	25.5859	25.7936	26.7868	27.1972	28.595	27.9747	25.9285	27.5263	-2.04612	-0.448345	0.0115003	0.541815	40057
P52209	sp|P52209-2|6PGD_HUMAN;sp|P52209|6PGD_HUMAN	sp|P52209-2|6PGD_HUMAN;sp|P52209|6PGD_HUMAN	>sp|P52209-2|6PGD_HUMAN Isoform 2 of 6-phosphogluconate dehydrogenase, decarboxylating OS=Homo sapiens GN=PGD;>sp|P52209|6PGD_HUMAN 6-phosphogluconate dehydrogenase, decarboxylating OS=Homo sapiens GN=PGD PE=1 SV=3	20	51.872	27.6664	28.335	27.8787	27.5495	27.384	27.5984	26.6276	26.3375	27.5383	27.96	27.5106	26.8345	-0.449406	-1.12559	0.0964011	0.0523354	PGD
P50990	sp|P50990|TCPQ_HUMAN;sp|P50990-2|TCPQ_HUMAN;sp|P50990-3|TCPQ_HUMAN	sp|P50990|TCPQ_HUMAN;sp|P50990-2|TCPQ_HUMAN;sp|P50990-3|TCPQ_HUMAN	>sp|P50990|TCPQ_HUMAN T-complex protein 1 subunit theta OS=Homo sapiens GN=CCT8 PE=1 SV=4;>sp|P50990-2|TCPQ_HUMAN Isoform 2 of T-complex protein 1 subunit theta OS=Homo sapiens GN=CCT8;>sp|P50990-3|TCPQ_HUMAN Isoform 3 of T-complex protein 1 subunit theta	27	59.62	27.6527	28.2753	27.9455	28.3979	27.9862	27.758	27.3189	27.6072	28.6543	27.9578	28.0474	27.8601	0.0895151	-0.0977348	0.747613	0.836471	CCT8
P62249	sp|P62249|RS16_HUMAN	sp|P62249|RS16_HUMAN	>sp|P62249|RS16_HUMAN 40S ribosomal protein S16 OS=Homo sapiens GN=RPS16 PE=1 SV=2	8	16.445	26.9715	28.4675	28.371	27.4257	27.3132	27.4089	26.9297	27.1941	28.1551	27.9366	27.3826	27.4263	-0.554043	-0.510315	0.31673	0.449981	RPS16
O00571	sp|O00571-2|DDX3X_HUMAN;sp|O00571|DDX3X_HUMAN;sp|O15523-2|DDX3Y_HUMAN;sp|O15523|DDX3Y_HUMAN;sp|O15523-3|DDX3Y_HUMAN;sp|Q9NQI0-3|DDX4_HUMAN;sp|Q9NQI0-2|DDX4_HUMAN;sp|Q9NQI0-4|DDX4_HUMAN;sp|Q9NQI0|DDX4_HUMAN	sp|O00571-2|DDX3X_HUMAN;sp|O00571|DDX3X_HUMAN;sp|O15523-2|DDX3Y_HUMAN;sp|O15523|DDX3Y_HUMAN	>sp|O00571-2|DDX3X_HUMAN Isoform 2 of ATP-dependent RNA helicase DDX3X OS=Homo sapiens GN=DDX3X;>sp|O00571|DDX3X_HUMAN ATP-dependent RNA helicase DDX3X OS=Homo sapiens GN=DDX3X PE=1 SV=3;>sp|O15523-2|DDX3Y_HUMAN Isoform 2 of ATP-dependent RNA helicase DDX3	22	71.354	27.5118	28.2748	27.8971	27.7029	26.9296	27.0826	27.0626	27.297	28.4284	27.8945	27.2383	27.596	-0.656194	-0.29854	0.112117	0.564349	DDX3X
Q05639	sp|Q05639|EF1A2_HUMAN	sp|Q05639|EF1A2_HUMAN	>sp|Q05639|EF1A2_HUMAN Elongation factor 1-alpha 2 OS=Homo sapiens GN=EEF1A2 PE=1 SV=1	5	50.47	27.4583	28.1943	28.0109	28.3606	27.3212	27.7652	27.5975	26.2782	28.6181	27.8878	27.8157	27.498	-0.0721491	-0.389871	0.856278	0.613349	EEF1A2
P62906	sp|P62906|RL10A_HUMAN	sp|P62906|RL10A_HUMAN	>sp|P62906|RL10A_HUMAN 60S ribosomal protein L10a OS=Homo sapiens GN=RPL10A PE=1 SV=2	9	24.831	27.1206	28.3047	28.2281	26.6848	26.3482	26.5283	26.3877	26.6881	27.6246	27.8845	26.5204	26.9001	-1.364	-0.98431	0.0259278	0.139042	RPL10A
P62937	sp|P62937|PPIA_HUMAN;sp|P62937-2|PPIA_HUMAN;sp|Q9Y536|PAL4A_HUMAN;sp|F5H284|PAL4D_HUMAN;sp|A2BFH1|PAL4G_HUMAN	sp|P62937|PPIA_HUMAN;sp|P62937-2|PPIA_HUMAN	>sp|P62937|PPIA_HUMAN Peptidyl-prolyl cis-trans isomerase A OS=Homo sapiens GN=PPIA PE=1 SV=2;>sp|P62937-2|PPIA_HUMAN Isoform 2 of Peptidyl-prolyl cis-trans isomerase A OS=Homo sapiens GN=PPIA	11	18.012	27.6234	28.5712	27.4444	27.3726	27.0646	26.894	25.5312	25.2132	27.5641	27.8797	27.1104	26.1028	-0.769315	-1.77685	0.110599	0.0947727	PPIA
Q86UX7	sp|Q86UX7-2|URP2_HUMAN;sp|Q86UX7|URP2_HUMAN	sp|Q86UX7-2|URP2_HUMAN;sp|Q86UX7|URP2_HUMAN	>sp|Q86UX7-2|URP2_HUMAN Isoform 2 of Fermitin family homolog 3 OS=Homo sapiens GN=FERMT3;>sp|Q86UX7|URP2_HUMAN Fermitin family homolog 3 OS=Homo sapiens GN=FERMT3 PE=1 SV=1	32	75.429	27.7988	28.0337	27.7795	29.3531	28.0536	28.7438	27.8735	28.2055	28.5751	27.8707	28.7168	28.218	0.846184	0.347372	0.0923719	0.187045	FERMT3
O60218	sp|O60218|AK1BA_HUMAN;sp|C9JRZ8-2|AK1BF_HUMAN;sp|C9JRZ8|AK1BF_HUMAN	sp|O60218|AK1BA_HUMAN	>sp|O60218|AK1BA_HUMAN Aldo-keto reductase family 1 member B10 OS=Homo sapiens GN=AKR1B10 PE=1 SV=2	18	36.019	27.811	28.4219	27.3261	27.6276	27.5442	27.1671	26.5216	25.7771	27.59	27.853	27.4463	26.6296	-0.406727	-1.22341	0.306469	0.117222	AKR1B10
Q8N0X7	sp|Q8N0X7|SPG20_HUMAN	sp|Q8N0X7|SPG20_HUMAN	>sp|Q8N0X7|SPG20_HUMAN Spartin OS=Homo sapiens GN=SPG20 PE=1 SV=1	20	72.832	28.1362	28.2109	27.1811	27.8055	27.6951	27.7129	27.3586	27.5464	28.09	27.8427	27.7378	27.665	-0.104885	-0.177755	0.768702	0.677866	SPG20
Q9Y490	sp|Q9Y490|TLN1_HUMAN;sp|Q9Y4G6|TLN2_HUMAN	sp|Q9Y490|TLN1_HUMAN	>sp|Q9Y490|TLN1_HUMAN Talin-1 OS=Homo sapiens GN=TLN1 PE=1 SV=3	54	269.76	27.5269	27.9779	28.0094	28.8577	27.8817	28.3662	27.7132	27.9117	28.5254	27.8381	28.3685	28.0501	0.530463	0.212052	0.174796	0.505068	TLN1
P62913	sp|P62913|RL11_HUMAN;sp|P62913-2|RL11_HUMAN	sp|P62913|RL11_HUMAN;sp|P62913-2|RL11_HUMAN	>sp|P62913|RL11_HUMAN 60S ribosomal protein L11 OS=Homo sapiens GN=RPL11 PE=1 SV=2;>sp|P62913-2|RL11_HUMAN Isoform 2 of 60S ribosomal protein L11 OS=Homo sapiens GN=RPL11	13	20.252	26.8251	28.5236	28.1414	27.2911	27.1215	26.864	26.8944	27.1862	28.1607	27.83	27.0922	27.4137	-0.73784	-0.416267	0.235705	0.551649	RPL11
P09651	sp|P09651-3|ROA1_HUMAN;sp|P09651-2|ROA1_HUMAN;sp|P09651|ROA1_HUMAN;sp|Q32P51|RA1L2_HUMAN	sp|P09651-3|ROA1_HUMAN;sp|P09651-2|ROA1_HUMAN;sp|P09651|ROA1_HUMAN;sp|Q32P51|RA1L2_HUMAN	>sp|P09651-3|ROA1_HUMAN Isoform 2 of Heterogeneous nuclear ribonucleoprotein A1 OS=Homo sapiens GN=HNRNPA1;>sp|P09651-2|ROA1_HUMAN Isoform A1-A of Heterogeneous nuclear ribonucleoprotein A1 OS=Homo sapiens GN=HNRNPA1;>sp|P09651|ROA1_HUMAN Heterogeneous nuc	17	29.386	27.1312	28.3942	27.948	28.0423	27.1515	26.9467	26.5626	26.8047	27.4057	27.8244	27.3802	26.9243	-0.444273	-0.90012	0.424336	0.114155	HNRNPA1
P39019	sp|P39019|RS19_HUMAN	sp|P39019|RS19_HUMAN	>sp|P39019|RS19_HUMAN 40S ribosomal protein S19 OS=Homo sapiens GN=RPS19 PE=1 SV=2	9	16.06	26.7579	28.3903	28.313	27.3646	27.0918	27.0054	26.5828	26.8518	28.4036	27.8204	27.1539	27.2794	-0.666476	-0.54097	0.286695	0.524946	RPS19
P55884	sp|P55884|EIF3B_HUMAN;sp|P55884-2|EIF3B_HUMAN	sp|P55884|EIF3B_HUMAN;sp|P55884-2|EIF3B_HUMAN	>sp|P55884|EIF3B_HUMAN Eukaryotic translation initiation factor 3 subunit B OS=Homo sapiens GN=EIF3B PE=1 SV=3;>sp|P55884-2|EIF3B_HUMAN Isoform 2 of Eukaryotic translation initiation factor 3 subunit B OS=Homo sapiens GN=EIF3B	24	92.48	27.0632	28.3476	28.0176	27.5692	26.8039	26.8626	26.2545	26.5569	29.1747	27.8094	27.0785	27.3287	-0.730892	-0.480714	0.184939	0.657055	EIF3B
P20073	sp|P20073-2|ANXA7_HUMAN;sp|P20073|ANXA7_HUMAN	sp|P20073-2|ANXA7_HUMAN;sp|P20073|ANXA7_HUMAN	>sp|P20073-2|ANXA7_HUMAN Isoform 2 of Annexin A7 OS=Homo sapiens GN=ANXA7;>sp|P20073|ANXA7_HUMAN Annexin A7 OS=Homo sapiens GN=ANXA7 PE=1 SV=3	15	50.315	27.5153	28.203	27.6589	29.1308	27.8616	28.6926	27.76	27.3278	28.9423	27.7924	28.5617	28.01	0.769296	0.217655	0.146008	0.700261	ANXA7
Q15366	sp|Q15366-3|PCBP2_HUMAN;sp|Q15366-6|PCBP2_HUMAN;sp|Q15366-2|PCBP2_HUMAN;sp|Q15366|PCBP2_HUMAN;sp|P57721-5|PCBP3_HUMAN;sp|P57721-4|PCBP3_HUMAN;sp|P57721|PCBP3_HUMAN;sp|P57721-2|PCBP3_HUMAN;sp|P57721-3|PCBP3_HUMAN	sp|Q15366-3|PCBP2_HUMAN;sp|Q15366-6|PCBP2_HUMAN;sp|Q15366-2|PCBP2_HUMAN;sp|Q15366|PCBP2_HUMAN	>sp|Q15366-3|PCBP2_HUMAN Isoform 3 of Poly(rC)-binding protein 2 OS=Homo sapiens GN=PCBP2;>sp|Q15366-6|PCBP2_HUMAN Isoform 6 of Poly(rC)-binding protein 2 OS=Homo sapiens GN=PCBP2;>sp|Q15366-2|PCBP2_HUMAN Isoform 2 of Poly(rC)-binding protein 2 OS=Homo sap	10	38.221	27.0646	28.4082	27.8952	29.0001	27.523	28.0873	27.6615	28.0498	28.7341	27.7894	28.2035	28.1485	0.414101	0.359112	0.515887	0.513561	PCBP2
P62280	sp|P62280|RS11_HUMAN	sp|P62280|RS11_HUMAN	>sp|P62280|RS11_HUMAN 40S ribosomal protein S11 OS=Homo sapiens GN=RPS11 PE=1 SV=3	10	18.431	26.8436	28.3778	28.1141	27.4436	27.6421	27.1489	27.0678	27.4001	28.3194	27.7785	27.4116	27.5958	-0.366969	-0.182755	0.499478	0.777176	RPS11
P61353	sp|P61353|RL27_HUMAN	sp|P61353|RL27_HUMAN	>sp|P61353|RL27_HUMAN 60S ribosomal protein L27 OS=Homo sapiens GN=RPL27 PE=1 SV=2	6	15.798	26.5617	28.4927	28.2487	27.1991	27.0738	26.904	27.0701	26.8909	28.2429	27.7677	27.059	27.4013	-0.708704	-0.366385	0.312026	0.646688	RPL27
P56192	sp|P56192|SYMC_HUMAN;sp|P56192-2|SYMC_HUMAN	sp|P56192|SYMC_HUMAN;sp|P56192-2|SYMC_HUMAN	>sp|P56192|SYMC_HUMAN Methionine--tRNA ligase, cytoplasmic OS=Homo sapiens GN=MARS PE=1 SV=2;>sp|P56192-2|SYMC_HUMAN Isoform 2 of Methionine--tRNA ligase, cytoplasmic OS=Homo sapiens GN=MARS	29	101.11	27.4392	27.926	27.9142	27.7455	27.2528	26.8846	27.2252	27.1937	29.2307	27.7598	27.2943	27.8832	-0.465463	0.123403	0.191499	0.867251	MARS
P09936	sp|P09936|UCHL1_HUMAN	sp|P09936|UCHL1_HUMAN	>sp|P09936|UCHL1_HUMAN Ubiquitin carboxyl-terminal hydrolase isozyme L1 OS=Homo sapiens GN=UCHL1 PE=1 SV=2	12	24.824	27.5289	28.5062	27.2179	27.5729	26.9078	27.1658	26.3253	25.9677	28.2074	27.751	27.2155	26.8335	-0.535544	-0.917543	0.284501	0.313098	UCHL1
P15559	sp|P15559-2|NQO1_HUMAN;sp|P15559|NQO1_HUMAN;sp|P15559-3|NQO1_HUMAN	sp|P15559-2|NQO1_HUMAN;sp|P15559|NQO1_HUMAN;sp|P15559-3|NQO1_HUMAN	>sp|P15559-2|NQO1_HUMAN Isoform 2 of NAD(P)H dehydrogenase [quinone] 1 OS=Homo sapiens GN=NQO1;>sp|P15559|NQO1_HUMAN NAD(P)H dehydrogenase [quinone] 1 OS=Homo sapiens GN=NQO1 PE=1 SV=1;>sp|P15559-3|NQO1_HUMAN Isoform 3 of NAD(P)H dehydrogenase [quinone] 1	12	27.295	27.7824	28.5258	26.9344	27.3189	27.0896	26.7094	25.9499	25.4152	27.5557	27.7475	27.0393	26.3069	-0.708211	-1.44059	0.224115	0.142517	NQO1
Q9Y266	sp|Q9Y266|NUDC_HUMAN	sp|Q9Y266|NUDC_HUMAN	>sp|Q9Y266|NUDC_HUMAN Nuclear migration protein nudC OS=Homo sapiens GN=NUDC PE=1 SV=1	16	38.242	27.354	28.2394	27.6052	28.5598	27.93	27.8129	27.3749	27.3353	28.3761	27.7329	28.1009	27.6955	0.368054	-0.0374112	0.353518	0.934931	NUDC
Q16181	sp|Q16181-2|SEPT7_HUMAN;sp|Q16181|SEPT7_HUMAN;sp|Q6ZU15|SEP14_HUMAN	sp|Q16181-2|SEPT7_HUMAN;sp|Q16181|SEPT7_HUMAN	>sp|Q16181-2|SEPT7_HUMAN Isoform 2 of Septin-7 OS=Homo sapiens GN=SEPT7;>sp|Q16181|SEPT7_HUMAN Septin-7 OS=Homo sapiens GN=SEPT7 PE=1 SV=2	15	50.58	27.1094	28.2235	27.815	25.9989	24.4199	23.645	27.0279	27.3007	28.895	27.716	24.6879	27.7412	-3.02808	0.025223	0.016718	0.971647	39326
P20042	sp|P20042|IF2B_HUMAN	sp|P20042|IF2B_HUMAN	>sp|P20042|IF2B_HUMAN Eukaryotic translation initiation factor 2 subunit 2 OS=Homo sapiens GN=EIF2S2 PE=1 SV=2	17	38.388	26.7758	28.4952	27.8609	27.0756	26.9324	26.7766	27.0579	26.8389	28.2688	27.7106	26.9282	27.3885	-0.782419	-0.322089	0.199329	0.656103	EIF2S2
Q15019	sp|Q15019|SEPT2_HUMAN;sp|Q15019-3|SEPT2_HUMAN;sp|Q15019-2|SEPT2_HUMAN	sp|Q15019|SEPT2_HUMAN;sp|Q15019-3|SEPT2_HUMAN;sp|Q15019-2|SEPT2_HUMAN	>sp|Q15019|SEPT2_HUMAN Septin-2 OS=Homo sapiens GN=SEPT2 PE=1 SV=1;>sp|Q15019-3|SEPT2_HUMAN Isoform 3 of Septin-2 OS=Homo sapiens GN=SEPT2;>sp|Q15019-2|SEPT2_HUMAN Isoform 2 of Septin-2 OS=Homo sapiens GN=SEPT2	13	41.487	26.9826	28.2756	27.8595	25.8567	25.396	25.8113	26.7496	27.1752	28.8827	27.7059	25.688	27.6025	-2.01792	-0.103419	0.00780571	0.897667	37500
P62851	sp|P62851|RS25_HUMAN	sp|P62851|RS25_HUMAN	>sp|P62851|RS25_HUMAN 40S ribosomal protein S25 OS=Homo sapiens GN=RPS25 PE=1 SV=1	5	13.742	26.8989	27.9839	28.1562	26.6318	26.3977	26.0612	25.4137	27.0491	27.6189	27.6797	26.3636	26.6939	-1.31609	-0.985761	0.0368443	0.269255	RPS25
Q9Y265	sp|Q9Y265|RUVB1_HUMAN;sp|Q9Y265-2|RUVB1_HUMAN	sp|Q9Y265|RUVB1_HUMAN;sp|Q9Y265-2|RUVB1_HUMAN	>sp|Q9Y265|RUVB1_HUMAN RuvB-like 1 OS=Homo sapiens GN=RUVBL1 PE=1 SV=1;>sp|Q9Y265-2|RUVB1_HUMAN Isoform 2 of RuvB-like 1 OS=Homo sapiens GN=RUVBL1	15	50.227	27.1783	28.3208	27.5142	27.8949	26.7604	26.8506	26.9361	27.2745	28.5372	27.6711	27.1686	27.5826	-0.502492	-0.0885051	0.369593	0.888677	RUVBL1
P27816	sp|P27816-6|MAP4_HUMAN;sp|P27816|MAP4_HUMAN;sp|P27816-2|MAP4_HUMAN;sp|P27816-5|MAP4_HUMAN;sp|P27816-4|MAP4_HUMAN;sp|P27816-7|MAP4_HUMAN	sp|P27816-6|MAP4_HUMAN;sp|P27816|MAP4_HUMAN;sp|P27816-2|MAP4_HUMAN	>sp|P27816-6|MAP4_HUMAN Isoform 6 of Microtubule-associated protein 4 OS=Homo sapiens GN=MAP4;>sp|P27816|MAP4_HUMAN Microtubule-associated protein 4 OS=Homo sapiens GN=MAP4 PE=1 SV=3;>sp|P27816-2|MAP4_HUMAN Isoform 2 of Microtubule-associated protein 4 OS=	28	119.96	27.8894	27.8274	27.2498	28.4649	28.5082	28.9989	28.1531	27.4325	29.191	27.6555	28.6573	28.2589	1.00179	0.603359	0.019687	0.333849	MAP4
P62263	sp|P62263|RS14_HUMAN	sp|P62263|RS14_HUMAN	>sp|P62263|RS14_HUMAN 40S ribosomal protein S14 OS=Homo sapiens GN=RPS14 PE=1 SV=3	9	16.273	26.9822	27.9932	27.9754	26.5747	26.1561	26.6946	26.6193	26.992	28.2304	27.6503	26.4751	27.2806	-1.17513	-0.369705	0.034164	0.565219	RPS14
Q00610	sp|Q00610-2|CLH1_HUMAN;sp|Q00610|CLH1_HUMAN	sp|Q00610-2|CLH1_HUMAN;sp|Q00610|CLH1_HUMAN	>sp|Q00610-2|CLH1_HUMAN Isoform 2 of Clathrin heavy chain 1 OS=Homo sapiens GN=CLTC;>sp|Q00610|CLH1_HUMAN Clathrin heavy chain 1 OS=Homo sapiens GN=CLTC PE=1 SV=5	41	187.89	26.5332	28.0958	28.3061	27.3716	26.5831	26.6214	26.6729	27.0849	27.1233	27.6451	26.8587	26.9604	-0.786411	-0.684717	0.270356	0.301381	CLTC
P62258	sp|P62258|1433E_HUMAN;sp|P62258-2|1433E_HUMAN	sp|P62258|1433E_HUMAN;sp|P62258-2|1433E_HUMAN	>sp|P62258|1433E_HUMAN 14-3-3 protein epsilon OS=Homo sapiens GN=YWHAE PE=1 SV=1;>sp|P62258-2|1433E_HUMAN Isoform SV of 14-3-3 protein epsilon OS=Homo sapiens GN=YWHAE	13	29.174	27.2434	28.3007	27.3796	27.5279	27.0202	27.308	27.2328	26.9361	28.359	27.6412	27.2853	27.5093	-0.355878	-0.131921	0.382577	0.820956	YWHAE
P21291	sp|P21291|CSRP1_HUMAN	sp|P21291|CSRP1_HUMAN	>sp|P21291|CSRP1_HUMAN Cysteine and glycine-rich protein 1 OS=Homo sapiens GN=CSRP1 PE=1 SV=3	9	20.567	27.2864	28.2395	27.371	28.3151	28.0626	28.198	27.6207	26.7985	28.107	27.6323	28.1919	27.5087	0.559629	-0.123541	0.148484	0.812787	CSRP1
Q9NR31	sp|Q9NR31|SAR1A_HUMAN;sp|Q9NR31-2|SAR1A_HUMAN	sp|Q9NR31|SAR1A_HUMAN;sp|Q9NR31-2|SAR1A_HUMAN	>sp|Q9NR31|SAR1A_HUMAN GTP-binding protein SAR1a OS=Homo sapiens GN=SAR1A PE=1 SV=1;>sp|Q9NR31-2|SAR1A_HUMAN Isoform 2 of GTP-binding protein SAR1a OS=Homo sapiens GN=SAR1A	11	22.367	27.3718	28.5832	26.8832	28.3362	27.4248	28.0881	27.5127	27.5224	29.0802	27.6127	27.9497	28.0384	0.336988	0.42568	0.588617	0.589001	SAR1A
Q06210	sp|Q06210-2|GFPT1_HUMAN;sp|Q06210|GFPT1_HUMAN	sp|Q06210-2|GFPT1_HUMAN;sp|Q06210|GFPT1_HUMAN	>sp|Q06210-2|GFPT1_HUMAN Isoform 2 of Glutamine--fructose-6-phosphate aminotransferase [isomerizing] 1 OS=Homo sapiens GN=GFPT1;>sp|Q06210|GFPT1_HUMAN Glutamine--fructose-6-phosphate aminotransferase [isomerizing] 1 OS=Homo sapiens GN=GFPT1 PE=1 SV=3	25	76.758	27.2504	27.9764	27.6073	28.452	27.8168	27.7319	27.4425	27.3157	28.6878	27.6114	28.0002	27.8153	0.388884	0.203957	0.276836	0.695917	GFPT1
P62277	sp|P62277|RS13_HUMAN	sp|P62277|RS13_HUMAN	>sp|P62277|RS13_HUMAN 40S ribosomal protein S13 OS=Homo sapiens GN=RPS13 PE=1 SV=2	10	17.222	26.3436	28.1761	28.2484	27.495	27.1406	26.7065	26.799	27.1545	28.272	27.5894	27.114	27.4085	-0.47533	-0.180886	0.513425	0.824713	RPS13
P62829	sp|P62829|RL23_HUMAN	sp|P62829|RL23_HUMAN	>sp|P62829|RL23_HUMAN 60S ribosomal protein L23 OS=Homo sapiens GN=RPL23 PE=1 SV=1	7	14.865	26.7232	28.1481	27.8836	27.2515	27.0599	27.0031	26.8668	27.2451	28.1163	27.585	27.1048	27.4094	-0.480151	-0.175561	0.340347	0.774603	RPL23
P07195	sp|P07195|LDHB_HUMAN;sp|Q6ZMR3|LDH6A_HUMAN;sp|P07864|LDHC_HUMAN	sp|P07195|LDHB_HUMAN	>sp|P07195|LDHB_HUMAN L-lactate dehydrogenase B chain OS=Homo sapiens GN=LDHB PE=1 SV=2	14	36.638	27.4729	28.3486	26.8637	26.7134	26.6861	26.4682	25.8871	25.387	26.8758	27.5617	26.6225	26.05	-0.939207	-1.51178	0.0985509	0.0695452	LDHB
P07355	sp|P07355|ANXA2_HUMAN;sp|P07355-2|ANXA2_HUMAN;sp|A6NMY6|AXA2L_HUMAN	sp|P07355|ANXA2_HUMAN;sp|P07355-2|ANXA2_HUMAN;sp|A6NMY6|AXA2L_HUMAN	>sp|P07355|ANXA2_HUMAN Annexin A2 OS=Homo sapiens GN=ANXA2 PE=1 SV=2;>sp|P07355-2|ANXA2_HUMAN Isoform 2 of Annexin A2 OS=Homo sapiens GN=ANXA2;>sp|A6NMY6|AXA2L_HUMAN Putative annexin A2-like protein OS=Homo sapiens GN=ANXA2P2 PE=5 SV=2	16	38.604	26.7843	28.2132	27.5982	27.958	26.2115	25.7646	26.893	25.8387	27.3527	27.5319	26.6447	26.6948	-0.887199	-0.837099	0.322564	0.241899	ANXA2
P46777	sp|P46777|RL5_HUMAN	sp|P46777|RL5_HUMAN	>sp|P46777|RL5_HUMAN 60S ribosomal protein L5 OS=Homo sapiens GN=RPL5 PE=1 SV=3	9	34.362	26.5194	28.0319	27.945	26.5142	26.6817	26.5919	26.8201	27.1733	28.0626	27.4988	26.5959	27.352	-0.902869	-0.146803	0.140833	0.822799	RPL5
P62888	sp|P62888|RL30_HUMAN	sp|P62888|RL30_HUMAN	>sp|P62888|RL30_HUMAN 60S ribosomal protein L30 OS=Homo sapiens GN=RPL30 PE=1 SV=2	7	12.784	26.5583	28.2242	27.7138	26.9782	26.803	26.1863	26.5367	26.5546	27.4895	27.4988	26.6558	26.8603	-0.84292	-0.638472	0.198937	0.336179	RPL30
Q96C19	sp|Q96C19|EFHD2_HUMAN;sp|Q9BUP0-2|EFHD1_HUMAN;sp|Q9BUP0|EFHD1_HUMAN	sp|Q96C19|EFHD2_HUMAN	>sp|Q96C19|EFHD2_HUMAN EF-hand domain-containing protein D2 OS=Homo sapiens GN=EFHD2 PE=1 SV=1	14	26.697	27.1318	28.0589	27.2929	28.1157	27.6023	28.1272	27.508	27.1623	28.3532	27.4945	27.9484	27.6745	0.453858	0.179972	0.246122	0.712572	EFHD2
P62241	sp|P62241|RS8_HUMAN	sp|P62241|RS8_HUMAN	>sp|P62241|RS8_HUMAN 40S ribosomal protein S8 OS=Homo sapiens GN=RPS8 PE=1 SV=2	9	24.205	26.9213	27.8403	27.721	26.824	26.7274	26.5417	26.4494	27.3458	27.9802	27.4942	26.6977	27.2585	-0.796458	-0.235722	0.0567703	0.679244	RPS8
Q9HC35	sp|Q9HC35|EMAL4_HUMAN;sp|Q9HC35-2|EMAL4_HUMAN	sp|Q9HC35|EMAL4_HUMAN;sp|Q9HC35-2|EMAL4_HUMAN	>sp|Q9HC35|EMAL4_HUMAN Echinoderm microtubule-associated protein-like 4 OS=Homo sapiens GN=EML4 PE=1 SV=3;>sp|Q9HC35-2|EMAL4_HUMAN Isoform 2 of Echinoderm microtubule-associated protein-like 4 OS=Homo sapiens GN=EML4	23	108.91	26.9447	27.6074	27.9227	26.3613	26.2275	26.1592	26.4945	26.3072	28.6736	27.4916	26.2493	27.1584	-1.24224	-0.333143	0.0134598	0.702755	EML4
Q9P258	sp|Q9P258|RCC2_HUMAN	sp|Q9P258|RCC2_HUMAN	>sp|Q9P258|RCC2_HUMAN Protein RCC2 OS=Homo sapiens GN=RCC2 PE=1 SV=2	20	56.084	26.63	27.847	27.9322	25.9164	26.0256	25.6457	25.801	26.3856	27.884	27.4698	25.8625	26.6902	-1.60722	-0.779569	0.021006	0.356994	RCC2
Q15386	sp|Q15386|UBE3C_HUMAN;sp|Q15386-2|UBE3C_HUMAN;sp|Q15386-3|UBE3C_HUMAN	sp|Q15386|UBE3C_HUMAN	>sp|Q15386|UBE3C_HUMAN Ubiquitin-protein ligase E3C OS=Homo sapiens GN=UBE3C PE=1 SV=3	32	123.92	27.425	27.2585	27.673	25.4095	25.3945	26.2513	26.3613	27.7735	26.9946	27.4521	25.6851	27.0431	-1.76706	-0.409005	0.0045541	0.391161	UBE3C
P12931	sp|P12931|SRC_HUMAN;sp|P12931-2|SRC_HUMAN;sp|P07947|YES_HUMAN;sp|P06241-3|FYN_HUMAN;sp|P06241-2|FYN_HUMAN;sp|P06241|FYN_HUMAN;sp|Q9H3Y6|SRMS_HUMAN;sp|P07948-2|LYN_HUMAN;sp|P08631-3|HCK_HUMAN;sp|P08631-2|HCK_HUMAN;sp|P06239|LCK_HUMAN;sp|P07948|LYN_HUMAN;sp|P08631-4|HCK_HUMAN;sp|P08631|HCK_HUMAN;sp|P06239-3|LCK_HUMAN;sp|Q04912-2|RON_HUMAN;sp|P08581|MET_HUMAN;sp|Q04912|RON_HUMAN;sp|P08581-2|MET_HUMAN	sp|P12931|SRC_HUMAN;sp|P12931-2|SRC_HUMAN	>sp|P12931|SRC_HUMAN Proto-oncogene tyrosine-protein kinase Src OS=Homo sapiens GN=SRC PE=1 SV=3;>sp|P12931-2|SRC_HUMAN Isoform 2 of Proto-oncogene tyrosine-protein kinase Src OS=Homo sapiens GN=SRC	14	59.834	26.9964	27.7044	27.5667	27.3831	27.1392	27.3134	26.8	26.5164	27.7183	27.4225	27.2786	27.0116	-0.143933	-0.410927	0.563005	0.385872	SRC
P15170	sp|P15170-2|ERF3A_HUMAN;sp|P15170-3|ERF3A_HUMAN;sp|P15170|ERF3A_HUMAN;sp|Q8IYD1|ERF3B_HUMAN	sp|P15170-2|ERF3A_HUMAN;sp|P15170-3|ERF3A_HUMAN;sp|P15170|ERF3A_HUMAN;sp|Q8IYD1|ERF3B_HUMAN	>sp|P15170-2|ERF3A_HUMAN Isoform 2 of Eukaryotic peptide chain release factor GTP-binding subunit ERF3A OS=Homo sapiens GN=GSPT1;>sp|P15170-3|ERF3A_HUMAN Isoform 3 of Eukaryotic peptide chain release factor GTP-binding subunit ERF3A OS=Homo sapiens GN=GSPT	19	68.6	27.1516	27.6591	27.451	27.8006	26.752	27.6994	26.7866	27.1572	28.6654	27.4206	27.4173	27.5364	-0.00328089	0.115765	0.993258	0.854771	GSPT1
Q9Y230	sp|Q9Y230|RUVB2_HUMAN;sp|Q9Y230-2|RUVB2_HUMAN	sp|Q9Y230|RUVB2_HUMAN;sp|Q9Y230-2|RUVB2_HUMAN	>sp|Q9Y230|RUVB2_HUMAN RuvB-like 2 OS=Homo sapiens GN=RUVBL2 PE=1 SV=3;>sp|Q9Y230-2|RUVB2_HUMAN Isoform 2 of RuvB-like 2 OS=Homo sapiens GN=RUVBL2	17	51.156	27.0543	27.6031	27.5918	27.3897	26.4268	26.6333	26.5139	26.8374	28.5811	27.4164	26.8166	27.3108	-0.599805	-0.105606	0.156324	0.881878	RUVBL2
Q99832	sp|Q99832-3|TCPH_HUMAN;sp|Q99832|TCPH_HUMAN;sp|Q99832-4|TCPH_HUMAN;sp|Q99832-2|TCPH_HUMAN	sp|Q99832-3|TCPH_HUMAN;sp|Q99832|TCPH_HUMAN;sp|Q99832-4|TCPH_HUMAN;sp|Q99832-2|TCPH_HUMAN	>sp|Q99832-3|TCPH_HUMAN Isoform 3 of T-complex protein 1 subunit eta OS=Homo sapiens GN=CCT7;>sp|Q99832|TCPH_HUMAN T-complex protein 1 subunit eta OS=Homo sapiens GN=CCT7 PE=1 SV=2;>sp|Q99832-4|TCPH_HUMAN Isoform 4 of T-complex protein 1 subunit eta OS=Hom	19	54.804	26.9995	27.8916	27.3554	27.6561	27.1636	27.1653	26.9391	26.9257	28.0714	27.4155	27.3283	27.3121	-0.0871504	-0.103394	0.79042	0.833094	CCT7
Q9UPQ0	sp|Q9UPQ0-10|LIMC1_HUMAN;sp|Q9UPQ0-2|LIMC1_HUMAN;sp|Q9UPQ0-4|LIMC1_HUMAN;sp|Q9UPQ0|LIMC1_HUMAN	sp|Q9UPQ0-10|LIMC1_HUMAN;sp|Q9UPQ0-2|LIMC1_HUMAN;sp|Q9UPQ0-4|LIMC1_HUMAN;sp|Q9UPQ0|LIMC1_HUMAN	>sp|Q9UPQ0-10|LIMC1_HUMAN Isoform 10 of LIM and calponin homology domains-containing protein 1 OS=Homo sapiens GN=LIMCH1;>sp|Q9UPQ0-2|LIMC1_HUMAN Isoform 2 of LIM and calponin homology domains-containing protein 1 OS=Homo sapiens GN=LIMCH1;>sp|Q9UPQ0-4|LIM	34	118.95	27.0543	27.8121	27.3786	27.8314	26.9257	27.1182	27.2577	27.5683	28.2825	27.415	27.2918	27.7029	-0.123207	0.287887	0.744149	0.484902	LIMCH1
P05198	sp|P05198|IF2A_HUMAN	sp|P05198|IF2A_HUMAN	>sp|P05198|IF2A_HUMAN Eukaryotic translation initiation factor 2 subunit 1 OS=Homo sapiens GN=EIF2S1 PE=1 SV=3	17	36.112	26.4593	28.0196	27.7547	26.572	25.9359	26.1126	26.2214	25.9144	27.889	27.4112	26.2068	26.6749	-1.20437	-0.736264	0.0806941	0.398779	EIF2S1
P06703	sp|P06703|S10A6_HUMAN	sp|P06703|S10A6_HUMAN	>sp|P06703|S10A6_HUMAN Protein S100-A6 OS=Homo sapiens GN=S100A6 PE=1 SV=1	6	10.18	26.1545	28.3154	27.7091	27.9158	26.6865	28.0435	27.2516	26.008	28.4633	27.393	27.5486	27.241	0.155539	-0.152054	0.850804	0.881498	S100A6
Q8TAT6	sp|Q8TAT6|NPL4_HUMAN;sp|Q8TAT6-2|NPL4_HUMAN	sp|Q8TAT6|NPL4_HUMAN;sp|Q8TAT6-2|NPL4_HUMAN	>sp|Q8TAT6|NPL4_HUMAN Nuclear protein localization protein 4 homolog OS=Homo sapiens GN=NPLOC4 PE=1 SV=3;>sp|Q8TAT6-2|NPL4_HUMAN Isoform 2 of Nuclear protein localization protein 4 homolog OS=Homo sapiens GN=NPLOC4	23	68.119	26.6559	28.0568	27.4471	28.1535	27.4627	27.1537	27.0736	26.4209	28.3646	27.3866	27.59	27.2864	0.20335	-0.100246	0.706039	0.893115	NPLOC4
P29692	sp|P29692|EF1D_HUMAN;sp|P29692-2|EF1D_HUMAN;sp|P29692-4|EF1D_HUMAN	sp|P29692|EF1D_HUMAN;sp|P29692-2|EF1D_HUMAN;sp|P29692-4|EF1D_HUMAN	>sp|P29692|EF1D_HUMAN Elongation factor 1-delta OS=Homo sapiens GN=EEF1D PE=1 SV=5;>sp|P29692-2|EF1D_HUMAN Isoform 2 of Elongation factor 1-delta OS=Homo sapiens GN=EEF1D;>sp|P29692-4|EF1D_HUMAN Isoform 4 of Elongation factor 1-delta OS=Homo sapiens GN=EEF	9	31.121	25.8829	28.3791	27.8914	26.5004	25.6115	24.6731	26.3112	26.066	29.1398	27.3845	25.595	27.1724	-1.78945	-0.2121	0.126171	0.873248	EEF1D
P50991	sp|P50991|TCPD_HUMAN;sp|P50991-2|TCPD_HUMAN	sp|P50991|TCPD_HUMAN;sp|P50991-2|TCPD_HUMAN	>sp|P50991|TCPD_HUMAN T-complex protein 1 subunit delta OS=Homo sapiens GN=CCT4 PE=1 SV=4;>sp|P50991-2|TCPD_HUMAN Isoform 2 of T-complex protein 1 subunit delta OS=Homo sapiens GN=CCT4	20	57.924	26.6472	27.887	27.6131	27.8398	27.9936	27.2747	27.7308	27.4095	28.2426	27.3824	27.7027	27.7943	0.32029	0.411919	0.502334	0.409391	CCT4
Q9GZU8	sp|Q9GZU8|F192A_HUMAN	sp|Q9GZU8|F192A_HUMAN	>sp|Q9GZU8|F192A_HUMAN Protein FAM192A OS=Homo sapiens GN=FAM192A PE=1 SV=1	14	28.912	27.6468	27.432	27.0439	26.4768	26.7949	27.1838	27.1787	27.7035	27.1672	27.3742	26.8185	27.3498	-0.55576	-0.0244461	0.108704	0.926755	FAM192A
O00566	sp|O00566|MPP10_HUMAN	sp|O00566|MPP10_HUMAN	>sp|O00566|MPP10_HUMAN U3 small nucleolar ribonucleoprotein protein MPP10 OS=Homo sapiens GN=MPHOSPH10 PE=1 SV=2	1	78.863	26.946	27.8625	27.2779	27.9725	27.6954	27.7516	27.2472	27.6101	28.3053	27.3621	27.8065	27.7209	0.444355	0.358713	0.18886	0.431051	MPHOSPH10
P10599	sp|P10599|THIO_HUMAN;sp|P10599-2|THIO_HUMAN	sp|P10599|THIO_HUMAN;sp|P10599-2|THIO_HUMAN	>sp|P10599|THIO_HUMAN Thioredoxin OS=Homo sapiens GN=TXN PE=1 SV=3;>sp|P10599-2|THIO_HUMAN Isoform 2 of Thioredoxin OS=Homo sapiens GN=TXN	7	11.737	26.6699	28.3297	27.0666	27.9718	27.1651	27.0691	26.8149	27.2135	28.3697	27.3554	27.402	27.466	0.0465911	0.110609	0.939469	0.879369	TXN
Q9H2G2	sp|Q9H2G2-2|SLK_HUMAN	sp|Q9H2G2-2|SLK_HUMAN	>sp|Q9H2G2-2|SLK_HUMAN Isoform 2 of STE20-like serine/threonine-protein kinase OS=Homo sapiens GN=SLK	27	138.99	27.3068	27.5259	27.1587	27.8633	27.2355	27.0276	27.328	26.4765	28.7837	27.3305	27.3755	27.5294	0.0449847	0.198926	0.877064	0.785028	SLK
Q9H9L3	sp|Q9H9L3|I20L2_HUMAN	sp|Q9H9L3|I20L2_HUMAN	>sp|Q9H9L3|I20L2_HUMAN Interferon-stimulated 20 kDa exonuclease-like 2 OS=Homo sapiens GN=ISG20L2 PE=1 SV=1	1	39.153	26.9012	27.7354	27.3146	27.4877	27.1	19.092	19.8072	26.9179	21.062	27.3171	24.5599	22.5957	-2.75722	-4.72142	0.372279	0.0988915	ISG20L2
P00338	sp|P00338|LDHA_HUMAN;sp|P00338-3|LDHA_HUMAN;sp|P00338-4|LDHA_HUMAN;sp|P00338-5|LDHA_HUMAN;sp|P00338-2|LDHA_HUMAN	sp|P00338|LDHA_HUMAN;sp|P00338-3|LDHA_HUMAN;sp|P00338-4|LDHA_HUMAN;sp|P00338-5|LDHA_HUMAN;sp|P00338-2|LDHA_HUMAN	>sp|P00338|LDHA_HUMAN L-lactate dehydrogenase A chain OS=Homo sapiens GN=LDHA PE=1 SV=2;>sp|P00338-3|LDHA_HUMAN Isoform 3 of L-lactate dehydrogenase A chain OS=Homo sapiens GN=LDHA;>sp|P00338-4|LDHA_HUMAN Isoform 4 of L-lactate dehydrogenase A chain OS=Hom	12	36.688	27.3279	28.1825	26.4065	26.4431	26.364	26.3711	25.8848	25.6577	27.0503	27.3056	26.3927	26.1976	-0.91287	-1.10803	0.150042	0.173571	LDHA
P62140	sp|P62140|PP1B_HUMAN	sp|P62140|PP1B_HUMAN	>sp|P62140|PP1B_HUMAN Serine/threonine-protein phosphatase PP1-beta catalytic subunit OS=Homo sapiens GN=PPP1CB PE=1 SV=3	12	37.186	26.5213	27.7126	27.6827	27.2419	26.6866	27.1046	26.6365	26.9064	28.5744	27.3056	27.011	27.3724	-0.294524	0.0668697	0.527619	0.930648	PPP1CB
E9PAV3	sp|E9PAV3|NACAM_HUMAN;sp|Q13765|NACA_HUMAN;sp|E9PAV3-2|NACAM_HUMAN;sp|Q9BZK3|NACP1_HUMAN	sp|E9PAV3|NACAM_HUMAN;sp|Q13765|NACA_HUMAN;sp|E9PAV3-2|NACAM_HUMAN	>sp|E9PAV3|NACAM_HUMAN Nascent polypeptide-associated complex subunit alpha, muscle-specific form OS=Homo sapiens GN=NACA PE=1 SV=1;>sp|Q13765|NACA_HUMAN Nascent polypeptide-associated complex subunit alpha OS=Homo sapiens GN=NACA PE=1 SV=1;>sp|E9PAV3-2|NA	6	205.42	26.917	27.8432	27.1545	27.4392	27.1152	27.1114	26.5645	25.2723	28.6203	27.3049	27.2219	26.819	-0.0829768	-0.485844	0.794635	0.656738	NACA
Q14847	sp|Q14847|LASP1_HUMAN;sp|Q14847-2|LASP1_HUMAN;sp|Q14847-3|LASP1_HUMAN;sp|O76041-2|NEBL_HUMAN	sp|Q14847|LASP1_HUMAN;sp|Q14847-2|LASP1_HUMAN;sp|Q14847-3|LASP1_HUMAN	>sp|Q14847|LASP1_HUMAN LIM and SH3 domain protein 1 OS=Homo sapiens GN=LASP1 PE=1 SV=2;>sp|Q14847-2|LASP1_HUMAN Isoform 2 of LIM and SH3 domain protein 1 OS=Homo sapiens GN=LASP1;>sp|Q14847-3|LASP1_HUMAN Isoform 3 of LIM and SH3 domain protein 1 OS=Homo sa	11	29.717	27.066	27.8454	26.995	28.0574	26.9147	27.7744	26.9837	26.8084	28.1524	27.3022	27.5822	27.3148	0.280011	0.0126389	0.557817	0.981125	LASP1
Q14195	sp|Q14195-2|DPYL3_HUMAN;sp|Q14195|DPYL3_HUMAN;sp|Q14117|DPYS_HUMAN	sp|Q14195-2|DPYL3_HUMAN;sp|Q14195|DPYL3_HUMAN	>sp|Q14195-2|DPYL3_HUMAN Isoform LCRMP-4 of Dihydropyrimidinase-related protein 3 OS=Homo sapiens GN=DPYSL3;>sp|Q14195|DPYL3_HUMAN Dihydropyrimidinase-related protein 3 OS=Homo sapiens GN=DPYSL3 PE=1 SV=1	19	73.91	27.2081	27.4919	27.2059	27.8903	27.3018	27.6222	27.409	27.0473	28.2532	27.3019	27.6047	27.5698	0.302795	0.267896	0.195087	0.508777	DPYSL3
Q99880	sp|Q99880|H2B1L_HUMAN;sp|Q99879|H2B1M_HUMAN;sp|Q99877|H2B1N_HUMAN;sp|Q93079|H2B1H_HUMAN;sp|Q5QNW6|H2B2F_HUMAN;sp|P62807|H2B1C_HUMAN;sp|P58876|H2B1D_HUMAN;sp|P57053|H2BFS_HUMAN;sp|O60814|H2B1K_HUMAN;sp|Q5QNW6-2|H2B2F_HUMAN;sp|Q8N257|H2B3B_HUMAN;sp|Q16778|H2B2E_HUMAN;sp|P33778|H2B1B_HUMAN;sp|P23527|H2B1O_HUMAN;sp|P06899|H2B1J_HUMAN;sp|Q96A08|H2B1A_HUMAN	sp|Q99880|H2B1L_HUMAN;sp|Q99879|H2B1M_HUMAN;sp|Q99877|H2B1N_HUMAN;sp|Q93079|H2B1H_HUMAN;sp|Q5QNW6|H2B2F_HUMAN;sp|P62807|H2B1C_HUMAN;sp|P58876|H2B1D_HUMAN;sp|P57053|H2BFS_HUMAN;sp|O60814|H2B1K_HUMAN;sp|Q5QNW6-2|H2B2F_HUMAN;sp|Q8N257|H2B3B_HUMAN;sp|Q16778|H2B2E_HUMAN;sp|P33778|H2B1B_HUMAN;sp|P23527|H2B1O_HUMAN;sp|P06899|H2B1J_HUMAN;sp|Q96A08|H2B1A_HUMAN	>sp|Q99880|H2B1L_HUMAN Histone H2B type 1-L OS=Homo sapiens GN=HIST1H2BL PE=1 SV=3;>sp|Q99879|H2B1M_HUMAN Histone H2B type 1-M OS=Homo sapiens GN=HIST1H2BM PE=1 SV=3;>sp|Q99877|H2B1N_HUMAN Histone H2B type 1-N OS=Homo sapiens GN=HIST1H2BN PE=1 SV=3;>sp|Q93	4	13.952	25.96	27.8703	28.0427	26.6537	26.5513	25.9919	26.4363	26.6226	28.205	27.291	26.399	27.088	-0.892065	-0.203037	0.270558	0.827294	HIST1H2BL
P48643	sp|P48643|TCPE_HUMAN;sp|P48643-2|TCPE_HUMAN	sp|P48643|TCPE_HUMAN;sp|P48643-2|TCPE_HUMAN	>sp|P48643|TCPE_HUMAN T-complex protein 1 subunit epsilon OS=Homo sapiens GN=CCT5 PE=1 SV=1;>sp|P48643-2|TCPE_HUMAN Isoform 2 of T-complex protein 1 subunit epsilon OS=Homo sapiens GN=CCT5	17	59.67	26.8934	27.7804	27.1761	27.753	26.9906	27.4269	27.1969	26.8729	28.1116	27.2833	27.3902	27.3938	0.106846	0.110486	0.770564	0.819636	CCT5
A2RRP1	sp|A2RRP1-2|NBAS_HUMAN;sp|A2RRP1|NBAS_HUMAN	sp|A2RRP1-2|NBAS_HUMAN;sp|A2RRP1|NBAS_HUMAN	>sp|A2RRP1-2|NBAS_HUMAN Isoform 2 of Neuroblastoma-amplified sequence OS=Homo sapiens GN=NBAS;>sp|A2RRP1|NBAS_HUMAN Neuroblastoma-amplified sequence OS=Homo sapiens GN=NBAS PE=1 SV=2	1	254.81	27.4313	27.9976	26.3661	26.9938	28.2864	28.3096	27.4944	27.2028	26.71	27.265	27.8633	27.1357	0.598276	-0.129275	0.407026	0.819365	NBAS
Q9Y295	sp|Q9Y295|DRG1_HUMAN;sp|P55039|DRG2_HUMAN	sp|Q9Y295|DRG1_HUMAN	>sp|Q9Y295|DRG1_HUMAN Developmentally-regulated GTP-binding protein 1 OS=Homo sapiens GN=DRG1 PE=1 SV=1	18	40.542	26.6492	27.6405	27.5049	26.2909	25.54	25.499	26.5923	27.7994	28.0843	27.2648	25.7766	27.492	-1.48818	0.227171	0.0209986	0.702102	DRG1
P18669	sp|P18669|PGAM1_HUMAN;sp|Q8N0Y7|PGAM4_HUMAN;sp|P15259|PGAM2_HUMAN	sp|P18669|PGAM1_HUMAN	>sp|P18669|PGAM1_HUMAN Phosphoglycerate mutase 1 OS=Homo sapiens GN=PGAM1 PE=1 SV=2	10	28.804	26.3261	29.1148	26.3492	26.199	25.3756	25.7066	25.0795	25.4432	26.9678	27.2634	25.7604	25.8301	-1.50295	-1.43322	0.191067	0.259447	PGAM1
P63173	sp|P63173|RL38_HUMAN	sp|P63173|RL38_HUMAN	>sp|P63173|RL38_HUMAN 60S ribosomal protein L38 OS=Homo sapiens GN=RPL38 PE=1 SV=2	5	8.2178	26.0889	28.1565	27.5003	26.9894	26.3129	25.809	27.0647	25.9206	27.4179	27.2486	26.3705	26.801	-0.878106	-0.447534	0.277584	0.587204	RPL38
P52597	sp|P52597|HNRPF_HUMAN	sp|P52597|HNRPF_HUMAN	>sp|P52597|HNRPF_HUMAN Heterogeneous nuclear ribonucleoprotein F OS=Homo sapiens GN=HNRNPF PE=1 SV=3	12	45.671	25.9716	27.9918	27.7727	25.0548	24.874	25.6202	25.8963	26.3461	26.4133	27.2454	25.183	26.2185	-2.06239	-1.02681	0.0383873	0.194886	HNRNPF
Q8WUM4	sp|Q8WUM4|PDC6I_HUMAN;sp|Q8WUM4-2|PDC6I_HUMAN;sp|Q8WUM4-3|PDC6I_HUMAN	sp|Q8WUM4|PDC6I_HUMAN;sp|Q8WUM4-2|PDC6I_HUMAN	>sp|Q8WUM4|PDC6I_HUMAN Programmed cell death 6-interacting protein OS=Homo sapiens GN=PDCD6IP PE=1 SV=1;>sp|Q8WUM4-2|PDC6I_HUMAN Isoform 2 of Programmed cell death 6-interacting protein OS=Homo sapiens GN=PDCD6IP	36	96.022	26.9727	27.774	26.9854	28.7614	27.5362	28.1326	27.3333	27.1139	28.7713	27.244	28.1434	27.7395	0.899355	0.495424	0.111595	0.443629	PDCD6IP
P01621	sp|P01621|KV303_HUMAN	sp|P01621|KV303_HUMAN	>sp|P01621|KV303_HUMAN Ig kappa chain V-III region NG9 (Fragment) OS=Homo sapiens PE=1 SV=1	2	10.729	27.0709	27.3147	27.2951	27.3355	27.0667	27.2974	26.6401	26.3073	27.6436	27.2269	27.2332	26.8637	0.00629446	-0.36324	0.958884	0.424828	KV303
P32969	sp|P32969|RL9_HUMAN	sp|P32969|RL9_HUMAN	>sp|P32969|RL9_HUMAN 60S ribosomal protein L9 OS=Homo sapiens GN=RPL9 PE=1 SV=1	7	21.863	26.0476	27.9935	27.6173	25.7922	25.6178	26.2089	25.7487	26.9451	27.6139	27.2195	25.873	26.7692	-1.34651	-0.45026	0.0960624	0.607035	RPL9
Q15046	sp|Q15046|SYK_HUMAN;sp|Q15046-2|SYK_HUMAN	sp|Q15046|SYK_HUMAN;sp|Q15046-2|SYK_HUMAN	>sp|Q15046|SYK_HUMAN Lysine--tRNA ligase OS=Homo sapiens GN=KARS PE=1 SV=3;>sp|Q15046-2|SYK_HUMAN Isoform Mitochondrial of Lysine--tRNA ligase OS=Homo sapiens GN=KARS	15	68.047	26.6916	27.4703	27.4575	26.1944	26.1084	26.0994	26.5619	26.0304	28.9859	27.2065	26.1341	27.1927	-1.07241	-0.0137494	0.0144153	0.989092	KARS
Q14152	sp|Q14152|EIF3A_HUMAN;sp|Q14152-2|EIF3A_HUMAN	sp|Q14152|EIF3A_HUMAN;sp|Q14152-2|EIF3A_HUMAN	>sp|Q14152|EIF3A_HUMAN Eukaryotic translation initiation factor 3 subunit A OS=Homo sapiens GN=EIF3A PE=1 SV=1;>sp|Q14152-2|EIF3A_HUMAN Isoform 2 of Eukaryotic translation initiation factor 3 subunit A OS=Homo sapiens GN=EIF3A	27	166.57	25.9381	27.9211	27.7496	26.6869	24.7591	25.4721	25.0777	25.2494	28.5511	27.2029	25.6394	26.2927	-1.56359	-0.910207	0.138966	0.521225	EIF3A
P17812	sp|P17812|PYRG1_HUMAN;sp|P17812-2|PYRG1_HUMAN;sp|Q9NRF8|PYRG2_HUMAN	sp|P17812|PYRG1_HUMAN;sp|P17812-2|PYRG1_HUMAN	>sp|P17812|PYRG1_HUMAN CTP synthase 1 OS=Homo sapiens GN=CTPS1 PE=1 SV=2;>sp|P17812-2|PYRG1_HUMAN Isoform 2 of CTP synthase 1 OS=Homo sapiens GN=CTPS1	21	66.69	27.0414	27.365	27.2	27.1326	26.7871	27.1094	26.7171	27.0601	27.9955	27.2021	27.0097	27.2576	-0.1924	0.0554356	0.256502	0.894714	CTPS1
P46782	sp|P46782|RS5_HUMAN	sp|P46782|RS5_HUMAN	>sp|P46782|RS5_HUMAN 40S ribosomal protein S5 OS=Homo sapiens GN=RPS5 PE=1 SV=4	10	22.876	26.4171	28.1305	27.0446	27.0864	26.3534	26.1301	26.0376	26.5537	27.866	27.1974	26.5233	26.8191	-0.674087	-0.378326	0.308198	0.635822	RPS5
P26640	sp|P26640|SYVC_HUMAN;sp|P26640-2|SYVC_HUMAN	sp|P26640|SYVC_HUMAN	>sp|P26640|SYVC_HUMAN Valine--tRNA ligase OS=Homo sapiens GN=VARS PE=1 SV=4	27	140.47	26.2992	27.8897	27.3978	26.8313	26.1227	25.791	26.5751	25.991	28.8667	27.1956	26.2483	27.1443	-0.947234	-0.0512803	0.166837	0.961391	VARS
Q04637	sp|Q04637-6|IF4G1_HUMAN;sp|Q04637-7|IF4G1_HUMAN;sp|Q04637-5|IF4G1_HUMAN;sp|Q04637-4|IF4G1_HUMAN;sp|Q04637-3|IF4G1_HUMAN;sp|Q04637|IF4G1_HUMAN;sp|Q04637-8|IF4G1_HUMAN;sp|Q04637-9|IF4G1_HUMAN	sp|Q04637-6|IF4G1_HUMAN;sp|Q04637-7|IF4G1_HUMAN;sp|Q04637-5|IF4G1_HUMAN;sp|Q04637-4|IF4G1_HUMAN;sp|Q04637-3|IF4G1_HUMAN;sp|Q04637|IF4G1_HUMAN;sp|Q04637-8|IF4G1_HUMAN;sp|Q04637-9|IF4G1_HUMAN	>sp|Q04637-6|IF4G1_HUMAN Isoform E of Eukaryotic translation initiation factor 4 gamma 1 OS=Homo sapiens GN=EIF4G1;>sp|Q04637-7|IF4G1_HUMAN Isoform 7 of Eukaryotic translation initiation factor 4 gamma 1 OS=Homo sapiens GN=EIF4G1;>sp|Q04637-5|IF4G1_HUMAN I	26	154.8	26.3638	27.6811	27.4833	26.9849	25.9144	26.5871	26.4633	27.1276	28.059	27.176	26.4955	27.2166	-0.680583	0.0405669	0.257279	0.950841	EIF4G1
Q14103	sp|Q14103-3|HNRPD_HUMAN;sp|Q14103|HNRPD_HUMAN;sp|Q14103-4|HNRPD_HUMAN;sp|Q14103-2|HNRPD_HUMAN	sp|Q14103-3|HNRPD_HUMAN;sp|Q14103|HNRPD_HUMAN;sp|Q14103-4|HNRPD_HUMAN;sp|Q14103-2|HNRPD_HUMAN	>sp|Q14103-3|HNRPD_HUMAN Isoform 3 of Heterogeneous nuclear ribonucleoprotein D0 OS=Homo sapiens GN=HNRNPD;>sp|Q14103|HNRPD_HUMAN Heterogeneous nuclear ribonucleoprotein D0 OS=Homo sapiens GN=HNRNPD PE=1 SV=1;>sp|Q14103-4|HNRPD_HUMAN Isoform 4 of Heterogen	12	32.834	26.3254	27.6373	27.5396	26.6479	26.5145	26.7754	25.9144	26.4905	27.4958	27.1674	26.6459	26.6336	-0.521526	-0.533849	0.290588	0.441668	HNRNPD
P21333	sp|P21333-2|FLNA_HUMAN;sp|P21333|FLNA_HUMAN	sp|P21333-2|FLNA_HUMAN;sp|P21333|FLNA_HUMAN	>sp|P21333-2|FLNA_HUMAN Isoform 2 of Filamin-A OS=Homo sapiens GN=FLNA;>sp|P21333|FLNA_HUMAN Filamin-A OS=Homo sapiens GN=FLNA PE=1 SV=4	46	280.01	26.4084	27.1885	27.7953	25.0535	24.6491	25.0538	26.6448	27.0276	28.3282	27.1307	24.9188	27.3336	-2.21195	0.202818	0.00641101	0.770128	FLNA
Q8WU90	sp|Q8WU90|ZC3HF_HUMAN;sp|Q8WU90-2|ZC3HF_HUMAN	sp|Q8WU90|ZC3HF_HUMAN	>sp|Q8WU90|ZC3HF_HUMAN Zinc finger CCCH domain-containing protein 15 OS=Homo sapiens GN=ZC3H15 PE=1 SV=1	14	48.602	26.5447	27.6652	27.1789	25.9937	25.4945	25.3474	26.0871	27.0364	26.5618	27.1296	25.6119	26.5618	-1.51769	-0.567849	0.0160398	0.252112	ZC3H15
P62917	sp|P62917|RL8_HUMAN	sp|P62917|RL8_HUMAN	>sp|P62917|RL8_HUMAN 60S ribosomal protein L8 OS=Homo sapiens GN=RPL8 PE=1 SV=2	11	28.024	25.5011	28.152	27.7234	25.798	25.3643	25.1713	25.7482	26.6021	26.9286	27.1255	25.4445	26.4263	-1.68096	-0.699192	0.116655	0.477745	RPL8
P27635	sp|P27635|RL10_HUMAN;sp|Q96L21|RL10L_HUMAN	sp|P27635|RL10_HUMAN	>sp|P27635|RL10_HUMAN 60S ribosomal protein L10 OS=Homo sapiens GN=RPL10 PE=1 SV=4	11	24.604	26.1204	27.7895	27.4488	25.2957	25.5715	25.5716	25.7878	26.3815	27.4067	27.1196	25.4796	26.5254	-1.63998	-0.594208	0.0338729	0.440671	RPL10
P30041	sp|P30041|PRDX6_HUMAN	sp|P30041|PRDX6_HUMAN	>sp|P30041|PRDX6_HUMAN Peroxiredoxin-6 OS=Homo sapiens GN=PRDX6 PE=1 SV=3	14	25.035	27.0954	27.9075	26.3292	27.0099	26.6326	27.295	25.9303	25.3131	27.2152	27.1107	26.9792	26.1529	-0.131528	-0.957832	0.803363	0.255385	PRDX6
P61254	sp|P61254|RL26_HUMAN	sp|P61254|RL26_HUMAN	>sp|P61254|RL26_HUMAN 60S ribosomal protein L26 OS=Homo sapiens GN=RPL26 PE=1 SV=1	9	17.258	26.1893	27.5645	27.5585	26.2705	26.1497	26.0088	26.2073	26.6663	27.3595	27.1041	26.143	26.7444	-0.961106	-0.359744	0.106846	0.560165	RPL26
Q15942	sp|Q15942|ZYX_HUMAN;sp|Q15942-2|ZYX_HUMAN	sp|Q15942|ZYX_HUMAN;sp|Q15942-2|ZYX_HUMAN	>sp|Q15942|ZYX_HUMAN Zyxin OS=Homo sapiens GN=ZYX PE=1 SV=1;>sp|Q15942-2|ZYX_HUMAN Isoform 2 of Zyxin OS=Homo sapiens GN=ZYX	17	61.277	26.8341	27.9579	26.5012	27.0994	26.0499	27.69	26.4093	26.5815	27.4107	27.0977	26.9464	26.8005	-0.151273	-0.297223	0.827742	0.610252	ZYX
P60866	sp|P60866|RS20_HUMAN;sp|P60866-2|RS20_HUMAN	sp|P60866|RS20_HUMAN;sp|P60866-2|RS20_HUMAN	>sp|P60866|RS20_HUMAN 40S ribosomal protein S20 OS=Homo sapiens GN=RPS20 PE=1 SV=1;>sp|P60866-2|RS20_HUMAN Isoform 2 of 40S ribosomal protein S20 OS=Homo sapiens GN=RPS20	4	13.373	26.4249	27.5362	27.3104	26.7029	26.4598	26.3291	26.2099	26.1417	27.3323	27.0905	26.4973	26.5613	-0.593265	-0.529261	0.171287	0.361175	RPS20
P05386	sp|P05386|RLA1_HUMAN	sp|P05386|RLA1_HUMAN	>sp|P05386|RLA1_HUMAN 60S acidic ribosomal protein P1 OS=Homo sapiens GN=RPLP1 PE=1 SV=1	4	11.514	25.9896	27.8845	27.3953	26.8629	26.0015	25.574	25.8603	26.1897	26.8323	27.0898	26.1461	26.2941	-0.943652	-0.795689	0.239118	0.278835	RPLP1
P41250	sp|P41250|SYG_HUMAN	sp|P41250|SYG_HUMAN	>sp|P41250|SYG_HUMAN Glycine--tRNA ligase OS=Homo sapiens GN=GARS PE=1 SV=3	19	83.165	26.6984	27.5623	26.9883	27.7159	27.2561	27.437	26.9451	26.4681	27.5497	27.083	27.4697	26.9876	0.386636	-0.0953786	0.249071	0.824512	GARS
P24534	sp|P24534|EF1B_HUMAN	sp|P24534|EF1B_HUMAN	>sp|P24534|EF1B_HUMAN Elongation factor 1-beta OS=Homo sapiens GN=EEF1B2 PE=1 SV=3	5	24.763	25.8014	27.7562	27.6724	26.4325	25.9299	25.6804	26.4595	25.6481	28.3471	27.0766	26.0142	26.8182	-1.0624	-0.258398	0.190797	0.813023	EEF1B2
Q9UMX0	sp|Q9UMX0-2|UBQL1_HUMAN;sp|Q9UMX0|UBQL1_HUMAN	sp|Q9UMX0-2|UBQL1_HUMAN;sp|Q9UMX0|UBQL1_HUMAN	>sp|Q9UMX0-2|UBQL1_HUMAN Isoform 2 of Ubiquilin-1 OS=Homo sapiens GN=UBQLN1;>sp|Q9UMX0|UBQL1_HUMAN Ubiquilin-1 OS=Homo sapiens GN=UBQLN1 PE=1 SV=2	8	59.219	26.8937	27.286	27.0187	27.2683	26.8775	27.3638	26.94	26.9357	27.1553	27.0661	27.1699	27.0103	0.103736	-0.0557863	0.611325	0.703784	UBQLN1
P30838	sp|P30838|AL3A1_HUMAN;sp|P48448|AL3B2_HUMAN;sp|P43353-2|AL3B1_HUMAN	sp|P30838|AL3A1_HUMAN	>sp|P30838|AL3A1_HUMAN Aldehyde dehydrogenase, dimeric NADP-preferring OS=Homo sapiens GN=ALDH3A1 PE=1 SV=3	12	50.394	26.8178	27.7814	26.5937	26.3986	26.7203	26.3181	25.096	24.4941	26.7042	27.0643	26.479	25.4314	-0.585313	-1.63287	0.202601	0.0961588	ALDH3A1
P17987	sp|P17987|TCPA_HUMAN	sp|P17987|TCPA_HUMAN	>sp|P17987|TCPA_HUMAN T-complex protein 1 subunit alpha OS=Homo sapiens GN=TCP1 PE=1 SV=1	18	60.343	26.2749	28.2595	26.6407	27.3422	27.1031	26.7649	26.158	26.2162	27.2303	27.0583	27.0701	26.5349	0.0117157	-0.523495	0.986106	0.497378	TCP1
P62899	sp|P62899|RL31_HUMAN;sp|P62899-3|RL31_HUMAN;sp|P62899-2|RL31_HUMAN	sp|P62899|RL31_HUMAN;sp|P62899-3|RL31_HUMAN;sp|P62899-2|RL31_HUMAN	>sp|P62899|RL31_HUMAN 60S ribosomal protein L31 OS=Homo sapiens GN=RPL31 PE=1 SV=1;>sp|P62899-3|RL31_HUMAN Isoform 3 of 60S ribosomal protein L31 OS=Homo sapiens GN=RPL31;>sp|P62899-2|RL31_HUMAN Isoform 2 of 60S ribosomal protein L31 OS=Homo sapiens GN=RPL	5	14.463	26.3152	27.356	27.4394	25.9641	25.5259	26.0399	26.0638	26.3579	27.5195	27.0369	25.8433	26.6471	-1.19356	-0.389811	0.0392568	0.533617	RPL31
P62244	sp|P62244|RS15A_HUMAN	sp|P62244|RS15A_HUMAN	>sp|P62244|RS15A_HUMAN 40S ribosomal protein S15a OS=Homo sapiens GN=RPS15A PE=1 SV=2	7	14.839	25.9787	27.4002	27.6651	26.6359	26.4864	26.2567	26.2228	26.3492	27.4963	27.0147	26.4597	26.6894	-0.554958	-0.325209	0.358258	0.648991	RPS15A
P61224	sp|P61224-2|RAP1B_HUMAN;sp|P61224-3|RAP1B_HUMAN;sp|P61224|RAP1B_HUMAN;sp|P62834|RAP1A_HUMAN;sp|A6NIZ1|RP1BL_HUMAN;sp|P61224-4|RAP1B_HUMAN	sp|P61224-2|RAP1B_HUMAN;sp|P61224-3|RAP1B_HUMAN;sp|P61224|RAP1B_HUMAN;sp|P62834|RAP1A_HUMAN;sp|A6NIZ1|RP1BL_HUMAN;sp|P61224-4|RAP1B_HUMAN	>sp|P61224-2|RAP1B_HUMAN Isoform 2 of Ras-related protein Rap-1b OS=Homo sapiens GN=RAP1B;>sp|P61224-3|RAP1B_HUMAN Isoform 3 of Ras-related protein Rap-1b OS=Homo sapiens GN=RAP1B;>sp|P61224|RAP1B_HUMAN Ras-related protein Rap-1b OS=Homo sapiens GN=RAP1B P	8	15.356	26.7478	27.1622	27.1002	26.5857	26.0182	27.0027	26.5939	27.0254	27.3482	27.0034	26.5355	26.9891	-0.467875	-0.0142319	0.209436	0.957963	RAP1B
Q12906	sp|Q12906|ILF3_HUMAN;sp|Q12906-7|ILF3_HUMAN;sp|Q12906-5|ILF3_HUMAN;sp|Q12906-4|ILF3_HUMAN;sp|Q12906-2|ILF3_HUMAN;sp|Q12906-6|ILF3_HUMAN;sp|Q12906-3|ILF3_HUMAN	sp|Q12906|ILF3_HUMAN;sp|Q12906-7|ILF3_HUMAN;sp|Q12906-5|ILF3_HUMAN;sp|Q12906-4|ILF3_HUMAN;sp|Q12906-2|ILF3_HUMAN;sp|Q12906-6|ILF3_HUMAN;sp|Q12906-3|ILF3_HUMAN	>sp|Q12906|ILF3_HUMAN Interleukin enhancer-binding factor 3 OS=Homo sapiens GN=ILF3 PE=1 SV=3;>sp|Q12906-7|ILF3_HUMAN Isoform 7 of Interleukin enhancer-binding factor 3 OS=Homo sapiens GN=ILF3;>sp|Q12906-5|ILF3_HUMAN Isoform 5 of Interleukin enhancer-bindi	10	95.337	26.395	27.1308	27.4307	27.0102	26.8375	26.0224	26.457	26.6928	26.3655	26.9855	26.6234	26.5051	-0.362101	-0.48036	0.449987	0.210887	ILF3
P05783	sp|P05783|K1C18_HUMAN;CON__H-INV:HIT000015463	sp|P05783|K1C18_HUMAN	>sp|P05783|K1C18_HUMAN Keratin, type I cytoskeletal 18 OS=Homo sapiens GN=KRT18 PE=1 SV=2	18	48.057	26.3754	27.5232	27.0335	27.8588	26.3983	26.4607	28.4482	27.4812	28.1621	26.9773	26.9059	28.0305	-0.071398	1.05317	0.908166	0.0744873	KRT18
P62266	sp|P62266|RS23_HUMAN	sp|P62266|RS23_HUMAN	>sp|P62266|RS23_HUMAN 40S ribosomal protein S23 OS=Homo sapiens GN=RPS23 PE=1 SV=3	5	15.807	26.1624	27.4804	27.2859	26.4632	26.2669	26.5624	26.2801	27.0973	27.5731	26.9762	26.4309	26.9835	-0.545347	0.00728938	0.263779	0.990202	RPS23
P18621	sp|P18621|RL17_HUMAN;sp|P18621-3|RL17_HUMAN;sp|P18621-2|RL17_HUMAN	sp|P18621|RL17_HUMAN;sp|P18621-3|RL17_HUMAN;sp|P18621-2|RL17_HUMAN	>sp|P18621|RL17_HUMAN 60S ribosomal protein L17 OS=Homo sapiens GN=RPL17 PE=1 SV=3;>sp|P18621-3|RL17_HUMAN Isoform 3 of 60S ribosomal protein L17 OS=Homo sapiens GN=RPL17;>sp|P18621-2|RL17_HUMAN Isoform 2 of 60S ribosomal protein L17 OS=Homo sapiens GN=RPL	7	21.397	25.983	27.515	27.4163	26.104	25.3825	25.7805	25.5198	25.4585	26.9618	26.9714	25.7557	25.98	-1.21574	-0.991431	0.0863764	0.228177	RPL17
P14625	sp|P14625|ENPL_HUMAN;sp|Q58FF3|ENPLL_HUMAN	sp|P14625|ENPL_HUMAN	>sp|P14625|ENPL_HUMAN Endoplasmin OS=Homo sapiens GN=HSP90B1 PE=1 SV=1	15	92.468	25.9495	27.7767	27.1047	26.2966	25.0551	24.5955	25.0931	25.8804	26.3105	26.9437	25.3157	25.7613	-1.62791	-1.18234	0.0916735	0.139181	HSP90B1
Q9NTJ3	sp|Q9NTJ3|SMC4_HUMAN;sp|Q9NTJ3-2|SMC4_HUMAN	sp|Q9NTJ3|SMC4_HUMAN;sp|Q9NTJ3-2|SMC4_HUMAN	>sp|Q9NTJ3|SMC4_HUMAN Structural maintenance of chromosomes protein 4 OS=Homo sapiens GN=SMC4 PE=1 SV=2;>sp|Q9NTJ3-2|SMC4_HUMAN Isoform 2 of Structural maintenance of chromosomes protein 4 OS=Homo sapiens GN=SMC4	30	147.18	26.6529	27.3047	26.8589	25.9824	26.3977	25.6126	26.0495	26.373	28.5412	26.9388	25.9976	26.9879	-0.941282	0.0490578	0.0340051	0.95436	SMC4
Q01518	sp|Q01518|CAP1_HUMAN;sp|Q01518-2|CAP1_HUMAN	sp|Q01518|CAP1_HUMAN;sp|Q01518-2|CAP1_HUMAN	>sp|Q01518|CAP1_HUMAN Adenylyl cyclase-associated protein 1 OS=Homo sapiens GN=CAP1 PE=1 SV=5;>sp|Q01518-2|CAP1_HUMAN Isoform 2 of Adenylyl cyclase-associated protein 1 OS=Homo sapiens GN=CAP1	16	51.901	26.5144	27.5439	26.7051	27.8435	26.9073	27.1524	26.795	25.998	28.1052	26.9212	27.3011	26.9661	0.37992	0.0449423	0.419441	0.951256	CAP1
P68371	sp|P68371|TBB4B_HUMAN;sp|P04350|TBB4A_HUMAN	sp|P68371|TBB4B_HUMAN;sp|P04350|TBB4A_HUMAN	>sp|P68371|TBB4B_HUMAN Tubulin beta-4B chain OS=Homo sapiens GN=TUBB4B PE=1 SV=1;>sp|P04350|TBB4A_HUMAN Tubulin beta-4A chain OS=Homo sapiens GN=TUBB4A PE=1 SV=2	6	49.83	27.0656	27.6461	26.0507	26.4371	25.8114	25.8721	26.7332	25.6407	27.4879	26.9208	26.0402	26.6206	-0.880615	-0.300199	0.15739	0.694385	TUBB4B
P0CW22	sp|P0CW22|RS17L_HUMAN;sp|P08708|RS17_HUMAN	sp|P0CW22|RS17L_HUMAN;sp|P08708|RS17_HUMAN	>sp|P0CW22|RS17L_HUMAN 40S ribosomal protein S17-like OS=Homo sapiens GN=RPS17L PE=1 SV=1;>sp|P08708|RS17_HUMAN 40S ribosomal protein S17 OS=Homo sapiens GN=RPS17 PE=1 SV=2	7	15.55	26.091	27.2964	27.3509	26.5614	25.6105	26.001	26.1178	26.2958	27.9022	26.9128	26.0576	26.7719	-0.855133	-0.140824	0.159273	0.850537	RPS17L
Q02543	sp|Q02543|RL18A_HUMAN	sp|Q02543|RL18A_HUMAN	>sp|Q02543|RL18A_HUMAN 60S ribosomal protein L18a OS=Homo sapiens GN=RPL18A PE=1 SV=2	9	20.762	25.9279	27.4128	27.3624	25.7419	25.8239	26.0566	25.9534	26.3421	27.4529	26.901	25.8741	26.5828	-1.0269	-0.318218	0.107094	0.656046	RPL18A
P35268	sp|P35268|RL22_HUMAN	sp|P35268|RL22_HUMAN	>sp|P35268|RL22_HUMAN 60S ribosomal protein L22 OS=Homo sapiens GN=RPL22 PE=1 SV=2	2	14.787	25.9667	27.095	27.6336	26.7179	26.5745	25.6254	25.9012	26.6833	27.3524	26.8984	26.3059	26.6456	-0.59251	-0.252792	0.378505	0.715428	RPL22
P61313	sp|P61313|RL15_HUMAN;sp|P61313-2|RL15_HUMAN	sp|P61313|RL15_HUMAN	>sp|P61313|RL15_HUMAN 60S ribosomal protein L15 OS=Homo sapiens GN=RPL15 PE=1 SV=2	11	24.146	25.7228	27.5693	27.3637	24.8826	24.6177	24.4458	24.7502	26.7256	27.2061	26.8853	24.6487	26.2273	-2.23658	-0.657987	0.0201071	0.527422	RPL15
P22392	sp|P22392-2|NDKB_HUMAN;sp|P22392|NDKB_HUMAN;sp|O60361|NDK8_HUMAN	sp|P22392-2|NDKB_HUMAN;sp|P22392|NDKB_HUMAN	>sp|P22392-2|NDKB_HUMAN Isoform 3 of Nucleoside diphosphate kinase B OS=Homo sapiens GN=NME2;>sp|P22392|NDKB_HUMAN Nucleoside diphosphate kinase B OS=Homo sapiens GN=NME2 PE=1 SV=1	10	30.137	26.7287	27.4933	26.4224	26.4111	26.6436	26.0194	25.6919	24.1859	26.6975	26.8815	26.358	25.5251	-0.52345	-1.35638	0.226772	0.163691	NME2
O43633	sp|O43633|CHM2A_HUMAN	sp|O43633|CHM2A_HUMAN	>sp|O43633|CHM2A_HUMAN Charged multivesicular body protein 2a OS=Homo sapiens GN=CHMP2A PE=1 SV=1	7	25.104	26.6461	27.1924	26.7928	27.273	26.6393	26.79	26.72	26.4449	27.7227	26.8771	26.9008	26.9625	0.0236611	0.0854273	0.929532	0.849186	CHMP2A
P18077	sp|P18077|RL35A_HUMAN	sp|P18077|RL35A_HUMAN	>sp|P18077|RL35A_HUMAN 60S ribosomal protein L35a OS=Homo sapiens GN=RPL35A PE=1 SV=2	4	12.538	25.6097	27.4467	27.561	26.0708	25.9956	25.913	26.2063	25.3103	27.2853	26.8725	25.9931	26.2673	-0.879343	-0.605168	0.237657	0.516682	RPL35A
P25398	sp|P25398|RS12_HUMAN	sp|P25398|RS12_HUMAN	>sp|P25398|RS12_HUMAN 40S ribosomal protein S12 OS=Homo sapiens GN=RPS12 PE=1 SV=3	6	14.515	26.0424	27.4986	27.0731	26.6932	26.0761	25.716	25.7593	25.7776	27.112	26.8714	26.1617	26.2163	-0.709625	-0.655109	0.242546	0.351983	RPS12
Q15654	sp|Q15654|TRIP6_HUMAN	sp|Q15654|TRIP6_HUMAN	>sp|Q15654|TRIP6_HUMAN Thyroid receptor-interacting protein 6 OS=Homo sapiens GN=TRIP6 PE=1 SV=3	13	50.287	26.8537	26.9713	26.7811	27.1023	26.0288	26.7696	26.2747	26.6715	27.5139	26.8687	26.6336	26.82	-0.235154	-0.0486563	0.505779	0.901604	TRIP6
P26038	sp|P26038|MOES_HUMAN	sp|P26038|MOES_HUMAN	>sp|P26038|MOES_HUMAN Moesin OS=Homo sapiens GN=MSN PE=1 SV=3	22	67.819	26.0164	27.4013	27.1867	27.5052	26.9905	27.1573	26.4841	26.0851	27.8484	26.8681	27.2177	26.8058	0.349519	-0.0622943	0.486384	0.931982	MSN
Q13409	sp|Q13409-3|DC1I2_HUMAN;sp|Q13409-7|DC1I2_HUMAN;sp|Q13409-2|DC1I2_HUMAN;sp|Q13409|DC1I2_HUMAN;sp|Q13409-6|DC1I2_HUMAN;sp|Q13409-5|DC1I2_HUMAN	sp|Q13409-3|DC1I2_HUMAN;sp|Q13409-7|DC1I2_HUMAN;sp|Q13409-2|DC1I2_HUMAN;sp|Q13409|DC1I2_HUMAN;sp|Q13409-6|DC1I2_HUMAN;sp|Q13409-5|DC1I2_HUMAN	>sp|Q13409-3|DC1I2_HUMAN Isoform 2C of Cytoplasmic dynein 1 intermediate chain 2 OS=Homo sapiens GN=DYNC1I2;>sp|Q13409-7|DC1I2_HUMAN Isoform 3 of Cytoplasmic dynein 1 intermediate chain 2 OS=Homo sapiens GN=DYNC1I2;>sp|Q13409-2|DC1I2_HUMAN Isoform 2B of Cy	18	68.426	26.6285	26.9645	26.9884	26.576	25.627	25.9198	26.5377	26.1651	28.0899	26.8605	26.0409	26.9309	-0.819539	0.0704251	0.0541574	0.912326	DYNC1I2
Q71UI9	sp|Q71UI9|H2AV_HUMAN;sp|P0C0S5|H2AZ_HUMAN;sp|Q71UI9-4|H2AV_HUMAN;sp|Q71UI9-2|H2AV_HUMAN;sp|Q71UI9-3|H2AV_HUMAN;sp|Q96QV6|H2A1A_HUMAN;sp|P16104|H2AX_HUMAN;sp|Q71UI9-5|H2AV_HUMAN;sp|Q8IUE6|H2A2B_HUMAN	sp|Q71UI9|H2AV_HUMAN;sp|P0C0S5|H2AZ_HUMAN;sp|Q71UI9-4|H2AV_HUMAN;sp|Q71UI9-2|H2AV_HUMAN;sp|Q71UI9-3|H2AV_HUMAN	>sp|Q71UI9|H2AV_HUMAN Histone H2A.V OS=Homo sapiens GN=H2AFV PE=1 SV=3;>sp|P0C0S5|H2AZ_HUMAN Histone H2A.Z OS=Homo sapiens GN=H2AFZ PE=1 SV=2;>sp|Q71UI9-4|H2AV_HUMAN Isoform 4 of Histone H2A.V OS=Homo sapiens GN=H2AFV;>sp|Q71UI9-2|H2AV_HUMAN Isoform 2 of H	5	13.509	25.983	27.2495	27.3111	25.7508	25.6346	26.2087	26.1827	26.1691	27.7576	26.8479	25.8647	26.7031	-0.983226	-0.144746	0.102995	0.842331	H2AFV
Q99613	sp|Q99613|EIF3C_HUMAN;sp|Q99613-2|EIF3C_HUMAN;sp|B5ME19|EIFCL_HUMAN	sp|Q99613|EIF3C_HUMAN;sp|Q99613-2|EIF3C_HUMAN;sp|B5ME19|EIFCL_HUMAN	>sp|Q99613|EIF3C_HUMAN Eukaryotic translation initiation factor 3 subunit C OS=Homo sapiens GN=EIF3C PE=1 SV=1;>sp|Q99613-2|EIF3C_HUMAN Isoform 2 of Eukaryotic translation initiation factor 3 subunit C OS=Homo sapiens GN=EIF3C;>sp|B5ME19|EIFCL_HUMAN Eukary	18	105.34	25.7859	27.5314	27.1809	26.5322	25.8815	25.4756	25.271	25.3441	28.2756	26.8327	25.9631	26.2969	-0.869629	-0.535858	0.230593	0.658437	EIF3C
P49368	sp|P49368|TCPG_HUMAN;sp|P49368-2|TCPG_HUMAN	sp|P49368|TCPG_HUMAN;sp|P49368-2|TCPG_HUMAN	>sp|P49368|TCPG_HUMAN T-complex protein 1 subunit gamma OS=Homo sapiens GN=CCT3 PE=1 SV=4;>sp|P49368-2|TCPG_HUMAN Isoform 2 of T-complex protein 1 subunit gamma OS=Homo sapiens GN=CCT3	12	60.533	26.478	26.9237	27.0566	26.605	26.1837	26.1658	26.1911	25.172	26.7866	26.8194	26.3182	26.0499	-0.501275	-0.769531	0.0911214	0.200689	CCT3
O60884	sp|O60884|DNJA2_HUMAN	sp|O60884|DNJA2_HUMAN	>sp|O60884|DNJA2_HUMAN DnaJ homolog subfamily A member 2 OS=Homo sapiens GN=DNAJA2 PE=1 SV=1	12	45.745	26.6776	26.9611	26.7775	26.376	25.834	26.2313	26.564	26.0173	27.9912	26.8054	26.1471	26.8575	-0.658298	0.0521071	0.0224392	0.934338	DNAJA2
Q12904	sp|Q12904|AIMP1_HUMAN;sp|Q12904-2|AIMP1_HUMAN	sp|Q12904|AIMP1_HUMAN;sp|Q12904-2|AIMP1_HUMAN	>sp|Q12904|AIMP1_HUMAN Aminoacyl tRNA synthase complex-interacting multifunctional protein 1 OS=Homo sapiens GN=AIMP1 PE=1 SV=2;>sp|Q12904-2|AIMP1_HUMAN Isoform 2 of Aminoacyl tRNA synthase complex-interacting multifunctional protein 1 OS=Homo sapiens GN=A	12	34.352	26.4203	27.4404	26.5147	26.5573	25.8029	25.8197	26.2219	26.0642	28.2371	26.7918	26.06	26.8411	-0.731859	0.049281	0.148508	0.952132	AIMP1
P61221	sp|P61221|ABCE1_HUMAN	sp|P61221|ABCE1_HUMAN	>sp|P61221|ABCE1_HUMAN ATP-binding cassette sub-family E member 1 OS=Homo sapiens GN=ABCE1 PE=1 SV=1	17	67.314	26.2818	26.7617	27.3111	25.9842	24.9276	25.104	25.3972	25.9445	27.7633	26.7849	25.3386	26.3683	-1.4463	-0.416572	0.0306942	0.619212	ABCE1
Q15056	sp|Q15056-2|IF4H_HUMAN;sp|Q15056|IF4H_HUMAN	sp|Q15056-2|IF4H_HUMAN;sp|Q15056|IF4H_HUMAN	>sp|Q15056-2|IF4H_HUMAN Isoform Short of Eukaryotic translation initiation factor 4H OS=Homo sapiens GN=EIF4H;>sp|Q15056|IF4H_HUMAN Eukaryotic translation initiation factor 4H OS=Homo sapiens GN=EIF4H PE=1 SV=5	8	25.2	26.4911	26.9305	26.8972	26.8861	26.781	26.6969	25.7501	26.2343	27.6494	26.7729	26.788	26.5446	0.0150809	-0.228371	0.925489	0.71709	EIF4H
O75822	sp|O75822|EIF3J_HUMAN;sp|O75822-3|EIF3J_HUMAN;sp|O75822-2|EIF3J_HUMAN	sp|O75822|EIF3J_HUMAN;sp|O75822-3|EIF3J_HUMAN;sp|O75822-2|EIF3J_HUMAN	>sp|O75822|EIF3J_HUMAN Eukaryotic translation initiation factor 3 subunit J OS=Homo sapiens GN=EIF3J PE=1 SV=2;>sp|O75822-3|EIF3J_HUMAN Isoform 3 of Eukaryotic translation initiation factor 3 subunit J OS=Homo sapiens GN=EIF3J;>sp|O75822-2|EIF3J_HUMAN Isof	12	29.062	25.9609	27.3515	26.9874	27.239	26.1753	26.3892	26.0376	25.7525	28.0308	26.7666	26.6012	26.607	-0.165467	-0.159675	0.769672	0.856612	EIF3J
Q13492	sp|Q13492-3|PICAL_HUMAN;sp|Q13492-2|PICAL_HUMAN;sp|Q13492-5|PICAL_HUMAN;sp|Q13492|PICAL_HUMAN;sp|Q13492-4|PICAL_HUMAN;sp|O60641-3|AP180_HUMAN;sp|O60641-4|AP180_HUMAN;sp|O60641|AP180_HUMAN	sp|Q13492-3|PICAL_HUMAN;sp|Q13492-2|PICAL_HUMAN;sp|Q13492-5|PICAL_HUMAN;sp|Q13492|PICAL_HUMAN;sp|Q13492-4|PICAL_HUMAN	>sp|Q13492-3|PICAL_HUMAN Isoform 3 of Phosphatidylinositol-binding clathrin assembly protein OS=Homo sapiens GN=PICALM;>sp|Q13492-2|PICAL_HUMAN Isoform 2 of Phosphatidylinositol-binding clathrin assembly protein OS=Homo sapiens GN=PICALM;>sp|Q13492-5|PICAL	13	66.392	26.0805	26.9474	27.2706	25.9087	25.9412	26.1385	27.5075	26.6544	27.0731	26.7661	25.9961	27.0783	-0.77001	0.312203	0.10086	0.510154	PICALM
P46776	sp|P46776|RL27A_HUMAN	sp|P46776|RL27A_HUMAN	>sp|P46776|RL27A_HUMAN 60S ribosomal protein L27a OS=Homo sapiens GN=RPL27A PE=1 SV=2	5	16.561	25.4297	27.1463	27.6903	25.6319	25.1023	25.4781	25.5564	25.0935	27.3099	26.7554	25.4041	25.9866	-1.3513	-0.768791	0.12541	0.467674	RPL27A
Q9NSD9	sp|Q9NSD9|SYFB_HUMAN;sp|Q9NSD9-2|SYFB_HUMAN	sp|Q9NSD9|SYFB_HUMAN;sp|Q9NSD9-2|SYFB_HUMAN	>sp|Q9NSD9|SYFB_HUMAN Phenylalanine--tRNA ligase beta subunit OS=Homo sapiens GN=FARSB PE=1 SV=3;>sp|Q9NSD9-2|SYFB_HUMAN Isoform 2 of Phenylalanine--tRNA ligase beta subunit OS=Homo sapiens GN=FARSB	18	66.115	25.8547	27.1328	27.2743	25.9164	25.7979	25.8186	25.7024	26.2574	27.1378	26.7539	25.8443	26.3659	-0.909598	-0.388061	0.115026	0.562408	FARSB
P18124	sp|P18124|RL7_HUMAN	sp|P18124|RL7_HUMAN	>sp|P18124|RL7_HUMAN 60S ribosomal protein L7 OS=Homo sapiens GN=RPL7 PE=1 SV=1	11	29.225	25.6685	27.8039	26.7837	25.9995	24.2171	24.7891	24.8385	26.1244	27.1821	26.752	25.0019	26.0483	-1.75014	-0.703715	0.0968624	0.485272	RPL7
P26639	sp|P26639|SYTC_HUMAN;sp|P26639-2|SYTC_HUMAN;sp|A2RTX5-2|SYTC2_HUMAN;sp|A2RTX5|SYTC2_HUMAN	sp|P26639|SYTC_HUMAN;sp|P26639-2|SYTC_HUMAN	>sp|P26639|SYTC_HUMAN Threonine--tRNA ligase, cytoplasmic OS=Homo sapiens GN=TARS PE=1 SV=3;>sp|P26639-2|SYTC_HUMAN Isoform 2 of Threonine--tRNA ligase, cytoplasmic OS=Homo sapiens GN=TARS	20	83.434	26.5508	26.9216	26.7735	26.7836	26.6304	26.8578	26.2639	26.0012	27.4191	26.7486	26.7572	26.5614	0.00862388	-0.187209	0.949062	0.697885	TARS
P63104	sp|P63104|1433Z_HUMAN;sp|P63104-2|1433Z_HUMAN	sp|P63104|1433Z_HUMAN;sp|P63104-2|1433Z_HUMAN	>sp|P63104|1433Z_HUMAN 14-3-3 protein zeta/delta OS=Homo sapiens GN=YWHAZ PE=1 SV=1;>sp|P63104-2|1433Z_HUMAN Isoform 2 of 14-3-3 protein zeta/delta OS=Homo sapiens GN=YWHAZ	10	27.745	26.3393	27.5225	26.3279	26.2587	25.8629	26.0927	25.9942	26.0182	26.8156	26.7299	26.0714	26.276	-0.658509	-0.453934	0.185723	0.397391	YWHAZ
Q9Y6G9	sp|Q9Y6G9|DC1L1_HUMAN	sp|Q9Y6G9|DC1L1_HUMAN	>sp|Q9Y6G9|DC1L1_HUMAN Cytoplasmic dynein 1 light intermediate chain 1 OS=Homo sapiens GN=DYNC1LI1 PE=1 SV=3	15	56.578	25.9538	27.1877	27.0382	26.5597	25.4406	26.5423	26.2758	25.9108	27.9892	26.7266	26.1808	26.7253	-0.545719	-0.0013029	0.366843	0.998696	DYNC1LI1
P17655	sp|P17655|CAN2_HUMAN;sp|P17655-2|CAN2_HUMAN	sp|P17655|CAN2_HUMAN;sp|P17655-2|CAN2_HUMAN	>sp|P17655|CAN2_HUMAN Calpain-2 catalytic subunit OS=Homo sapiens GN=CAPN2 PE=1 SV=6;>sp|P17655-2|CAN2_HUMAN Isoform 2 of Calpain-2 catalytic subunit OS=Homo sapiens GN=CAPN2	24	79.994	26.1645	27.3181	26.687	27.9168	26.8438	27.3252	26.4201	26.4123	28.0117	26.7232	27.3619	26.948	0.638723	0.22478	0.233487	0.738386	CAPN2
P11216	sp|P11216|PYGB_HUMAN	sp|P11216|PYGB_HUMAN	>sp|P11216|PYGB_HUMAN Glycogen phosphorylase, brain form OS=Homo sapiens GN=PYGB PE=1 SV=5	18	96.695	26.1814	26.9839	26.9841	26.5822	26.5435	26.1488	26.3693	26.3036	26.6594	26.7164	26.4248	26.4441	-0.291622	-0.272325	0.387826	0.399387	PYGB
Q92734	sp|Q92734-4|TFG_HUMAN;sp|Q92734-3|TFG_HUMAN;sp|Q92734-2|TFG_HUMAN;sp|Q92734|TFG_HUMAN	sp|Q92734-4|TFG_HUMAN;sp|Q92734-3|TFG_HUMAN;sp|Q92734-2|TFG_HUMAN;sp|Q92734|TFG_HUMAN	>sp|Q92734-4|TFG_HUMAN Isoform 4 of Protein TFG OS=Homo sapiens GN=TFG;>sp|Q92734-3|TFG_HUMAN Isoform 3 of Protein TFG OS=Homo sapiens GN=TFG;>sp|Q92734-2|TFG_HUMAN Isoform 2 of Protein TFG OS=Homo sapiens GN=TFG;>sp|Q92734|TFG_HUMAN Protein TFG OS=Homo sa	11	30.921	26.7524	27.3609	25.981	28.1995	27.3493	27.7594	26.4717	26.9395	27.9104	26.6981	27.7694	27.1072	1.07132	0.409132	0.0842444	0.52095	TFG
P11940	sp|P11940-2|PABP1_HUMAN;sp|P11940|PABP1_HUMAN;sp|Q9H361|PABP3_HUMAN;sp|Q4VXU2|PAP1L_HUMAN;sp|Q4VXU2-2|PAP1L_HUMAN;sp|Q5JQF8|PAP1M_HUMAN	sp|P11940-2|PABP1_HUMAN;sp|P11940|PABP1_HUMAN;sp|Q9H361|PABP3_HUMAN	>sp|P11940-2|PABP1_HUMAN Isoform 2 of Polyadenylate-binding protein 1 OS=Homo sapiens GN=PABPC1;>sp|P11940|PABP1_HUMAN Polyadenylate-binding protein 1 OS=Homo sapiens GN=PABPC1 PE=1 SV=2;>sp|Q9H361|PABP3_HUMAN Polyadenylate-binding protein 3 OS=Homo sapien	14	61.18	25.9056	27.0119	27.1639	27.2272	26.4017	26.3402	25.4534	25.8618	27.3317	26.6938	26.6563	26.2156	-0.0374649	-0.478158	0.942598	0.529085	PABPC1
P54577	sp|P54577|SYYC_HUMAN	sp|P54577|SYYC_HUMAN	>sp|P54577|SYYC_HUMAN Tyrosine--tRNA ligase, cytoplasmic OS=Homo sapiens GN=YARS PE=1 SV=4	25	59.143	26.1521	27.4588	26.4589	27.564	27.2864	26.923	26.8728	25.6295	29.1129	26.69	27.2578	27.2051	0.567855	0.515104	0.262681	0.661967	YARS
O43776	sp|O43776|SYNC_HUMAN;sp|O43776-2|SYNC_HUMAN	sp|O43776|SYNC_HUMAN	>sp|O43776|SYNC_HUMAN Asparagine--tRNA ligase, cytoplasmic OS=Homo sapiens GN=NARS PE=1 SV=1	18	62.942	26.5177	26.9848	26.5163	27.1106	26.8814	27.0978	26.4679	26.1516	27.3987	26.6729	27.0299	26.6728	0.357002	-0.000195174	0.107618	0.999639	NARS
P32119	sp|P32119|PRDX2_HUMAN;sp|P32119-2|PRDX2_HUMAN	sp|P32119|PRDX2_HUMAN	>sp|P32119|PRDX2_HUMAN Peroxiredoxin-2 OS=Homo sapiens GN=PRDX2 PE=1 SV=5	10	21.892	26.2487	26.8954	26.8688	26.9666	26.4859	26.5453	26.2276	26.7276	28.612	26.671	26.666	27.1891	-0.00503495	0.518094	0.98547	0.530839	PRDX2
P46783	sp|P46783|RS10_HUMAN;sp|Q9NQ39|RS10L_HUMAN	sp|P46783|RS10_HUMAN;sp|Q9NQ39|RS10L_HUMAN	>sp|P46783|RS10_HUMAN 40S ribosomal protein S10 OS=Homo sapiens GN=RPS10 PE=1 SV=1;>sp|Q9NQ39|RS10L_HUMAN Putative 40S ribosomal protein S10-like OS=Homo sapiens GN=RPS10P5 PE=5 SV=1	6	18.898	25.9312	26.5597	27.5166	25.896	26.3726	26.5033	26.8248	26.3384	27.5309	26.6692	26.2573	26.898	-0.411913	0.228846	0.453391	0.711648	RPS10
P31946	sp|P31946-2|1433B_HUMAN;sp|P31946|1433B_HUMAN	sp|P31946-2|1433B_HUMAN;sp|P31946|1433B_HUMAN	>sp|P31946-2|1433B_HUMAN Isoform Short of 14-3-3 protein beta/alpha OS=Homo sapiens GN=YWHAB;>sp|P31946|1433B_HUMAN 14-3-3 protein beta/alpha OS=Homo sapiens GN=YWHAB PE=1 SV=3	7	27.85	26.7429	26.9463	26.2878	26.2183	25.413	25.7501	25.4555	24.4047	26.6704	26.659	25.7938	25.5102	-0.865208	-1.14878	0.0465851	0.167836	YWHAB
Q92499	sp|Q92499|DDX1_HUMAN;sp|Q92499-3|DDX1_HUMAN;sp|Q92499-2|DDX1_HUMAN	sp|Q92499|DDX1_HUMAN;sp|Q92499-3|DDX1_HUMAN;sp|Q92499-2|DDX1_HUMAN	>sp|Q92499|DDX1_HUMAN ATP-dependent RNA helicase DDX1 OS=Homo sapiens GN=DDX1 PE=1 SV=2;>sp|Q92499-3|DDX1_HUMAN Isoform 3 of ATP-dependent RNA helicase DDX1 OS=Homo sapiens GN=DDX1;>sp|Q92499-2|DDX1_HUMAN Isoform 2 of ATP-dependent RNA helicase DDX1 OS=Hom	18	82.431	26.0748	26.7276	27.1449	26.2666	25.8223	26.6363	26.4487	26.1156	27.5617	26.6491	26.2417	26.7087	-0.407385	0.0595468	0.355534	0.917015	DDX1
Q13155	sp|Q13155|AIMP2_HUMAN	sp|Q13155|AIMP2_HUMAN	>sp|Q13155|AIMP2_HUMAN Aminoacyl tRNA synthase complex-interacting multifunctional protein 2 OS=Homo sapiens GN=AIMP2 PE=1 SV=2	12	35.348	26.0192	26.8442	27.0801	26.1555	25.7474	25.2362	25.9523	25.7223	27.9491	26.6479	25.713	26.5412	-0.934814	-0.106646	0.0886298	0.897433	AIMP2
P20810	sp|P20810-8|ICAL_HUMAN;sp|P20810-2|ICAL_HUMAN;sp|P20810|ICAL_HUMAN;sp|P20810-5|ICAL_HUMAN;sp|P20810-10|ICAL_HUMAN;sp|P20810-6|ICAL_HUMAN;sp|P20810-4|ICAL_HUMAN;sp|P20810-9|ICAL_HUMAN;sp|P20810-7|ICAL_HUMAN;sp|P20810-3|ICAL_HUMAN	sp|P20810-8|ICAL_HUMAN;sp|P20810-2|ICAL_HUMAN;sp|P20810|ICAL_HUMAN;sp|P20810-5|ICAL_HUMAN;sp|P20810-10|ICAL_HUMAN;sp|P20810-6|ICAL_HUMAN;sp|P20810-4|ICAL_HUMAN;sp|P20810-9|ICAL_HUMAN;sp|P20810-7|ICAL_HUMAN;sp|P20810-3|ICAL_HUMAN	>sp|P20810-8|ICAL_HUMAN Isoform 8 of Calpastatin OS=Homo sapiens GN=CAST;>sp|P20810-2|ICAL_HUMAN Isoform 2 of Calpastatin OS=Homo sapiens GN=CAST;>sp|P20810|ICAL_HUMAN Calpastatin OS=Homo sapiens GN=CAST PE=1 SV=4;>sp|P20810-5|ICAL_HUMAN Isoform 5 of Calpa	15	74.066	26.1705	26.872	26.8849	27.4816	26.7705	27.6224	26.9316	26.6174	28.0093	26.6425	27.2915	27.1861	0.649076	0.543606	0.140531	0.323399	CAST
Q8N8S7	sp|Q8N8S7-3|ENAH_HUMAN;sp|Q8N8S7-2|ENAH_HUMAN;sp|Q8N8S7|ENAH_HUMAN	sp|Q8N8S7-3|ENAH_HUMAN;sp|Q8N8S7-2|ENAH_HUMAN;sp|Q8N8S7|ENAH_HUMAN	>sp|Q8N8S7-3|ENAH_HUMAN Isoform 3 of Protein enabled homolog OS=Homo sapiens GN=ENAH;>sp|Q8N8S7-2|ENAH_HUMAN Isoform 2 of Protein enabled homolog OS=Homo sapiens GN=ENAH;>sp|Q8N8S7|ENAH_HUMAN Protein enabled homolog OS=Homo sapiens GN=ENAH PE=1 SV=2	10	60.348	26.4634	27.0185	26.3423	26.1639	25.0541	25.3182	26.2521	26.2357	26.5671	26.6081	25.5121	26.3516	-1.09601	-0.256441	0.0497956	0.335494	ENAH
P60660	sp|P60660-2|MYL6_HUMAN;sp|P60660|MYL6_HUMAN;sp|P14649|MYL6B_HUMAN	sp|P60660-2|MYL6_HUMAN;sp|P60660|MYL6_HUMAN	>sp|P60660-2|MYL6_HUMAN Isoform Smooth muscle of Myosin light polypeptide 6 OS=Homo sapiens GN=MYL6;>sp|P60660|MYL6_HUMAN Myosin light polypeptide 6 OS=Homo sapiens GN=MYL6 PE=1 SV=2	9	16.961	25.9903	26.9551	26.8656	26.3889	26.0635	25.3938	25.9944	25.9639	29.0642	26.6037	25.9487	27.0075	-0.654959	0.403811	0.198056	0.72589	MYL6
P60228	sp|P60228|EIF3E_HUMAN	sp|P60228|EIF3E_HUMAN	>sp|P60228|EIF3E_HUMAN Eukaryotic translation initiation factor 3 subunit E OS=Homo sapiens GN=EIF3E PE=1 SV=1	14	52.22	25.7999	27.3303	26.671	26.5573	25.997	25.701	24.9288	25.3515	27.8375	26.6004	26.0851	26.0393	-0.515322	-0.561137	0.368918	0.608044	EIF3E
Q13148	sp|Q13148|TADBP_HUMAN;sp|Q13148-4|TADBP_HUMAN	sp|Q13148|TADBP_HUMAN;sp|Q13148-4|TADBP_HUMAN	>sp|Q13148|TADBP_HUMAN TAR DNA-binding protein 43 OS=Homo sapiens GN=TARDBP PE=1 SV=1;>sp|Q13148-4|TADBP_HUMAN Isoform 2 of TAR DNA-binding protein 43 OS=Homo sapiens GN=TARDBP	6	44.739	25.5383	27.3467	26.9092	26.1146	25.134	24.9401	26.2612	26.3655	26.4659	26.5981	25.3962	26.3642	-1.20182	-0.233876	0.140386	0.691478	TARDBP
P68032	sp|P68032|ACTC_HUMAN;sp|P63267|ACTH_HUMAN;sp|P68133|ACTS_HUMAN;sp|P62736|ACTA_HUMAN	sp|P68032|ACTC_HUMAN;sp|P63267|ACTH_HUMAN;sp|P68133|ACTS_HUMAN;sp|P62736|ACTA_HUMAN	>sp|P68032|ACTC_HUMAN Actin, alpha cardiac muscle 1 OS=Homo sapiens GN=ACTC1 PE=1 SV=1;>sp|P63267|ACTH_HUMAN Actin, gamma-enteric smooth muscle OS=Homo sapiens GN=ACTG2 PE=1 SV=1;>sp|P68133|ACTS_HUMAN Actin, alpha skeletal muscle OS=Homo sapiens GN=ACTA1 P	1	42.019	26.119	27.0844	26.5695	25.5017	25.3378	26.4128	25.288	24.5138	27.0546	26.591	25.7507	25.6188	-0.840248	-0.972171	0.12586	0.292112	ACTC1
P62750	sp|P62750|RL23A_HUMAN	sp|P62750|RL23A_HUMAN	>sp|P62750|RL23A_HUMAN 60S ribosomal protein L23a OS=Homo sapiens GN=RPL23A PE=1 SV=1	9	17.695	25.763	26.7955	27.1769	25.4027	25.3785	26.1414	26.033	26.0581	27.1276	26.5784	25.6409	26.4062	-0.937567	-0.172207	0.128809	0.772018	RPL23A
P40227	sp|P40227|TCPZ_HUMAN;sp|P40227-2|TCPZ_HUMAN	sp|P40227|TCPZ_HUMAN;sp|P40227-2|TCPZ_HUMAN	>sp|P40227|TCPZ_HUMAN T-complex protein 1 subunit zeta OS=Homo sapiens GN=CCT6A PE=1 SV=3;>sp|P40227-2|TCPZ_HUMAN Isoform 2 of T-complex protein 1 subunit zeta OS=Homo sapiens GN=CCT6A	17	58.024	26.2908	27.0059	26.4353	26.8953	26.5328	26.7496	25.5721	25.924	27.3412	26.5774	26.7259	26.2791	0.148549	-0.298266	0.573099	0.635924	CCT6A
Q13501	sp|Q13501|SQSTM_HUMAN;sp|Q13501-2|SQSTM_HUMAN	sp|Q13501|SQSTM_HUMAN;sp|Q13501-2|SQSTM_HUMAN	>sp|Q13501|SQSTM_HUMAN Sequestosome-1 OS=Homo sapiens GN=SQSTM1 PE=1 SV=1;>sp|Q13501-2|SQSTM_HUMAN Isoform 2 of Sequestosome-1 OS=Homo sapiens GN=SQSTM1	13	47.687	26.2816	26.9111	26.5136	26.8578	26.3167	25.6591	26.1717	26.1965	28.2515	26.5687	26.2779	26.8733	-0.290881	0.304508	0.499576	0.691417	SQSTM1
P35754	sp|P35754|GLRX1_HUMAN	sp|P35754|GLRX1_HUMAN	>sp|P35754|GLRX1_HUMAN Glutaredoxin-1 OS=Homo sapiens GN=GLRX PE=1 SV=2	6	11.776	25.7463	26.64	27.2747	27.3147	25.9644	27.1526	26.0912	25.266	27.4219	26.5537	26.8106	26.2597	0.25689	-0.293976	0.69742	0.721601	GLRX
P17066	sp|P17066|HSP76_HUMAN;sp|P48741|HSP77_HUMAN	sp|P17066|HSP76_HUMAN;sp|P48741|HSP77_HUMAN	>sp|P17066|HSP76_HUMAN Heat shock 70 kDa protein 6 OS=Homo sapiens GN=HSPA6 PE=1 SV=2;>sp|P48741|HSP77_HUMAN Putative heat shock 70 kDa protein 7 OS=Homo sapiens GN=HSPA7 PE=5 SV=2	1	71.027	26.0361	27.0982	26.515	26.672	26.0434	25.9734	26.109	25.7674	27.1064	26.5498	26.2296	26.3276	-0.320167	-0.222179	0.445814	0.683054	HSPA6
P18085	sp|P18085|ARF4_HUMAN	sp|P18085|ARF4_HUMAN	>sp|P18085|ARF4_HUMAN ADP-ribosylation factor 4 OS=Homo sapiens GN=ARF4 PE=1 SV=3	7	20.511	26.2919	27.0537	26.2857	27.0547	25.9731	26.4558	26.3278	26.3244	27.6862	26.5437	26.4945	26.7795	-0.0492288	0.235719	0.908797	0.673916	ARF4
P35869	sp|P35869|AHR_HUMAN;sp|A9YTQ3|AHRR_HUMAN;sp|A9YTQ3-3|AHRR_HUMAN;sp|A9YTQ3-2|AHRR_HUMAN	sp|P35869|AHR_HUMAN	>sp|P35869|AHR_HUMAN Aryl hydrocarbon receptor OS=Homo sapiens GN=AHR PE=1 SV=2	5	96.146	25.9953	26.5325	27.0893	26.3789	26.9386	26.8905	25.6488	25.2429	26.6677	26.539	26.736	25.8531	0.197016	-0.685882	0.616189	0.264171	AHR
Q9NZM1	sp|Q9NZM1-6|MYOF_HUMAN;sp|Q9NZM1|MYOF_HUMAN;sp|Q9NZM1-2|MYOF_HUMAN;sp|Q9NZM1-3|MYOF_HUMAN;sp|Q9NZM1-5|MYOF_HUMAN;sp|Q9NZM1-8|MYOF_HUMAN;sp|Q9NZM1-7|MYOF_HUMAN;sp|Q9NZM1-4|MYOF_HUMAN	sp|Q9NZM1-6|MYOF_HUMAN;sp|Q9NZM1|MYOF_HUMAN;sp|Q9NZM1-2|MYOF_HUMAN;sp|Q9NZM1-3|MYOF_HUMAN;sp|Q9NZM1-5|MYOF_HUMAN	>sp|Q9NZM1-6|MYOF_HUMAN Isoform 6 of Myoferlin OS=Homo sapiens GN=MYOF;>sp|Q9NZM1|MYOF_HUMAN Myoferlin OS=Homo sapiens GN=MYOF PE=1 SV=1;>sp|Q9NZM1-2|MYOF_HUMAN Isoform 2 of Myoferlin OS=Homo sapiens GN=MYOF;>sp|Q9NZM1-3|MYOF_HUMAN Isoform 3 of Myoferlin O	33	233.47	24.8513	26.8929	27.871	25.2225	24.8452	24.747	24.5319	27.1867	27.7413	26.5384	24.9382	26.4866	-1.6002	-0.0517958	0.150477	0.970828	MYOF
Q13347	sp|Q13347|EIF3I_HUMAN	sp|Q13347|EIF3I_HUMAN	>sp|Q13347|EIF3I_HUMAN Eukaryotic translation initiation factor 3 subunit I OS=Homo sapiens GN=EIF3I PE=1 SV=1	12	36.501	25.8028	27.1751	26.6287	25.9879	25.646	25.6422	25.6747	25.2874	27.9745	26.5355	25.7587	26.3122	-0.776823	-0.22332	0.134559	0.821789	EIF3I
P27695	sp|P27695|APEX1_HUMAN	sp|P27695|APEX1_HUMAN	>sp|P27695|APEX1_HUMAN DNA-(apurinic or apyrimidinic site) lyase OS=Homo sapiens GN=APEX1 PE=1 SV=2	11	35.554	26.0834	26.8108	26.605	25.9768	26.3933	26.7284	26.0104	26.2531	27.5824	26.4997	26.3662	26.6153	-0.133524	0.115565	0.685857	0.83937	APEX1
Q00341	sp|Q00341|VIGLN_HUMAN;sp|Q00341-2|VIGLN_HUMAN	sp|Q00341|VIGLN_HUMAN;sp|Q00341-2|VIGLN_HUMAN	>sp|Q00341|VIGLN_HUMAN Vigilin OS=Homo sapiens GN=HDLBP PE=1 SV=2;>sp|Q00341-2|VIGLN_HUMAN Isoform 2 of Vigilin OS=Homo sapiens GN=HDLBP	22	141.45	25.5589	27.0421	26.8417	26.0657	25.1007	25.0113	25.3755	25.2686	26.3947	26.4809	25.3925	25.6796	-1.08835	-0.801275	0.130973	0.244034	HDLBP
P61981	sp|P61981|1433G_HUMAN	sp|P61981|1433G_HUMAN	>sp|P61981|1433G_HUMAN 14-3-3 protein gamma OS=Homo sapiens GN=YWHAG PE=1 SV=2	8	28.302	26.0119	27.1149	26.314	26.5179	26.0401	25.9766	25.8931	25.7442	26.803	26.4803	26.1782	26.1468	-0.302105	-0.333519	0.460942	0.514321	YWHAG
O43143	sp|O43143|DHX15_HUMAN	sp|O43143|DHX15_HUMAN	>sp|O43143|DHX15_HUMAN Putative pre-mRNA-splicing factor ATP-dependent RNA helicase DHX15 OS=Homo sapiens GN=DHX15 PE=1 SV=2	17	90.932	26.8902	26.3559	26.1818	22.2813	27.4864	22.9739	23.5936	25.6137	27.0044	26.476	24.2472	25.4039	-2.22877	-1.07204	0.247106	0.349542	DHX15
P42224	sp|P42224|STAT1_HUMAN;sp|P42224-2|STAT1_HUMAN	sp|P42224|STAT1_HUMAN;sp|P42224-2|STAT1_HUMAN	>sp|P42224|STAT1_HUMAN Signal transducer and activator of transcription 1-alpha/beta OS=Homo sapiens GN=STAT1 PE=1 SV=2;>sp|P42224-2|STAT1_HUMAN Isoform Beta of Signal transducer and activator of transcription 1-alpha/beta OS=Homo sapiens GN=STAT1	21	87.334	26.3859	26.8983	26.1212	27.6554	26.9245	26.957	26.4056	26.602	27.8743	26.4685	27.179	26.9606	0.710482	0.492127	0.0976056	0.392371	STAT1
Q9Y4C0	sp|Q9Y4C0-3|NRX3A_HUMAN;sp|Q9Y4C0|NRX3A_HUMAN;sp|Q9HDB5-2|NRX3B_HUMAN;sp|Q9HDB5-4|NRX3B_HUMAN;sp|Q9HDB5|NRX3B_HUMAN;sp|Q9Y4C0-4|NRX3A_HUMAN;sp|Q9HDB5-3|NRX3B_HUMAN	sp|Q9Y4C0-3|NRX3A_HUMAN;sp|Q9Y4C0|NRX3A_HUMAN;sp|Q9HDB5-2|NRX3B_HUMAN;sp|Q9HDB5-4|NRX3B_HUMAN;sp|Q9HDB5|NRX3B_HUMAN;sp|Q9Y4C0-4|NRX3A_HUMAN	>sp|Q9Y4C0-3|NRX3A_HUMAN Isoform 3a of Neurexin-3 OS=Homo sapiens GN=NRXN3;>sp|Q9Y4C0|NRX3A_HUMAN Neurexin-3 OS=Homo sapiens GN=NRXN3 PE=1 SV=4;>sp|Q9HDB5-2|NRX3B_HUMAN Isoform 2b of Neurexin-3-beta OS=Homo sapiens GN=NRXN3;>sp|Q9HDB5-4|NRX3B_HUMAN Isoform	3	117.32	26.8039	25.4112	27.1826	18.9234	27.0838	20.6607	17.1719	27.2271	28.1592	26.4659	22.2226	24.1861	-4.24325	-2.27983	0.170064	0.556586	NRXN3
Q15185	sp|Q15185-4|TEBP_HUMAN;sp|Q15185|TEBP_HUMAN;sp|Q15185-3|TEBP_HUMAN;sp|Q15185-2|TEBP_HUMAN	sp|Q15185-4|TEBP_HUMAN;sp|Q15185|TEBP_HUMAN;sp|Q15185-3|TEBP_HUMAN	>sp|Q15185-4|TEBP_HUMAN Isoform 4 of Prostaglandin E synthase 3 OS=Homo sapiens GN=PTGES3;>sp|Q15185|TEBP_HUMAN Prostaglandin E synthase 3 OS=Homo sapiens GN=PTGES3 PE=1 SV=1;>sp|Q15185-3|TEBP_HUMAN Isoform 3 of Prostaglandin E synthase 3 OS=Homo sapiens G	7	16.476	26.221	27.1056	26.0346	27.2803	24.6958	25.7897	26.2046	25.0886	27.4423	26.4538	25.9219	26.2452	-0.531821	-0.208574	0.551339	0.79624	PTGES3
P61513	sp|P61513|RL37A_HUMAN;sp|A6NKH3|RL37L_HUMAN	sp|P61513|RL37A_HUMAN	>sp|P61513|RL37A_HUMAN 60S ribosomal protein L37a OS=Homo sapiens GN=RPL37A PE=1 SV=2	4	10.275	25.1738	27.2579	26.9091	25.9244	25.8295	25.8697	25.5719	26.2718	26.9482	26.4469	25.8745	26.264	-0.572394	-0.182966	0.425019	0.820923	RPL37A
O95994	sp|O95994|AGR2_HUMAN;sp|Q8TD06|AGR3_HUMAN	sp|O95994|AGR2_HUMAN	>sp|O95994|AGR2_HUMAN Anterior gradient protein 2 homolog OS=Homo sapiens GN=AGR2 PE=1 SV=1	6	19.979	25.0327	27.5573	26.7106	25.9242	24.9335	25.5328	25.0487	25.5253	27.1572	26.4335	25.4635	25.9104	-0.970052	-0.523124	0.289825	0.621321	AGR2
Q96TA1	sp|Q96TA1-2|NIBL1_HUMAN;sp|Q96TA1|NIBL1_HUMAN	sp|Q96TA1-2|NIBL1_HUMAN;sp|Q96TA1|NIBL1_HUMAN	>sp|Q96TA1-2|NIBL1_HUMAN Isoform 2 of Niban-like protein 1 OS=Homo sapiens GN=FAM129B;>sp|Q96TA1|NIBL1_HUMAN Niban-like protein 1 OS=Homo sapiens GN=FAM129B PE=1 SV=3	18	82.682	25.9179	26.9243	26.4474	27.2737	25.9607	26.8427	25.5439	25.9014	27.4559	26.4299	26.6923	26.3004	0.262488	-0.129432	0.616051	0.85297	FAM129B
P53396	sp|P53396-2|ACLY_HUMAN;sp|P53396|ACLY_HUMAN;sp|P53396-3|ACLY_HUMAN	sp|P53396-2|ACLY_HUMAN;sp|P53396|ACLY_HUMAN;sp|P53396-3|ACLY_HUMAN	>sp|P53396-2|ACLY_HUMAN Isoform 2 of ATP-citrate synthase OS=Homo sapiens GN=ACLY;>sp|P53396|ACLY_HUMAN ATP-citrate synthase OS=Homo sapiens GN=ACLY PE=1 SV=3;>sp|P53396-3|ACLY_HUMAN Isoform 3 of ATP-citrate synthase OS=Homo sapiens GN=ACLY	21	119.77	26.0648	26.9538	26.2126	26.4726	26.0315	26.3962	25.5758	25.899	26.4485	26.4104	26.3001	25.9744	-0.110264	-0.435979	0.737524	0.309485	ACLY
P47897	sp|P47897|SYQ_HUMAN;sp|P47897-2|SYQ_HUMAN	sp|P47897|SYQ_HUMAN;sp|P47897-2|SYQ_HUMAN	>sp|P47897|SYQ_HUMAN Glutamine--tRNA ligase OS=Homo sapiens GN=QARS PE=1 SV=1;>sp|P47897-2|SYQ_HUMAN Isoform 2 of Glutamine--tRNA ligase OS=Homo sapiens GN=QARS	24	87.798	25.6842	26.8239	26.6749	26.0843	25.8057	25.4039	25.5963	26.0326	28.0186	26.3943	25.7646	26.5491	-0.629691	0.154816	0.198122	0.86058	QARS
Q7Z2W4	sp|Q7Z2W4|ZCCHV_HUMAN;sp|Q7Z2W4-2|ZCCHV_HUMAN;sp|Q7Z2W4-4|ZCCHV_HUMAN;sp|Q7Z2W4-3|ZCCHV_HUMAN;sp|Q7Z2W4-5|ZCCHV_HUMAN	sp|Q7Z2W4|ZCCHV_HUMAN;sp|Q7Z2W4-2|ZCCHV_HUMAN	>sp|Q7Z2W4|ZCCHV_HUMAN Zinc finger CCCH-type antiviral protein 1 OS=Homo sapiens GN=ZC3HAV1 PE=1 SV=3;>sp|Q7Z2W4-2|ZCCHV_HUMAN Isoform 2 of Zinc finger CCCH-type antiviral protein 1 OS=Homo sapiens GN=ZC3HAV1	21	101.43	26.3896	26.6885	26.0703	25.6245	25.2728	25.9618	26.0271	26.1743	25.7106	26.3828	25.6197	25.9707	-0.763106	-0.412103	0.0461523	0.14082	ZC3HAV1
P83731	sp|P83731|RL24_HUMAN	sp|P83731|RL24_HUMAN	>sp|P83731|RL24_HUMAN 60S ribosomal protein L24 OS=Homo sapiens GN=RPL24 PE=1 SV=1	5	17.779	25.2359	27.2176	26.6524	26.1372	25.7487	25.5195	25.6111	25.8443	26.6886	26.3686	25.8018	26.048	-0.566838	-0.320606	0.409792	0.659201	RPL24
P39023	sp|P39023|RL3_HUMAN;sp|Q92901|RL3L_HUMAN	sp|P39023|RL3_HUMAN	>sp|P39023|RL3_HUMAN 60S ribosomal protein L3 OS=Homo sapiens GN=RPL3 PE=1 SV=2	11	46.108	25.1988	26.7732	27.125	24.789	24.1898	24.4644	24.7896	26.3381	27.1184	26.3657	24.4811	26.082	-1.88462	-0.283658	0.0378627	0.769612	RPL3
P34932	sp|P34932|HSP74_HUMAN;sp|P34932-2|HSP74_HUMAN	sp|P34932|HSP74_HUMAN	>sp|P34932|HSP74_HUMAN Heat shock 70 kDa protein 4 OS=Homo sapiens GN=HSPA4 PE=1 SV=4	15	94.33	26.063	26.9038	26.028	26.4725	26.0796	26.0989	25.5609	25.9537	26.9702	26.3316	26.217	26.1616	-0.114648	-0.170059	0.73313	0.754717	HSPA4
P51858	sp|P51858|HDGF_HUMAN;sp|P51858-2|HDGF_HUMAN;sp|P51858-3|HDGF_HUMAN;sp|Q9Y3E1|HDGR3_HUMAN;sp|Q7Z4V5-2|HDGR2_HUMAN;sp|Q7Z4V5|HDGR2_HUMAN;sp|Q7Z4V5-4|HDGR2_HUMAN;sp|Q7Z4V5-3|HDGR2_HUMAN	sp|P51858|HDGF_HUMAN;sp|P51858-2|HDGF_HUMAN;sp|P51858-3|HDGF_HUMAN	>sp|P51858|HDGF_HUMAN Hepatoma-derived growth factor OS=Homo sapiens GN=HDGF PE=1 SV=1;>sp|P51858-2|HDGF_HUMAN Isoform 2 of Hepatoma-derived growth factor OS=Homo sapiens GN=HDGF;>sp|P51858-3|HDGF_HUMAN Isoform 3 of Hepatoma-derived growth factor OS=Homo s	11	26.788	25.9543	26.5352	26.5015	26.2552	26.1578	26.0202	25.7669	25.8089	27.2096	26.3303	26.1444	26.2618	-0.185919	-0.06854	0.405721	0.899601	HDGF
P51857	sp|P51857-2|AK1D1_HUMAN;sp|P51857|AK1D1_HUMAN	sp|P51857-2|AK1D1_HUMAN;sp|P51857|AK1D1_HUMAN	>sp|P51857-2|AK1D1_HUMAN Isoform 2 of 3-oxo-5-beta-steroid 4-dehydrogenase OS=Homo sapiens GN=AKR1D1;>sp|P51857|AK1D1_HUMAN 3-oxo-5-beta-steroid 4-dehydrogenase OS=Homo sapiens GN=AKR1D1 PE=1 SV=1	2	32.747	26.0534	26.9356	25.9727	27.235	26.7543	27.0337	25.7784	25.3031	26.7086	26.3206	27.0077	25.9301	0.687107	-0.390517	0.112183	0.490694	AKR1D1
P31689	sp|P31689|DNJA1_HUMAN;sp|P31689-2|DNJA1_HUMAN	sp|P31689|DNJA1_HUMAN;sp|P31689-2|DNJA1_HUMAN	>sp|P31689|DNJA1_HUMAN DnaJ homolog subfamily A member 1 OS=Homo sapiens GN=DNAJA1 PE=1 SV=2;>sp|P31689-2|DNJA1_HUMAN Isoform 2 of DnaJ homolog subfamily A member 1 OS=Homo sapiens GN=DNAJA1	11	44.868	26.0995	26.8599	25.9756	25.947	25.4611	25.4638	26.2075	26.0166	27.4564	26.3117	25.624	26.5602	-0.687675	0.248519	0.0982247	0.663204	DNAJA1
P26373	sp|P26373|RL13_HUMAN;sp|P26373-2|RL13_HUMAN	sp|P26373|RL13_HUMAN;sp|P26373-2|RL13_HUMAN	>sp|P26373|RL13_HUMAN 60S ribosomal protein L13 OS=Homo sapiens GN=RPL13 PE=1 SV=4;>sp|P26373-2|RL13_HUMAN Isoform 2 of 60S ribosomal protein L13 OS=Homo sapiens GN=RPL13	8	24.261	25.0031	27.0236	26.8854	25.0822	24.2432	24.5405	25.015	26.425	26.8756	26.304	24.622	26.1052	-1.68209	-0.198823	0.0731295	0.828414	RPL13
O15371	sp|O15371-2|EIF3D_HUMAN;sp|O15371-3|EIF3D_HUMAN;sp|O15371|EIF3D_HUMAN	sp|O15371-2|EIF3D_HUMAN;sp|O15371-3|EIF3D_HUMAN;sp|O15371|EIF3D_HUMAN	>sp|O15371-2|EIF3D_HUMAN Isoform 2 of Eukaryotic translation initiation factor 3 subunit D OS=Homo sapiens GN=EIF3D;>sp|O15371-3|EIF3D_HUMAN Isoform 3 of Eukaryotic translation initiation factor 3 subunit D OS=Homo sapiens GN=EIF3D;>sp|O15371|EIF3D_HUMAN E	10	58.14	25.9165	26.7652	26.2156	25.9008	25.1703	24.6292	24.8138	25.2075	27.1269	26.2991	25.2335	25.7161	-1.06564	-0.582997	0.0745329	0.48391	EIF3D
Q86YF9	sp|Q86YF9-2|DZIP1_HUMAN;sp|Q86YF9|DZIP1_HUMAN;sp|Q86YF9-3|DZIP1_HUMAN	sp|Q86YF9-2|DZIP1_HUMAN;sp|Q86YF9|DZIP1_HUMAN	>sp|Q86YF9-2|DZIP1_HUMAN Isoform 2 of Zinc finger protein DZIP1 OS=Homo sapiens GN=DZIP1;>sp|Q86YF9|DZIP1_HUMAN Zinc finger protein DZIP1 OS=Homo sapiens GN=DZIP1 PE=1 SV=1	3	96.697	25.8779	26.8678	26.1372	20.0966	25.9816	25.8227	25.6176	25.5339	26.1807	26.2943	23.967	25.7774	-2.3273	-0.516902	0.300399	0.223646	DZIP1
Q15084	sp|Q15084-3|PDIA6_HUMAN;sp|Q15084|PDIA6_HUMAN;sp|Q15084-4|PDIA6_HUMAN;sp|Q15084-5|PDIA6_HUMAN;sp|Q15084-2|PDIA6_HUMAN	sp|Q15084-3|PDIA6_HUMAN;sp|Q15084|PDIA6_HUMAN;sp|Q15084-4|PDIA6_HUMAN;sp|Q15084-5|PDIA6_HUMAN;sp|Q15084-2|PDIA6_HUMAN	>sp|Q15084-3|PDIA6_HUMAN Isoform 3 of Protein disulfide-isomerase A6 OS=Homo sapiens GN=PDIA6;>sp|Q15084|PDIA6_HUMAN Protein disulfide-isomerase A6 OS=Homo sapiens GN=PDIA6 PE=1 SV=1;>sp|Q15084-4|PDIA6_HUMAN Isoform 4 of Protein disulfide-isomerase A6 OS=H	9	47.837	25.2898	27.2918	26.2947	25.9445	24.1148	24.83	25.2225	25.5777	26.3742	26.2921	24.9631	25.7248	-1.32903	-0.567288	0.166023	0.445344	PDIA6
P62424	sp|P62424|RL7A_HUMAN	sp|P62424|RL7A_HUMAN	>sp|P62424|RL7A_HUMAN 60S ribosomal protein L7a OS=Homo sapiens GN=RPL7A PE=1 SV=2	11	29.995	24.3356	27.2149	27.3215	24.19	23.8947	23.1568	24.266	26.2113	27.091	26.2907	23.7472	25.8561	-2.54351	-0.434558	0.0681284	0.752368	RPL7A
Q99986	sp|Q99986|VRK1_HUMAN	sp|Q99986|VRK1_HUMAN	>sp|Q99986|VRK1_HUMAN Serine/threonine-protein kinase VRK1 OS=Homo sapiens GN=VRK1 PE=1 SV=1	1	45.476	25.8874	27.5416	25.3767	26.6773	26.338	19.9381	18.6454	26.2965	27.6002	26.2686	24.3178	24.1807	-1.95081	-2.08785	0.441789	0.507025	VRK1
O00560	sp|O00560|SDCB1_HUMAN;sp|O00560-3|SDCB1_HUMAN	sp|O00560|SDCB1_HUMAN;sp|O00560-3|SDCB1_HUMAN	>sp|O00560|SDCB1_HUMAN Syntenin-1 OS=Homo sapiens GN=SDCBP PE=1 SV=1;>sp|O00560-3|SDCB1_HUMAN Isoform 3 of Syntenin-1 OS=Homo sapiens GN=SDCBP	10	32.444	25.7779	26.8199	26.2035	26.9967	26.4252	27.123	25.8755	26.7578	27.5525	26.2671	26.8483	26.7286	0.581217	0.461494	0.192184	0.464291	SDCBP
Q86VP6	sp|Q86VP6|CAND1_HUMAN;sp|Q86VP6-2|CAND1_HUMAN;sp|Q86VP6-3|CAND1_HUMAN	sp|Q86VP6|CAND1_HUMAN;sp|Q86VP6-2|CAND1_HUMAN	>sp|Q86VP6|CAND1_HUMAN Cullin-associated NEDD8-dissociated protein 1 OS=Homo sapiens GN=CAND1 PE=1 SV=2;>sp|Q86VP6-2|CAND1_HUMAN Isoform 2 of Cullin-associated NEDD8-dissociated protein 1 OS=Homo sapiens GN=CAND1	17	136.37	26.0792	26.9123	25.785	26.908	25.597	27.5253	27.3945	27.8105	28.7023	26.2588	26.6768	27.9691	0.417922	1.71027	0.561679	0.0289343	CAND1
P30153	sp|P30153|2AAA_HUMAN	sp|P30153|2AAA_HUMAN	>sp|P30153|2AAA_HUMAN Serine/threonine-protein phosphatase 2A 65 kDa regulatory subunit A alpha isoform OS=Homo sapiens GN=PPP2R1A PE=1 SV=4	14	65.308	25.7242	26.659	26.3789	26.7902	25.9362	26.0689	25.9135	26.1459	26.7166	26.254	26.2651	26.2587	0.0110766	0.00464177	0.978345	0.990477	PPP2R1A
Q9ULV4	sp|Q9ULV4|COR1C_HUMAN;sp|Q9ULV4-2|COR1C_HUMAN;sp|Q9ULV4-3|COR1C_HUMAN	sp|Q9ULV4|COR1C_HUMAN;sp|Q9ULV4-2|COR1C_HUMAN;sp|Q9ULV4-3|COR1C_HUMAN	>sp|Q9ULV4|COR1C_HUMAN Coronin-1C OS=Homo sapiens GN=CORO1C PE=1 SV=1;>sp|Q9ULV4-2|COR1C_HUMAN Isoform 2 of Coronin-1C OS=Homo sapiens GN=CORO1C;>sp|Q9ULV4-3|COR1C_HUMAN Isoform 3 of Coronin-1C OS=Homo sapiens GN=CORO1C	9	53.248	25.3596	26.6833	26.7122	26.3667	25.6567	25.3067	25.5854	25.5402	27.1187	26.2517	25.7767	26.0814	-0.474993	-0.170235	0.432092	0.815768	CORO1C
P46779	sp|P46779|RL28_HUMAN;sp|P46779-2|RL28_HUMAN;sp|P46779-3|RL28_HUMAN;sp|P46779-4|RL28_HUMAN;sp|P46779-5|RL28_HUMAN	sp|P46779|RL28_HUMAN;sp|P46779-2|RL28_HUMAN;sp|P46779-3|RL28_HUMAN;sp|P46779-4|RL28_HUMAN;sp|P46779-5|RL28_HUMAN	>sp|P46779|RL28_HUMAN 60S ribosomal protein L28 OS=Homo sapiens GN=RPL28 PE=1 SV=3;>sp|P46779-2|RL28_HUMAN Isoform 2 of 60S ribosomal protein L28 OS=Homo sapiens GN=RPL28;>sp|P46779-3|RL28_HUMAN Isoform 3 of 60S ribosomal protein L28 OS=Homo sapiens GN=RPL	8	15.747	25.1059	27.1451	26.4936	25.3131	24.5686	24.3689	25.2524	25.9681	26.3496	26.2482	24.7502	25.8567	-1.49799	-0.391506	0.0878614	0.596632	RPL28
P22102	sp|P22102|PUR2_HUMAN;sp|P22102-2|PUR2_HUMAN	sp|P22102|PUR2_HUMAN;sp|P22102-2|PUR2_HUMAN	>sp|P22102|PUR2_HUMAN Trifunctional purine biosynthetic protein adenosine-3 OS=Homo sapiens GN=GART PE=1 SV=1;>sp|P22102-2|PUR2_HUMAN Isoform Short of Trifunctional purine biosynthetic protein adenosine-3 OS=Homo sapiens GN=GART	20	107.77	26.063	26.307	26.3661	27.4573	26.406	26.2946	25.5546	25.7249	26.0921	26.2454	26.7193	25.7905	0.473949	-0.454857	0.28234	0.0685212	GART
P46778	sp|P46778|RL21_HUMAN	sp|P46778|RL21_HUMAN	>sp|P46778|RL21_HUMAN 60S ribosomal protein L21 OS=Homo sapiens GN=RPL21 PE=1 SV=2	2	18.565	25.5827	26.5911	26.5482	25.1402	25.492	25.1942	25.1108	25.5716	26.1512	26.2407	25.2755	25.6112	-0.965165	-0.629442	0.0497096	0.231056	RPL21
O95347	sp|O95347|SMC2_HUMAN;sp|O95347-2|SMC2_HUMAN	sp|O95347|SMC2_HUMAN;sp|O95347-2|SMC2_HUMAN	>sp|O95347|SMC2_HUMAN Structural maintenance of chromosomes protein 2 OS=Homo sapiens GN=SMC2 PE=1 SV=2;>sp|O95347-2|SMC2_HUMAN Isoform 2 of Structural maintenance of chromosomes protein 2 OS=Homo sapiens GN=SMC2	24	135.65	25.6621	26.5612	26.4524	23.7808	23.9024	21.2879	24.5347	24.3273	27.7358	26.2252	22.9903	25.5326	-3.23487	-0.692631	0.0226975	0.575965	SMC2
Q7L1Q6	sp|Q7L1Q6-4|BZW1_HUMAN;sp|Q7L1Q6|BZW1_HUMAN;sp|Q7L1Q6-3|BZW1_HUMAN;sp|Q7L1Q6-2|BZW1_HUMAN	sp|Q7L1Q6-4|BZW1_HUMAN;sp|Q7L1Q6|BZW1_HUMAN;sp|Q7L1Q6-3|BZW1_HUMAN;sp|Q7L1Q6-2|BZW1_HUMAN	>sp|Q7L1Q6-4|BZW1_HUMAN Isoform 4 of Basic leucine zipper and W2 domain-containing protein 1 OS=Homo sapiens GN=BZW1;>sp|Q7L1Q6|BZW1_HUMAN Basic leucine zipper and W2 domain-containing protein 1 OS=Homo sapiens GN=BZW1 PE=1 SV=1;>sp|Q7L1Q6-3|BZW1_HUMAN Iso	12	48.507	25.9707	26.5001	26.1419	26.8999	26.1392	25.912	25.3929	25.5727	27.9423	26.2042	26.317	26.3026	0.112795	0.0984055	0.754651	0.911988	BZW1
P07237	sp|P07237|PDIA1_HUMAN	sp|P07237|PDIA1_HUMAN	>sp|P07237|PDIA1_HUMAN Protein disulfide-isomerase OS=Homo sapiens GN=P4HB PE=1 SV=3	13	57.116	25.6164	26.9587	26.0361	24.3329	24.1289	23.546	23.8698	23.7754	25.5615	26.2037	24.0026	24.4022	-2.20112	-1.80149	0.00882735	0.0624139	P4HB
P11586	sp|P11586|C1TC_HUMAN	sp|P11586|C1TC_HUMAN	>sp|P11586|C1TC_HUMAN C-1-tetrahydrofolate synthase, cytoplasmic OS=Homo sapiens GN=MTHFD1 PE=1 SV=3	21	101.56	26.1015	26.6873	25.8003	26.8896	25.636	25.9906	26.0211	25.8326	26.3647	26.1964	26.1721	26.0728	-0.0242531	-0.123548	0.960044	0.704742	MTHFD1
Q92974	sp|Q92974-3|ARHG2_HUMAN;sp|Q92974-2|ARHG2_HUMAN;sp|Q92974|ARHG2_HUMAN	sp|Q92974-3|ARHG2_HUMAN;sp|Q92974-2|ARHG2_HUMAN;sp|Q92974|ARHG2_HUMAN	>sp|Q92974-3|ARHG2_HUMAN Isoform 3 of Rho guanine nucleotide exchange factor 2 OS=Homo sapiens GN=ARHGEF2;>sp|Q92974-2|ARHG2_HUMAN Isoform 2 of Rho guanine nucleotide exchange factor 2 OS=Homo sapiens GN=ARHGEF2;>sp|Q92974|ARHG2_HUMAN Rho guanine nucleotid	20	108.24	26.0608	25.9515	26.5191	25.0656	25.4261	24.9459	25.4938	26.204	26.8022	26.1771	25.1459	26.1667	-1.03127	-0.0104713	0.0103106	0.981134	ARHGEF2
Q8N5S9	sp|Q8N5S9|KKCC1_HUMAN;sp|Q8N5S9-2|KKCC1_HUMAN	sp|Q8N5S9|KKCC1_HUMAN;sp|Q8N5S9-2|KKCC1_HUMAN	>sp|Q8N5S9|KKCC1_HUMAN Calcium/calmodulin-dependent protein kinase kinase 1 OS=Homo sapiens GN=CAMKK1 PE=1 SV=2;>sp|Q8N5S9-2|KKCC1_HUMAN Isoform 2 of Calcium/calmodulin-dependent protein kinase kinase 1 OS=Homo sapiens GN=CAMKK1	18	55.735	26.1379	26.5581	25.8226	26.0029	26.2415	26.2842	25.8252	25.7688	26.7269	26.1729	26.1762	26.107	0.00331606	-0.0659352	0.989202	0.869483	CAMKK1
P13667	sp|P13667|PDIA4_HUMAN	sp|P13667|PDIA4_HUMAN	>sp|P13667|PDIA4_HUMAN Protein disulfide-isomerase A4 OS=Homo sapiens GN=PDIA4 PE=1 SV=2	16	72.932	25.1187	27.0313	26.3645	23.9748	24.3433	24.1904	24.5604	25.0373	26.7355	26.1715	24.1695	25.4444	-2.00198	-0.727082	0.0247028	0.448362	PDIA4
Q15691	sp|Q15691|MARE1_HUMAN	sp|Q15691|MARE1_HUMAN	>sp|Q15691|MARE1_HUMAN Microtubule-associated protein RP/EB family member 1 OS=Homo sapiens GN=MAPRE1 PE=1 SV=3	9	29.999	25.9078	26.4345	26.1573	26.7914	26.3022	26.2501	25.8358	25.8492	27.0713	26.1665	26.4479	26.2521	0.281379	0.0855592	0.288151	0.854303	MAPRE1
P50570	sp|P50570-2|DYN2_HUMAN;sp|P50570-5|DYN2_HUMAN;sp|P50570|DYN2_HUMAN;sp|P50570-3|DYN2_HUMAN;sp|P50570-4|DYN2_HUMAN	sp|P50570-2|DYN2_HUMAN;sp|P50570-5|DYN2_HUMAN;sp|P50570|DYN2_HUMAN;sp|P50570-3|DYN2_HUMAN;sp|P50570-4|DYN2_HUMAN	>sp|P50570-2|DYN2_HUMAN Isoform 2 of Dynamin-2 OS=Homo sapiens GN=DNM2;>sp|P50570-5|DYN2_HUMAN Isoform 5 of Dynamin-2 OS=Homo sapiens GN=DNM2;>sp|P50570|DYN2_HUMAN Dynamin-2 OS=Homo sapiens GN=DNM2 PE=1 SV=2;>sp|P50570-3|DYN2_HUMAN Isoform 3 of Dynamin-2 O	18	97.651	25.818	26.5596	26.0973	24.4529	24.9905	25.2566	25.6544	25.4213	25.4433	26.1583	24.9	25.5063	-1.25832	-0.652013	0.0171338	0.0463195	DNM2
P22314	sp|P22314-2|UBA1_HUMAN;sp|P22314|UBA1_HUMAN	sp|P22314-2|UBA1_HUMAN;sp|P22314|UBA1_HUMAN	>sp|P22314-2|UBA1_HUMAN Isoform 2 of Ubiquitin-like modifier-activating enzyme 1 OS=Homo sapiens GN=UBA1;>sp|P22314|UBA1_HUMAN Ubiquitin-like modifier-activating enzyme 1 OS=Homo sapiens GN=UBA1 PE=1 SV=3	20	113.8	25.4622	26.8724	26.1373	27.2876	26.2067	26.1769	25.4663	25.7078	26.736	26.1573	26.5571	25.97	0.399754	-0.187286	0.505473	0.756236	UBA1
P30419	sp|P30419-2|NMT1_HUMAN;sp|P30419|NMT1_HUMAN	sp|P30419-2|NMT1_HUMAN;sp|P30419|NMT1_HUMAN	>sp|P30419-2|NMT1_HUMAN Isoform Short of Glycylpeptide N-tetradecanoyltransferase 1 OS=Homo sapiens GN=NMT1;>sp|P30419|NMT1_HUMAN Glycylpeptide N-tetradecanoyltransferase 1 OS=Homo sapiens GN=NMT1 PE=1 SV=2	11	48.14	24.9452	26.3434	27.0977	26.3742	26.2208	26.1376	25.8381	26.4722	26.5652	26.1288	26.2442	26.2918	0.115455	0.163073	0.864432	0.819849	NMT1
Q02790	sp|Q02790|FKBP4_HUMAN	sp|Q02790|FKBP4_HUMAN	>sp|Q02790|FKBP4_HUMAN Peptidyl-prolyl cis-trans isomerase FKBP4 OS=Homo sapiens GN=FKBP4 PE=1 SV=3	15	51.804	25.5749	26.5874	26.2092	26.8852	25.7662	26.5316	25.7903	25.3814	27.0544	26.1238	26.3943	26.0753	0.270517	-0.0484581	0.574486	0.937833	FKBP4
O00203	sp|O00203-3|AP3B1_HUMAN;sp|O00203|AP3B1_HUMAN;sp|Q13367-3|AP3B2_HUMAN;sp|Q13367|AP3B2_HUMAN;sp|Q13367-4|AP3B2_HUMAN	sp|O00203-3|AP3B1_HUMAN;sp|O00203|AP3B1_HUMAN	>sp|O00203-3|AP3B1_HUMAN Isoform 2 of AP-3 complex subunit beta-1 OS=Homo sapiens GN=AP3B1;>sp|O00203|AP3B1_HUMAN AP-3 complex subunit beta-1 OS=Homo sapiens GN=AP3B1 PE=1 SV=3	7	116.19	25.8287	26.2814	26.2533	26.4227	25.9263	26.4182	25.3425	25.5022	26.2096	26.1211	26.2557	25.6848	0.134596	-0.436392	0.574455	0.224544	AP3B1
Q9Y2J2	sp|Q9Y2J2-2|E41L3_HUMAN;sp|Q9Y2J2|E41L3_HUMAN;sp|Q9Y2J2-3|E41L3_HUMAN;sp|P11171-6|41_HUMAN;sp|P11171-4|41_HUMAN;sp|P11171-3|41_HUMAN;sp|P11171-7|41_HUMAN;sp|P11171-5|41_HUMAN;sp|P11171-2|41_HUMAN;sp|P11171|41_HUMAN;sp|Q9H4G0-4|E41L1_HUMAN;sp|Q9H4G0-3|E41L1_HUMAN;sp|Q9H4G0-2|E41L1_HUMAN;sp|Q9H4G0|E41L1_HUMAN	sp|Q9Y2J2-2|E41L3_HUMAN;sp|Q9Y2J2|E41L3_HUMAN;sp|Q9Y2J2-3|E41L3_HUMAN	>sp|Q9Y2J2-2|E41L3_HUMAN Isoform 2 of Band 4.1-like protein 3 OS=Homo sapiens GN=EPB41L3;>sp|Q9Y2J2|E41L3_HUMAN Band 4.1-like protein 3 OS=Homo sapiens GN=EPB41L3 PE=1 SV=2;>sp|Q9Y2J2-3|E41L3_HUMAN Isoform 3 of Band 4.1-like protein 3 OS=Homo sapiens GN=EP	22	96.513	25.089	26.6831	26.5549	24.9847	25.1318	25.0909	26.42	25.5962	27.0237	26.109	25.0692	26.3466	-1.03985	0.237595	0.112704	0.736201	EPB41L3
P60953	sp|P60953|CDC42_HUMAN;sp|P60953-1|CDC42_HUMAN	sp|P60953|CDC42_HUMAN;sp|P60953-1|CDC42_HUMAN	>sp|P60953|CDC42_HUMAN Cell division control protein 42 homolog OS=Homo sapiens GN=CDC42 PE=1 SV=2;>sp|P60953-1|CDC42_HUMAN Isoform 1 of Cell division control protein 42 homolog OS=Homo sapiens GN=CDC42	7	21.258	25.5676	26.0215	26.7226	26.6363	26.2668	26.5579	25.1011	25.4598	27.242	26.1039	26.487	25.9343	0.383129	-0.169617	0.340328	0.830474	CDC42
Q9H444	sp|Q9H444|CHM4B_HUMAN;sp|Q96CF2|CHM4C_HUMAN;sp|P59074|CHM4P_HUMAN	sp|Q9H444|CHM4B_HUMAN	>sp|Q9H444|CHM4B_HUMAN Charged multivesicular body protein 4b OS=Homo sapiens GN=CHMP4B PE=1 SV=1	9	24.95	25.6488	26.3368	26.3012	26.718	26.0309	26.2443	26.3905	25.7183	27.1108	26.0956	26.3311	26.4065	0.23547	0.310928	0.479233	0.536228	CHMP4B
P23588	sp|P23588|IF4B_HUMAN;sp|P23588-2|IF4B_HUMAN	sp|P23588|IF4B_HUMAN;sp|P23588-2|IF4B_HUMAN	>sp|P23588|IF4B_HUMAN Eukaryotic translation initiation factor 4B OS=Homo sapiens GN=EIF4B PE=1 SV=2;>sp|P23588-2|IF4B_HUMAN Isoform 2 of Eukaryotic translation initiation factor 4B OS=Homo sapiens GN=EIF4B	11	69.15	25.4943	26.5282	26.2398	26.6089	24.9852	25.9243	25.1419	25.4657	26.8948	26.0874	25.8395	25.8341	-0.247972	-0.253286	0.682084	0.703986	EIF4B
P42677	sp|P42677|RS27_HUMAN	sp|P42677|RS27_HUMAN	>sp|P42677|RS27_HUMAN 40S ribosomal protein S27 OS=Homo sapiens GN=RPS27 PE=1 SV=3	4	9.461	25.1694	26.5734	26.515	25.7742	25.8288	25.4713	25.5941	25.2964	26.6375	26.0859	25.6914	25.8427	-0.394507	-0.243243	0.450153	0.711708	RPS27
Q9NVA2	sp|Q9NVA2|SEP11_HUMAN;sp|Q9NVA2-2|SEP11_HUMAN	sp|Q9NVA2|SEP11_HUMAN;sp|Q9NVA2-2|SEP11_HUMAN	>sp|Q9NVA2|SEP11_HUMAN Septin-11 OS=Homo sapiens GN=SEPT11 PE=1 SV=3;>sp|Q9NVA2-2|SEP11_HUMAN Isoform 2 of Septin-11 OS=Homo sapiens GN=SEPT11	13	49.398	25.571	26.6749	25.9683	24.0617	23.4935	24.1211	24.9711	24.9692	26.8431	26.0714	23.8921	25.5945	-2.17932	-0.476915	0.00456759	0.534646	40787
P62854	sp|P62854|RS26_HUMAN;sp|Q5JNZ5|RS26L_HUMAN	sp|P62854|RS26_HUMAN;sp|Q5JNZ5|RS26L_HUMAN	>sp|P62854|RS26_HUMAN 40S ribosomal protein S26 OS=Homo sapiens GN=RPS26 PE=1 SV=3;>sp|Q5JNZ5|RS26L_HUMAN Putative 40S ribosomal protein S26-like 1 OS=Homo sapiens GN=RPS26P11 PE=5 SV=1	2	13.015	25.2367	26.2887	26.6869	25.1598	25.496	25.2558	24.8991	25.7952	26.686	26.0708	25.3039	25.7934	-0.766875	-0.277341	0.159211	0.701486	RPS26
P08758	sp|P08758|ANXA5_HUMAN	sp|P08758|ANXA5_HUMAN	>sp|P08758|ANXA5_HUMAN Annexin A5 OS=Homo sapiens GN=ANXA5 PE=1 SV=2	9	35.936	25.7726	26.5875	25.8295	25.1047	25.3003	25.3755	24.8635	24.5718	26.7572	26.0632	25.2602	25.3975	-0.803029	-0.665738	0.0431317	0.41551	ANXA5
P27708	sp|P27708|PYR1_HUMAN	sp|P27708|PYR1_HUMAN	>sp|P27708|PYR1_HUMAN CAD protein OS=Homo sapiens GN=CAD PE=1 SV=3	23	242.98	26.105	25.7646	26.3032	24.6894	24.5308	25.5199	25.1463	25.394	25.0773	26.0576	24.9134	25.2059	-1.14423	-0.85174	0.0293836	0.00988158	CAD
P61081	sp|P61081|UBC12_HUMAN	sp|P61081|UBC12_HUMAN	>sp|P61081|UBC12_HUMAN NEDD8-conjugating enzyme Ubc12 OS=Homo sapiens GN=UBE2M PE=1 SV=1	7	20.9	25.99	26.2418	25.8908	27.2484	26.0719	26.1345	26.1894	25.567	26.9616	26.0409	26.4849	26.2393	0.444064	0.198461	0.325077	0.658696	UBE2M
Q9Y262	sp|Q9Y262|EIF3L_HUMAN;sp|Q9Y262-2|EIF3L_HUMAN	sp|Q9Y262|EIF3L_HUMAN;sp|Q9Y262-2|EIF3L_HUMAN	>sp|Q9Y262|EIF3L_HUMAN Eukaryotic translation initiation factor 3 subunit L OS=Homo sapiens GN=EIF3L PE=1 SV=1;>sp|Q9Y262-2|EIF3L_HUMAN Isoform 2 of Eukaryotic translation initiation factor 3 subunit L OS=Homo sapiens GN=EIF3L	17	66.726	24.6679	26.9559	26.4981	26.1314	25.3823	24.8983	24.1625	24.4808	27.3607	26.0406	25.4707	25.3347	-0.569914	-0.705919	0.508367	0.597951	EIF3L
Q01105	sp|Q01105-3|SET_HUMAN;sp|Q01105-4|SET_HUMAN;sp|Q01105-2|SET_HUMAN;sp|Q01105|SET_HUMAN	sp|Q01105-3|SET_HUMAN;sp|Q01105-4|SET_HUMAN;sp|Q01105-2|SET_HUMAN;sp|Q01105|SET_HUMAN	>sp|Q01105-3|SET_HUMAN Isoform 3 of Protein SET OS=Homo sapiens GN=SET;>sp|Q01105-4|SET_HUMAN Isoform 4 of Protein SET OS=Homo sapiens GN=SET;>sp|Q01105-2|SET_HUMAN Isoform 2 of Protein SET OS=Homo sapiens GN=SET;>sp|Q01105|SET_HUMAN Protein SET OS=Homo sa	6	30.992	24.9	27.2736	25.9351	23.9116	24.7164	24.6905	25.7152	24.4939	27.0126	26.0362	24.4395	25.7406	-1.59674	-0.295651	0.0958812	0.782297	SET
Q96C86	sp|Q96C86|DCPS_HUMAN	sp|Q96C86|DCPS_HUMAN	>sp|Q96C86|DCPS_HUMAN m7GpppX diphosphatase OS=Homo sapiens GN=DCPS PE=1 SV=2	4	38.608	26.0009	26.4263	25.6741	26.3313	25.8552	25.3545	25.6529	25.2773	20.6039	26.0338	25.847	23.8447	-0.186819	-2.1891	0.627761	0.252494	DCPS
P19784	sp|P19784|CSK22_HUMAN	sp|P19784|CSK22_HUMAN	>sp|P19784|CSK22_HUMAN Casein kinase II subunit alpha OS=Homo sapiens GN=CSNK2A2 PE=1 SV=1	9	41.213	25.3489	26.6512	26.0932	24.1174	23.6102	24.0682	24.3088	24.7139	26.9705	26.0311	23.9319	25.331	-2.09915	-0.700053	0.0069073	0.484584	CSNK2A2
P05387	sp|P05387|RLA2_HUMAN	sp|P05387|RLA2_HUMAN	>sp|P05387|RLA2_HUMAN 60S acidic ribosomal protein P2 OS=Homo sapiens GN=RPLP2 PE=1 SV=1	5	11.665	24.6666	27.0442	26.3593	24.9699	24.6148	25.4202	24.8737	25.547	27.0198	26.0234	25.0016	25.8135	-1.02173	-0.209864	0.241642	0.835837	RPLP2
P46781	sp|P46781|RS9_HUMAN	sp|P46781|RS9_HUMAN	>sp|P46781|RS9_HUMAN 40S ribosomal protein S9 OS=Homo sapiens GN=RPS9 PE=1 SV=3	11	22.591	24.2504	26.7011	27.102	23.8252	22.891	21.651	23.4535	26.1678	26.6824	26.0178	22.7891	25.4346	-3.22876	-0.583243	0.0416083	0.685997	RPS9
Q00688	sp|Q00688|FKBP3_HUMAN	sp|Q00688|FKBP3_HUMAN	>sp|Q00688|FKBP3_HUMAN Peptidyl-prolyl cis-trans isomerase FKBP3 OS=Homo sapiens GN=FKBP3 PE=1 SV=1	8	25.177	25.1986	26.8178	26.0221	26.3619	25.7978	25.1994	25.6767	25.7067	26.3861	26.0128	25.7864	25.9232	-0.226464	-0.0896385	0.713997	0.87192	FKBP3
Q7Z739	sp|Q7Z739|YTHD3_HUMAN	sp|Q7Z739|YTHD3_HUMAN	>sp|Q7Z739|YTHD3_HUMAN YTH domain-containing family protein 3 OS=Homo sapiens GN=YTHDF3 PE=1 SV=1	10	63.86	25.7933	26.2218	26.0147	26.3903	25.3286	25.7369	26.177	26.0104	25.7975	26.0099	25.8186	25.9949	-0.191355	-0.0149972	0.596348	0.932123	YTHDF3
P18206	sp|P18206-2|VINC_HUMAN;sp|P18206|VINC_HUMAN;sp|P18206-3|VINC_HUMAN	sp|P18206-2|VINC_HUMAN;sp|P18206|VINC_HUMAN	>sp|P18206-2|VINC_HUMAN Isoform 1 of Vinculin OS=Homo sapiens GN=VCL;>sp|P18206|VINC_HUMAN Vinculin OS=Homo sapiens GN=VCL PE=1 SV=4	20	116.72	25.8891	26.3994	25.737	27.0744	26.4349	26.5232	25.7348	25.359	26.7078	26.0085	26.6775	25.9338	0.669008	-0.074646	0.077425	0.876039	VCL
P30101	sp|P30101|PDIA3_HUMAN	sp|P30101|PDIA3_HUMAN	>sp|P30101|PDIA3_HUMAN Protein disulfide-isomerase A3 OS=Homo sapiens GN=PDIA3 PE=1 SV=4	11	56.782	24.6914	26.8758	26.451	24.7909	24.5948	23.289	24.1921	25.6763	26.2834	26.0061	24.2249	25.3839	-1.78117	-0.622163	0.0950423	0.532855	PDIA3
P33176	sp|P33176|KINH_HUMAN;sp|O60282|KIF5C_HUMAN;sp|O60282-2|KIF5C_HUMAN	sp|P33176|KINH_HUMAN	>sp|P33176|KINH_HUMAN Kinesin-1 heavy chain OS=Homo sapiens GN=KIF5B PE=1 SV=1	26	109.68	25.5967	26.6368	25.7562	26.804	26.1844	26.4979	25.8425	26.0537	27.6362	25.9966	26.4954	26.5108	0.49885	0.514211	0.248418	0.474338	KIF5B
P05455	sp|P05455|LA_HUMAN	sp|P05455|LA_HUMAN	>sp|P05455|LA_HUMAN Lupus La protein OS=Homo sapiens GN=SSB PE=1 SV=2	10	46.836	25.6477	26.2829	26.0367	25.181	23.6844	25.5601	25.2553	25.345	26.4628	25.9891	24.8085	25.6877	-1.18059	-0.301405	0.121278	0.522115	SSB
O60763	sp|O60763|USO1_HUMAN;sp|O60763-2|USO1_HUMAN	sp|O60763|USO1_HUMAN;sp|O60763-2|USO1_HUMAN	>sp|O60763|USO1_HUMAN General vesicular transport factor p115 OS=Homo sapiens GN=USO1 PE=1 SV=2;>sp|O60763-2|USO1_HUMAN Isoform 2 of General vesicular transport factor p115 OS=Homo sapiens GN=USO1	22	107.89	26.0302	26.3855	25.5347	27.535	25.9507	26.4628	25.8784	26.2133	26.8539	25.9835	26.6495	26.3152	0.666042	0.331749	0.275677	0.42951	USO1
P61158	sp|P61158|ARP3_HUMAN;sp|Q9C0K3|ARP3C_HUMAN;sp|Q9P1U1-3|ARP3B_HUMAN	sp|P61158|ARP3_HUMAN	>sp|P61158|ARP3_HUMAN Actin-related protein 3 OS=Homo sapiens GN=ACTR3 PE=1 SV=3	11	47.371	25.3053	26.2293	26.4021	25.6977	25.7153	25.5862	25.1293	25.1959	26.3886	25.9789	25.6664	25.5713	-0.312514	-0.407649	0.413608	0.486442	ACTR3
A0AV96	sp|A0AV96-2|RBM47_HUMAN;sp|A0AV96|RBM47_HUMAN;sp|Q8TBY0-2|RBM46_HUMAN;sp|Q8TBY0-3|RBM46_HUMAN;sp|Q9NQ94-5|A1CF_HUMAN;sp|Q8TBY0|RBM46_HUMAN;sp|Q9NQ94-6|A1CF_HUMAN;sp|Q9NQ94-3|A1CF_HUMAN;sp|Q9NQ94-2|A1CF_HUMAN;sp|Q9NQ94-4|A1CF_HUMAN;sp|Q9NQ94|A1CF_HUMAN	sp|A0AV96-2|RBM47_HUMAN;sp|A0AV96|RBM47_HUMAN	>sp|A0AV96-2|RBM47_HUMAN Isoform 2 of RNA-binding protein 47 OS=Homo sapiens GN=RBM47;>sp|A0AV96|RBM47_HUMAN RNA-binding protein 47 OS=Homo sapiens GN=RBM47 PE=1 SV=2	8	56.919	25.8603	26.5396	25.5105	26.0769	25.2832	24.0125	24.6575	24.9644	26.8812	25.9701	25.1242	25.5011	-0.845942	-0.469088	0.277078	0.569761	RBM47
P50552	sp|P50552|VASP_HUMAN	sp|P50552|VASP_HUMAN	>sp|P50552|VASP_HUMAN Vasodilator-stimulated phosphoprotein OS=Homo sapiens GN=VASP PE=1 SV=3	10	39.829	25.3445	26.7134	25.8123	25.7028	24.9702	25.136	24.7577	25.7234	25.4334	25.9567	25.2696	25.3048	-0.687103	-0.651891	0.208651	0.256747	VASP
O00299	sp|O00299|CLIC1_HUMAN	sp|O00299|CLIC1_HUMAN	>sp|O00299|CLIC1_HUMAN Chloride intracellular channel protein 1 OS=Homo sapiens GN=CLIC1 PE=1 SV=4	8	26.922	25.6059	26.6519	25.5876	25.518	25.3262	25.3092	24.6854	24.9383	26.694	25.9485	25.3845	25.4393	-0.563956	-0.509191	0.190375	0.520074	CLIC1
Q9P0V9	sp|Q9P0V9-3|SEP10_HUMAN;sp|Q9P0V9|SEP10_HUMAN;sp|Q9P0V9-2|SEP10_HUMAN	sp|Q9P0V9-3|SEP10_HUMAN;sp|Q9P0V9|SEP10_HUMAN;sp|Q9P0V9-2|SEP10_HUMAN	>sp|Q9P0V9-3|SEP10_HUMAN Isoform 3 of Septin-10 OS=Homo sapiens GN=SEPT10;>sp|Q9P0V9|SEP10_HUMAN Septin-10 OS=Homo sapiens GN=SEPT10 PE=1 SV=2;>sp|Q9P0V9-2|SEP10_HUMAN Isoform 2 of Septin-10 OS=Homo sapiens GN=SEPT10	9	50.065	25.0228	26.8389	25.9801	23.3706	23.5833	23.8684	24.7999	24.8619	26.2016	25.9473	23.6074	25.2878	-2.33984	-0.659476	0.0126334	0.396939	40422
P62495	sp|P62495|ERF1_HUMAN;sp|P62495-2|ERF1_HUMAN	sp|P62495|ERF1_HUMAN;sp|P62495-2|ERF1_HUMAN	>sp|P62495|ERF1_HUMAN Eukaryotic peptide chain release factor subunit 1 OS=Homo sapiens GN=ETF1 PE=1 SV=3;>sp|P62495-2|ERF1_HUMAN Isoform 2 of Eukaryotic peptide chain release factor subunit 1 OS=Homo sapiens GN=ETF1	11	49.03	25.8054	26.2113	25.8173	26.6489	25.502	25.9344	25.3811	25.1112	26.1977	25.9447	26.0284	25.5633	0.0837446	-0.381348	0.827486	0.340549	ETF1
Q9UHB9	sp|Q9UHB9|SRP68_HUMAN;sp|Q9UHB9-4|SRP68_HUMAN;sp|Q9UHB9-2|SRP68_HUMAN;sp|Q9UHB9-3|SRP68_HUMAN	sp|Q9UHB9|SRP68_HUMAN;sp|Q9UHB9-4|SRP68_HUMAN;sp|Q9UHB9-2|SRP68_HUMAN;sp|Q9UHB9-3|SRP68_HUMAN	>sp|Q9UHB9|SRP68_HUMAN Signal recognition particle subunit SRP68 OS=Homo sapiens GN=SRP68 PE=1 SV=2;>sp|Q9UHB9-4|SRP68_HUMAN Isoform 4 of Signal recognition particle subunit SRP68 OS=Homo sapiens GN=SRP68;>sp|Q9UHB9-2|SRP68_HUMAN Isoform 2 of Signal recogn	13	70.729	25.3385	26.6767	25.8153	25.182	25.0351	24.472	25.4856	25.1926	25.9582	25.9435	24.8964	25.5455	-1.04711	-0.397998	0.079338	0.427034	SRP68
P00558	sp|P00558|PGK1_HUMAN;sp|P00558-2|PGK1_HUMAN	sp|P00558|PGK1_HUMAN;sp|P00558-2|PGK1_HUMAN	>sp|P00558|PGK1_HUMAN Phosphoglycerate kinase 1 OS=Homo sapiens GN=PGK1 PE=1 SV=3;>sp|P00558-2|PGK1_HUMAN Isoform 2 of Phosphoglycerate kinase 1 OS=Homo sapiens GN=PGK1	11	44.614	26.1999	26.9101	24.7193	25.1251	25.4133	24.8935	24.4005	24.1455	25.5897	25.9431	25.144	24.7119	-0.799116	-1.23117	0.294278	0.191378	PGK1
O75821	sp|O75821|EIF3G_HUMAN	sp|O75821|EIF3G_HUMAN	>sp|O75821|EIF3G_HUMAN Eukaryotic translation initiation factor 3 subunit G OS=Homo sapiens GN=EIF3G PE=1 SV=2	10	35.611	25.5568	26.7158	25.5515	26.064	25.2766	25.5398	24.8065	25.7752	26.8937	25.9414	25.6268	25.8251	-0.314596	-0.11621	0.523983	0.879046	EIF3G
O95433	sp|O95433|AHSA1_HUMAN;sp|O95433-2|AHSA1_HUMAN	sp|O95433|AHSA1_HUMAN;sp|O95433-2|AHSA1_HUMAN	>sp|O95433|AHSA1_HUMAN Activator of 90 kDa heat shock protein ATPase homolog 1 OS=Homo sapiens GN=AHSA1 PE=1 SV=1;>sp|O95433-2|AHSA1_HUMAN Isoform 2 of Activator of 90 kDa heat shock protein ATPase homolog 1 OS=Homo sapiens GN=AHSA1	13	38.274	25.6046	26.2268	25.9766	27.3979	26.2406	26.6595	26.2767	25.8882	27.2445	25.936	26.766	26.4698	0.830025	0.533786	0.0964571	0.293617	AHSA1
Q16531	sp|Q16531|DDB1_HUMAN;sp|Q16531-2|DDB1_HUMAN	sp|Q16531|DDB1_HUMAN	>sp|Q16531|DDB1_HUMAN DNA damage-binding protein 1 OS=Homo sapiens GN=DDB1 PE=1 SV=1	18	126.97	25.6766	26.3267	25.8035	24.4663	24.8451	24.8423	24.9697	24.7002	26.8125	25.9356	24.7179	25.4941	-1.2177	-0.441435	0.00663798	0.55872	DDB1
Q92890	sp|Q92890|UFD1_HUMAN;sp|Q92890-1|UFD1_HUMAN;sp|Q92890-3|UFD1_HUMAN	sp|Q92890|UFD1_HUMAN;sp|Q92890-1|UFD1_HUMAN;sp|Q92890-3|UFD1_HUMAN	>sp|Q92890|UFD1_HUMAN Ubiquitin fusion degradation protein 1 homolog OS=Homo sapiens GN=UFD1L PE=1 SV=3;>sp|Q92890-1|UFD1_HUMAN Isoform Long of Ubiquitin fusion degradation protein 1 homolog OS=Homo sapiens GN=UFD1L;>sp|Q92890-3|UFD1_HUMAN Isoform 3 of Ubi	11	34.5	25.3593	26.4779	25.951	27.6205	25.7891	25.9884	25.3122	24.8496	26.1589	25.9294	26.466	25.4402	0.536606	-0.489159	0.464334	0.384456	UFD1L
O75391	sp|O75391|SPAG7_HUMAN	sp|O75391|SPAG7_HUMAN	>sp|O75391|SPAG7_HUMAN Sperm-associated antigen 7 OS=Homo sapiens GN=SPAG7 PE=1 SV=2	13	26.034	25.7127	26.0097	26.0256	26.6075	25.5656	26.1153	26.317	25.2066	26.7027	25.916	26.0961	26.0754	0.180141	0.159458	0.600971	0.746247	SPAG7
P31949	sp|P31949|S10AB_HUMAN	sp|P31949|S10AB_HUMAN	>sp|P31949|S10AB_HUMAN Protein S100-A11 OS=Homo sapiens GN=S100A11 PE=1 SV=2	6	11.74	25.189	26.4194	26.0927	26.6823	25.4462	26.0069	26.2005	24.9576	26.9277	25.9004	26.0451	26.0286	0.144754	0.128192	0.791787	0.860222	S100A11
P49588	sp|P49588|SYAC_HUMAN;sp|P49588-2|SYAC_HUMAN	sp|P49588|SYAC_HUMAN;sp|P49588-2|SYAC_HUMAN	>sp|P49588|SYAC_HUMAN Alanine--tRNA ligase, cytoplasmic OS=Homo sapiens GN=AARS PE=1 SV=2;>sp|P49588-2|SYAC_HUMAN Isoform 2 of Alanine--tRNA ligase, cytoplasmic OS=Homo sapiens GN=AARS	17	106.81	25.7107	26.2398	25.7389	27.1471	25.6849	26.1105	25.2629	24.4313	25.6667	25.8965	26.3142	25.1203	0.417683	-0.776196	0.42166	0.125861	AARS
Q9UKK9	sp|Q9UKK9|NUDT5_HUMAN	sp|Q9UKK9|NUDT5_HUMAN	>sp|Q9UKK9|NUDT5_HUMAN ADP-sugar pyrophosphatase OS=Homo sapiens GN=NUDT5 PE=1 SV=1	10	24.327	25.657	26.3215	25.6736	26.6685	26.4348	25.7508	26.084	25.0468	26.579	25.884	26.2847	25.9033	0.400657	0.0192404	0.318192	0.971244	NUDT5
P11137	sp|P11137-4|MTAP2_HUMAN	sp|P11137-4|MTAP2_HUMAN	>sp|P11137-4|MTAP2_HUMAN Isoform 4 of Microtubule-associated protein 2 OS=Homo sapiens GN=MAP2	11	58.953	25.7097	26.0272	25.8255	26.3639	25.4313	25.8279	25.7163	25.6326	26.9609	25.8541	25.8743	26.1033	0.0202161	0.249155	0.946984	0.60101	MAP2
O43175	sp|O43175|SERA_HUMAN	sp|O43175|SERA_HUMAN	>sp|O43175|SERA_HUMAN D-3-phosphoglycerate dehydrogenase OS=Homo sapiens GN=PHGDH PE=1 SV=4	15	56.65	25.8536	26.6301	25.033	28.1569	26.1827	26.8817	26.3123	26.1521	27.831	25.8389	27.0738	26.7652	1.23483	0.92623	0.170207	0.259903	PHGDH
P62330	sp|P62330|ARF6_HUMAN	sp|P62330|ARF6_HUMAN	>sp|P62330|ARF6_HUMAN ADP-ribosylation factor 6 OS=Homo sapiens GN=ARF6 PE=1 SV=2	5	20.082	25.2804	26.3384	25.8814	25.163	24.6257	24.8683	26.1933	25.5485	26.5771	25.8334	24.8857	26.1063	-0.947711	0.272924	0.0509003	0.559091	ARF6
Q08J23	sp|Q08J23-2|NSUN2_HUMAN;sp|Q08J23|NSUN2_HUMAN;sp|Q08J23-3|NSUN2_HUMAN	sp|Q08J23-2|NSUN2_HUMAN;sp|Q08J23|NSUN2_HUMAN;sp|Q08J23-3|NSUN2_HUMAN	>sp|Q08J23-2|NSUN2_HUMAN Isoform 2 of tRNA (cytosine(34)-C(5))-methyltransferase OS=Homo sapiens GN=NSUN2;>sp|Q08J23|NSUN2_HUMAN tRNA (cytosine(34)-C(5))-methyltransferase OS=Homo sapiens GN=NSUN2 PE=1 SV=2;>sp|Q08J23-3|NSUN2_HUMAN Isoform 3 of tRNA (cytos	18	82.392	24.7233	26.5685	26.195	25.2039	24.9819	25.324	24.9787	25.8113	25.7078	25.8289	25.1699	25.4993	-0.658997	-0.329629	0.313505	0.623759	NSUN2
P36578	sp|P36578|RL4_HUMAN	sp|P36578|RL4_HUMAN	>sp|P36578|RL4_HUMAN 60S ribosomal protein L4 OS=Homo sapiens GN=RPL4 PE=1 SV=5	8	47.697	24.1664	27.0743	26.2434	24.8729	25.0289	24.707	24.6411	25.1504	26.9385	25.828	24.8696	25.5767	-0.95844	-0.251343	0.332313	0.832028	RPL4
P67936	sp|P67936|TPM4_HUMAN;sp|P67936-2|TPM4_HUMAN;sp|P07951|TPM2_HUMAN;sp|P07951-3|TPM2_HUMAN;sp|P07951-2|TPM2_HUMAN;CON__Q3SX28;sp|Q2TAC2-2|CCD57_HUMAN;sp|Q2TAC2|CCD57_HUMAN	sp|P67936|TPM4_HUMAN;sp|P67936-2|TPM4_HUMAN	>sp|P67936|TPM4_HUMAN Tropomyosin alpha-4 chain OS=Homo sapiens GN=TPM4 PE=1 SV=3;>sp|P67936-2|TPM4_HUMAN Isoform 2 of Tropomyosin alpha-4 chain OS=Homo sapiens GN=TPM4	10	28.521	25.0593	26.4859	25.9166	25.8949	25.3933	25.2165	25.6492	25.3424	26.0427	25.8206	25.5015	25.6781	-0.319068	-0.142499	0.527553	0.77291	TPM4
P0C0L4	sp|P0C0L4-2|CO4A_HUMAN;sp|P0C0L4|CO4A_HUMAN;sp|P0C0L5|CO4B_HUMAN	sp|P0C0L4-2|CO4A_HUMAN;sp|P0C0L4|CO4A_HUMAN;sp|P0C0L5|CO4B_HUMAN	>sp|P0C0L4-2|CO4A_HUMAN Isoform 2 of Complement C4-A OS=Homo sapiens GN=C4A;>sp|P0C0L4|CO4A_HUMAN Complement C4-A OS=Homo sapiens GN=C4A PE=1 SV=2;>sp|P0C0L5|CO4B_HUMAN Complement C4-B OS=Homo sapiens GN=C4B PE=1 SV=2	2	187.7	25.2846	26.0558	26.0679	25.513	25.0202	25.0287	23.8563	24.6928	26.0182	25.8028	25.1873	24.8558	-0.615448	-0.946979	0.114651	0.236516	C4A
P26583	sp|P26583|HMGB2_HUMAN	sp|P26583|HMGB2_HUMAN	>sp|P26583|HMGB2_HUMAN High mobility group protein B2 OS=Homo sapiens GN=HMGB2 PE=1 SV=2	6	24.033	25.7661	26.1203	25.5155	25.8544	25.5201	25.1519	25.1913	25.2907	27.0038	25.8007	25.5088	25.8286	-0.291871	0.0279496	0.337663	0.96587	HMGB2
O00303	sp|O00303|EIF3F_HUMAN	sp|O00303|EIF3F_HUMAN	>sp|O00303|EIF3F_HUMAN Eukaryotic translation initiation factor 3 subunit F OS=Homo sapiens GN=EIF3F PE=1 SV=1	7	37.563	24.8594	26.4026	26.0541	25.8586	24.936	24.9971	24.3539	24.6473	27.0792	25.772	25.2639	25.3601	-0.508159	-0.411909	0.411013	0.696433	EIF3F
Q9NTK5	sp|Q9NTK5|OLA1_HUMAN;sp|Q9NTK5-2|OLA1_HUMAN;sp|Q9NTK5-3|OLA1_HUMAN	sp|Q9NTK5|OLA1_HUMAN;sp|Q9NTK5-2|OLA1_HUMAN	>sp|Q9NTK5|OLA1_HUMAN Obg-like ATPase 1 OS=Homo sapiens GN=OLA1 PE=1 SV=2;>sp|Q9NTK5-2|OLA1_HUMAN Isoform 2 of Obg-like ATPase 1 OS=Homo sapiens GN=OLA1	8	44.743	25.1478	26.3554	25.8095	25.9459	25.9652	25.7607	25.3363	26.3525	26.1772	25.7709	25.8906	25.9554	0.119687	0.184447	0.753078	0.714362	OLA1
P50502	sp|P50502|F10A1_HUMAN;sp|Q8IZP2|ST134_HUMAN;sp|Q8NFI4|F10A5_HUMAN	sp|P50502|F10A1_HUMAN;sp|Q8IZP2|ST134_HUMAN;sp|Q8NFI4|F10A5_HUMAN	>sp|P50502|F10A1_HUMAN Hsc70-interacting protein OS=Homo sapiens GN=ST13 PE=1 SV=2;>sp|Q8IZP2|ST134_HUMAN Putative protein FAM10A4 OS=Homo sapiens GN=ST13P4 PE=5 SV=1;>sp|Q8NFI4|F10A5_HUMAN Putative protein FAM10A5 OS=Homo sapiens GN=ST13P5 PE=5 SV=1	6	41.331	25.0571	26.8155	25.4365	26.4305	25.6925	26.513	25.3612	25.6949	27.2928	25.7697	26.212	26.1163	0.44228	0.346586	0.498243	0.687347	ST13
P59998	sp|P59998|ARPC4_HUMAN;sp|P59998-3|ARPC4_HUMAN;sp|P59998-2|ARPC4_HUMAN	sp|P59998|ARPC4_HUMAN;sp|P59998-3|ARPC4_HUMAN;sp|P59998-2|ARPC4_HUMAN	>sp|P59998|ARPC4_HUMAN Actin-related protein 2/3 complex subunit 4 OS=Homo sapiens GN=ARPC4 PE=1 SV=3;>sp|P59998-3|ARPC4_HUMAN Isoform 3 of Actin-related protein 2/3 complex subunit 4 OS=Homo sapiens GN=ARPC4;>sp|P59998-2|ARPC4_HUMAN Isoform 2 of Actin-rel	7	19.667	25.4713	26.2543	25.5285	25.8371	25.3782	25.4934	24.8673	24.9238	25.3353	25.7514	25.5696	25.0421	-0.181824	-0.709237	0.56112	0.0720727	ARPC4
P15880	sp|P15880|RS2_HUMAN	sp|P15880|RS2_HUMAN	>sp|P15880|RS2_HUMAN 40S ribosomal protein S2 OS=Homo sapiens GN=RPS2 PE=1 SV=2	10	31.324	24.8185	26.4674	25.9412	24.8753	24.4144	23.571	24.2307	24.5842	26.5489	25.7424	24.2869	25.1212	-1.45548	-0.621133	0.0781671	0.514569	RPS2
Q9NR46	sp|Q9NR46|SHLB2_HUMAN;sp|Q9NR46-2|SHLB2_HUMAN	sp|Q9NR46|SHLB2_HUMAN;sp|Q9NR46-2|SHLB2_HUMAN	>sp|Q9NR46|SHLB2_HUMAN Endophilin-B2 OS=Homo sapiens GN=SH3GLB2 PE=1 SV=1;>sp|Q9NR46-2|SHLB2_HUMAN Isoform 2 of Endophilin-B2 OS=Homo sapiens GN=SH3GLB2	13	43.973	27.0323	25.8049	24.3807	27.2613	26.7959	26.3214	26.6983	26.725	27.377	25.7393	26.7929	26.9334	1.05358	1.19413	0.264617	0.208722	SH3GLB2
P46821	sp|P46821|MAP1B_HUMAN	sp|P46821|MAP1B_HUMAN	>sp|P46821|MAP1B_HUMAN Microtubule-associated protein 1B OS=Homo sapiens GN=MAP1B PE=1 SV=2	21	270.63	24.9005	25.9319	26.367	24.3322	24.2721	24.9193	25.7004	24.9459	27.1515	25.7331	24.5079	25.9326	-1.22527	0.199432	0.0636135	0.810741	MAP1B
O76003	sp|O76003|GLRX3_HUMAN	sp|O76003|GLRX3_HUMAN	>sp|O76003|GLRX3_HUMAN Glutaredoxin-3 OS=Homo sapiens GN=GLRX3 PE=1 SV=2	7	37.432	25.4587	26.3854	25.35	26.4158	25.0432	26.1077	25.636	25.5666	25.7802	25.7314	25.8556	25.6609	0.124232	-0.0704496	0.826156	0.843474	GLRX3
Q7Z478	sp|Q7Z478|DHX29_HUMAN	sp|Q7Z478|DHX29_HUMAN	>sp|Q7Z478|DHX29_HUMAN ATP-dependent RNA helicase DHX29 OS=Homo sapiens GN=DHX29 PE=1 SV=2	19	155.23	25.1848	26.1662	25.8413	25.9116	25.1403	25.8075	25.1226	24.6846	27.069	25.7308	25.6198	25.6254	-0.111018	-0.105356	0.782723	0.900045	DHX29
P62753	sp|P62753|RS6_HUMAN	sp|P62753|RS6_HUMAN	>sp|P62753|RS6_HUMAN 40S ribosomal protein S6 OS=Homo sapiens GN=RPS6 PE=1 SV=1	5	28.68	23.8704	26.0842	27.2358	22.6908	22.7212	23.1527	23.3601	24.6788	25.1571	25.7302	22.8549	24.3987	-2.87529	-1.33148	0.0450588	0.301843	RPS6
P68400	sp|P68400|CSK21_HUMAN;sp|Q8NEV1|CSK23_HUMAN;sp|P68400-2|CSK21_HUMAN	sp|P68400|CSK21_HUMAN;sp|Q8NEV1|CSK23_HUMAN;sp|P68400-2|CSK21_HUMAN	>sp|P68400|CSK21_HUMAN Casein kinase II subunit alpha OS=Homo sapiens GN=CSNK2A1 PE=1 SV=1;>sp|Q8NEV1|CSK23_HUMAN Casein kinase II subunit alpha 3 OS=Homo sapiens GN=CSNK2A3 PE=1 SV=2;>sp|P68400-2|CSK21_HUMAN Isoform 2 of Casein kinase II subunit alpha OS=	9	45.143	25.1988	26.0762	25.8922	22.4258	23.4412	23.5127	24.3742	23.5356	25.8827	25.7224	23.1265	24.5975	-2.59584	-1.1249	0.00416658	0.201536	CSNK2A1
Q99816	sp|Q99816|TS101_HUMAN;sp|Q99816-2|TS101_HUMAN	sp|Q99816|TS101_HUMAN;sp|Q99816-2|TS101_HUMAN	>sp|Q99816|TS101_HUMAN Tumor susceptibility gene 101 protein OS=Homo sapiens GN=TSG101 PE=1 SV=2;>sp|Q99816-2|TS101_HUMAN Isoform 2 of Tumor susceptibility gene 101 protein OS=Homo sapiens GN=TSG101	11	43.944	25.3936	26.0316	25.724	27.2146	25.842	26.2788	25.9844	25.9885	26.7381	25.7164	26.4451	26.237	0.728718	0.520619	0.176705	0.169443	TSG101
P37108	sp|P37108|SRP14_HUMAN	sp|P37108|SRP14_HUMAN	>sp|P37108|SRP14_HUMAN Signal recognition particle 14 kDa protein OS=Homo sapiens GN=SRP14 PE=1 SV=2	4	14.57	25.0808	25.8807	26.1175	25.1532	24.8657	24.7553	24.9136	25.1679	25.3034	25.693	24.9247	25.1283	-0.76826	-0.564669	0.083747	0.165972	SRP14
P67809	sp|P67809|YBOX1_HUMAN	sp|P67809|YBOX1_HUMAN	>sp|P67809|YBOX1_HUMAN Nuclease-sensitive element-binding protein 1 OS=Homo sapiens GN=YBX1 PE=1 SV=3	8	35.924	24.5051	26.3955	26.1737	25.4021	25.3407	25.2639	25.1178	25.0663	26.8771	25.6914	25.3356	25.6871	-0.355844	-0.00433619	0.583805	0.996141	YBX1
P52907	sp|P52907|CAZA1_HUMAN	sp|P52907|CAZA1_HUMAN	>sp|P52907|CAZA1_HUMAN F-actin-capping protein subunit alpha-1 OS=Homo sapiens GN=CAPZA1 PE=1 SV=3	9	32.922	25.3554	25.9685	25.7442	25.5755	25.0687	25.5536	25.298	24.8836	26.2952	25.6893	25.3993	25.4923	-0.290075	-0.197063	0.299906	0.687638	CAPZA1
O43252	sp|O43252|PAPS1_HUMAN	sp|O43252|PAPS1_HUMAN	>sp|O43252|PAPS1_HUMAN Bifunctional 3-phosphoadenosine 5-phosphosulfate synthase 1 OS=Homo sapiens GN=PAPSS1 PE=1 SV=2	11	70.832	25.3187	26.1825	25.5426	24.6279	23.9506	25.3555	24.522	25.4838	26.124	25.6813	24.6447	25.3766	-1.0366	-0.304654	0.0975034	0.597944	PAPSS1
Q14764	sp|Q14764|MVP_HUMAN	sp|Q14764|MVP_HUMAN	>sp|Q14764|MVP_HUMAN Major vault protein OS=Homo sapiens GN=MVP PE=1 SV=4	18	99.326	24.5312	26.6889	25.7952	24.7096	25.9269	25.3479	24.3366	24.9613	26.0985	25.6718	25.3282	25.1321	-0.343624	-0.539648	0.657163	0.542201	MVP
O60678	sp|O60678|ANM3_HUMAN;sp|O60678-2|ANM3_HUMAN	sp|O60678|ANM3_HUMAN;sp|O60678-2|ANM3_HUMAN	>sp|O60678|ANM3_HUMAN Protein arginine N-methyltransferase 3 OS=Homo sapiens GN=PRMT3 PE=1 SV=3;>sp|O60678-2|ANM3_HUMAN Isoform 2 of Protein arginine N-methyltransferase 3 OS=Homo sapiens GN=PRMT3	12	59.875	25.3597	25.9157	25.7291	25.9399	25.7796	25.1911	24.4733	24.1766	26.6536	25.6682	25.6369	25.1012	-0.0312904	-0.566983	0.916468	0.516543	PRMT3
Q8WWM7	sp|Q8WWM7|ATX2L_HUMAN;sp|Q8WWM7-6|ATX2L_HUMAN;sp|Q8WWM7-8|ATX2L_HUMAN;sp|Q8WWM7-5|ATX2L_HUMAN;sp|Q8WWM7-4|ATX2L_HUMAN;sp|Q8WWM7-9|ATX2L_HUMAN;sp|Q8WWM7-2|ATX2L_HUMAN;sp|Q8WWM7-3|ATX2L_HUMAN;sp|Q8WWM7-7|ATX2L_HUMAN	sp|Q8WWM7|ATX2L_HUMAN;sp|Q8WWM7-6|ATX2L_HUMAN;sp|Q8WWM7-8|ATX2L_HUMAN;sp|Q8WWM7-5|ATX2L_HUMAN;sp|Q8WWM7-4|ATX2L_HUMAN;sp|Q8WWM7-9|ATX2L_HUMAN;sp|Q8WWM7-2|ATX2L_HUMAN;sp|Q8WWM7-3|ATX2L_HUMAN	>sp|Q8WWM7|ATX2L_HUMAN Ataxin-2-like protein OS=Homo sapiens GN=ATXN2L PE=1 SV=2;>sp|Q8WWM7-6|ATX2L_HUMAN Isoform 6 of Ataxin-2-like protein OS=Homo sapiens GN=ATXN2L;>sp|Q8WWM7-8|ATX2L_HUMAN Isoform 8 of Ataxin-2-like protein OS=Homo sapiens GN=ATXN2L;>sp	14	113.37	24.3964	26.2998	26.2967	25.2989	25.256	24.7761	24.6586	25.3653	25.5398	25.6643	25.1103	25.1879	-0.55397	-0.476418	0.445783	0.527211	ATXN2L
P61604	sp|P61604|CH10_HUMAN	sp|P61604|CH10_HUMAN	>sp|P61604|CH10_HUMAN 10 kDa heat shock protein, mitochondrial OS=Homo sapiens GN=HSPE1 PE=1 SV=2	7	10.932	24.06	26.6118	26.3106	25.0257	24.798	24.2218	23.1621	24.1758	24.3687	25.6608	24.6819	23.9022	-0.978946	-1.75859	0.308568	0.118701	HSPE1
Q99873	sp|Q99873-3|ANM1_HUMAN;sp|Q99873-2|ANM1_HUMAN;sp|Q99873-4|ANM1_HUMAN;sp|Q99873|ANM1_HUMAN;sp|Q9NR22-2|ANM8_HUMAN;sp|Q9NR22|ANM8_HUMAN	sp|Q99873-3|ANM1_HUMAN;sp|Q99873-2|ANM1_HUMAN;sp|Q99873-4|ANM1_HUMAN;sp|Q99873|ANM1_HUMAN	>sp|Q99873-3|ANM1_HUMAN Isoform 3 of Protein arginine N-methyltransferase 1 OS=Homo sapiens GN=PRMT1;>sp|Q99873-2|ANM1_HUMAN Isoform 2 of Protein arginine N-methyltransferase 1 OS=Homo sapiens GN=PRMT1;>sp|Q99873-4|ANM1_HUMAN Isoform 4 of Protein arginine	9	39.602	24.969	26.053	25.9055	24.8153	24.4061	23.3785	24.2657	24.7337	25.2283	25.6425	24.2	24.7426	-1.44256	-0.899947	0.0573929	0.109508	PRMT1
Q8NI08	sp|Q8NI08-7|NCOA7_HUMAN;sp|Q8NI08-2|NCOA7_HUMAN;sp|Q8NI08|NCOA7_HUMAN;sp|Q8NI08-5|NCOA7_HUMAN	sp|Q8NI08-7|NCOA7_HUMAN;sp|Q8NI08-2|NCOA7_HUMAN;sp|Q8NI08|NCOA7_HUMAN;sp|Q8NI08-5|NCOA7_HUMAN	>sp|Q8NI08-7|NCOA7_HUMAN Isoform 7 of Nuclear receptor coactivator 7 OS=Homo sapiens GN=NCOA7;>sp|Q8NI08-2|NCOA7_HUMAN Isoform 2 of Nuclear receptor coactivator 7 OS=Homo sapiens GN=NCOA7;>sp|Q8NI08|NCOA7_HUMAN Nuclear receptor coactivator 7 OS=Homo sapien	4	92.471	26.8333	22.6826	27.3746	21.4596	26.6545	23.1807	26.5065	22.1511	27.4982	25.6302	23.7649	25.3853	-1.86526	-0.244912	0.430335	0.917176	NCOA7
Q15437	sp|Q15437|SC23B_HUMAN	sp|Q15437|SC23B_HUMAN	>sp|Q15437|SC23B_HUMAN Protein transport protein Sec23B OS=Homo sapiens GN=SEC23B PE=1 SV=2	11	86.478	25.4504	25.8291	25.5893	25.6868	25.4708	25.6054	25.7019	25.8862	25.6925	25.6229	25.5876	25.7602	-0.0352871	0.137272	0.795336	0.341661	SEC23B
Q01813	sp|Q01813-2|PFKAP_HUMAN;sp|Q01813|PFKAP_HUMAN	sp|Q01813-2|PFKAP_HUMAN;sp|Q01813|PFKAP_HUMAN	>sp|Q01813-2|PFKAP_HUMAN Isoform 2 of ATP-dependent 6-phosphofructokinase, platelet type OS=Homo sapiens GN=PFKP;>sp|Q01813|PFKAP_HUMAN ATP-dependent 6-phosphofructokinase, platelet type OS=Homo sapiens GN=PFKP PE=1 SV=2	14	85.315	25.3166	26.2208	25.2404	25.4719	25.7283	25.2793	24.6384	23.9902	26.3445	25.5926	25.4932	24.991	-0.0994148	-0.601566	0.784924	0.478042	PFKP
Q9Y224	sp|Q9Y224|CN166_HUMAN	sp|Q9Y224|CN166_HUMAN	>sp|Q9Y224|CN166_HUMAN UPF0568 protein C14orf166 OS=Homo sapiens GN=C14orf166 PE=1 SV=1	9	28.068	24.5015	26.0978	26.1573	24.8392	24.7922	24.8603	24.2532	24.9431	25.1172	25.5855	24.8305	24.7712	-0.754995	-0.814367	0.236539	0.248239	C14orf166
P04632	sp|P04632|CPNS1_HUMAN;sp|Q96L46|CPNS2_HUMAN	sp|P04632|CPNS1_HUMAN	>sp|P04632|CPNS1_HUMAN Calpain small subunit 1 OS=Homo sapiens GN=CAPNS1 PE=1 SV=1	6	28.315	25.0402	26.2913	25.3947	26.4674	25.2829	25.6825	25.2701	24.8736	26.0539	25.5754	25.8109	25.3992	0.235538	-0.17622	0.667926	0.746524	CAPNS1
P12081	sp|P12081-4|SYHC_HUMAN;sp|P12081|SYHC_HUMAN;sp|P12081-3|SYHC_HUMAN;sp|P12081-2|SYHC_HUMAN	sp|P12081-4|SYHC_HUMAN;sp|P12081|SYHC_HUMAN;sp|P12081-3|SYHC_HUMAN;sp|P12081-2|SYHC_HUMAN	>sp|P12081-4|SYHC_HUMAN Isoform 4 of Histidine--tRNA ligase, cytoplasmic OS=Homo sapiens GN=HARS;>sp|P12081|SYHC_HUMAN Histidine--tRNA ligase, cytoplasmic OS=Homo sapiens GN=HARS PE=1 SV=2;>sp|P12081-3|SYHC_HUMAN Isoform 3 of Histidine--tRNA ligase, cytopl	15	54.846	25.3233	25.6362	25.7462	26.6573	25.8424	25.8133	24.6365	25.1384	26.4168	25.5686	26.1043	25.3972	0.535781	-0.171343	0.153037	0.768904	HARS
Q99733	sp|Q99733|NP1L4_HUMAN;sp|Q99733-2|NP1L4_HUMAN	sp|Q99733|NP1L4_HUMAN;sp|Q99733-2|NP1L4_HUMAN	>sp|Q99733|NP1L4_HUMAN Nucleosome assembly protein 1-like 4 OS=Homo sapiens GN=NAP1L4 PE=1 SV=1;>sp|Q99733-2|NP1L4_HUMAN Isoform 2 of Nucleosome assembly protein 1-like 4 OS=Homo sapiens GN=NAP1L4	8	42.823	25.0778	25.9939	25.6189	25.7787	24.8966	24.8261	25.3077	24.8064	26.2077	25.5636	25.1671	25.4406	-0.396428	-0.122949	0.383866	0.813728	NAP1L4
P61088	sp|P61088|UBE2N_HUMAN;sp|Q5JXB2|UE2NL_HUMAN	sp|P61088|UBE2N_HUMAN;sp|Q5JXB2|UE2NL_HUMAN	>sp|P61088|UBE2N_HUMAN Ubiquitin-conjugating enzyme E2 N OS=Homo sapiens GN=UBE2N PE=1 SV=1;>sp|Q5JXB2|UE2NL_HUMAN Putative ubiquitin-conjugating enzyme E2 N-like OS=Homo sapiens GN=UBE2NL PE=1 SV=1	8	17.138	24.3954	26.5443	25.7035	27.1426	25.683	25.933	26.12	25.8366	26.6946	25.5477	26.2529	26.2171	0.705131	0.669336	0.412007	0.377035	UBE2N
Q8WZ42	sp|Q8WZ42-5|TITIN_HUMAN;sp|Q8WZ42-2|TITIN_HUMAN;sp|Q8WZ42|TITIN_HUMAN;sp|Q8WZ42-8|TITIN_HUMAN;sp|Q8WZ42-13|TITIN_HUMAN;sp|Q8WZ42-12|TITIN_HUMAN;sp|Q8WZ42-3|TITIN_HUMAN;sp|Q8WZ42-10|TITIN_HUMAN;sp|Q8WZ42-9|TITIN_HUMAN;sp|Q8WZ42-11|TITIN_HUMAN;sp|Q8WZ42-4|TITIN_HUMAN;sp|Q8WZ42-7|TITIN_HUMAN	sp|Q8WZ42-5|TITIN_HUMAN;sp|Q8WZ42-2|TITIN_HUMAN;sp|Q8WZ42|TITIN_HUMAN;sp|Q8WZ42-8|TITIN_HUMAN;sp|Q8WZ42-13|TITIN_HUMAN;sp|Q8WZ42-12|TITIN_HUMAN;sp|Q8WZ42-3|TITIN_HUMAN;sp|Q8WZ42-10|TITIN_HUMAN;sp|Q8WZ42-9|TITIN_HUMAN;sp|Q8WZ42-11|TITIN_HUMAN;sp|Q8WZ42-4|TITIN_HUMAN;sp|Q8WZ42-7|TITIN_HUMAN	>sp|Q8WZ42-5|TITIN_HUMAN Isoform 5 of Titin OS=Homo sapiens GN=TTN;>sp|Q8WZ42-2|TITIN_HUMAN Isoform 2 of Titin OS=Homo sapiens GN=TTN;>sp|Q8WZ42|TITIN_HUMAN Titin OS=Homo sapiens GN=TTN PE=1 SV=4;>sp|Q8WZ42-8|TITIN_HUMAN Isoform 8 of Titin OS=Homo sapiens	12	3653	25.7251	25.3201	25.5729	25.7789	25.3002	24.9259	24.2279	24.8377	25.602	25.5393	25.335	24.8892	-0.204324	-0.650158	0.49679	0.192003	TTN
P48507	sp|P48507|GSH0_HUMAN;sp|P48507-2|GSH0_HUMAN	sp|P48507|GSH0_HUMAN;sp|P48507-2|GSH0_HUMAN	>sp|P48507|GSH0_HUMAN Glutamate--cysteine ligase regulatory subunit OS=Homo sapiens GN=GCLM PE=1 SV=1;>sp|P48507-2|GSH0_HUMAN Isoform 2 of Glutamate--cysteine ligase regulatory subunit OS=Homo sapiens GN=GCLM	6	30.727	25.2102	26.0867	25.2933	26.1704	25.3508	25.9741	25.3788	25.0952	26.3216	25.53	25.8317	25.5985	0.301691	0.0684884	0.463895	0.889834	GCLM
Q9Y3I1	sp|Q9Y3I1|FBX7_HUMAN;sp|Q9Y3I1-3|FBX7_HUMAN;sp|Q9Y3I1-2|FBX7_HUMAN	sp|Q9Y3I1|FBX7_HUMAN;sp|Q9Y3I1-3|FBX7_HUMAN;sp|Q9Y3I1-2|FBX7_HUMAN	>sp|Q9Y3I1|FBX7_HUMAN F-box only protein 7 OS=Homo sapiens GN=FBXO7 PE=1 SV=1;>sp|Q9Y3I1-3|FBX7_HUMAN Isoform 3 of F-box only protein 7 OS=Homo sapiens GN=FBXO7;>sp|Q9Y3I1-2|FBX7_HUMAN Isoform 2 of F-box only protein 7 OS=Homo sapiens GN=FBXO7	8	58.502	25.6284	25.3999	25.5309	23.1741	24.1538	24.0546	24.1895	25.802	24.4741	25.5197	23.7942	24.8219	-1.72557	-0.697876	0.00561382	0.236292	FBXO7
P62857	sp|P62857|RS28_HUMAN	sp|P62857|RS28_HUMAN	>sp|P62857|RS28_HUMAN 40S ribosomal protein S28 OS=Homo sapiens GN=RPS28 PE=1 SV=1	2	7.8409	24.8176	25.802	25.937	24.9814	25.1968	25.1726	24.7283	24.6842	23.167	25.5189	25.1169	24.1932	-0.401922	-1.32571	0.32594	0.100363	RPS28
Q9H910	sp|Q9H910-2|HN1L_HUMAN;sp|Q9H910|HN1L_HUMAN;sp|Q9H910-3|HN1L_HUMAN	sp|Q9H910-2|HN1L_HUMAN;sp|Q9H910|HN1L_HUMAN;sp|Q9H910-3|HN1L_HUMAN	>sp|Q9H910-2|HN1L_HUMAN Isoform 2 of Hematological and neurological expressed 1-like protein OS=Homo sapiens GN=HN1L;>sp|Q9H910|HN1L_HUMAN Hematological and neurological expressed 1-like protein OS=Homo sapiens GN=HN1L PE=1 SV=1;>sp|Q9H910-3|HN1L_HUMAN Iso	6	18.416	25.2053	25.5374	25.8118	26.6906	26.1253	26.9155	25.5484	25.6751	26.8838	25.5182	26.5771	26.0357	1.05897	0.517553	0.0225359	0.323759	HN1L
Q8IVF6	sp|Q8IVF6|AN18A_HUMAN	sp|Q8IVF6|AN18A_HUMAN	>sp|Q8IVF6|AN18A_HUMAN Ankyrin repeat domain-containing protein 18A OS=Homo sapiens GN=ANKRD18A PE=2 SV=3	3	115.6	25.7113	25.0978	25.7096	25.5956	25.2786	25.6365	26.9201	26.0167	25.3331	25.5062	25.5036	26.09	-0.00264237	0.583759	0.991511	0.310285	ANKRD18A
Q7KZF4	sp|Q7KZF4|SND1_HUMAN	sp|Q7KZF4|SND1_HUMAN	>sp|Q7KZF4|SND1_HUMAN Staphylococcal nuclease domain-containing protein 1 OS=Homo sapiens GN=SND1 PE=1 SV=1	16	102	24.5209	26.139	25.8371	23.8793	24.3625	23.6388	23.8692	24.7035	26.1444	25.499	23.9602	24.9057	-1.53885	-0.593306	0.0465098	0.514059	SND1
Q15075	sp|Q15075|EEA1_HUMAN	sp|Q15075|EEA1_HUMAN	>sp|Q15075|EEA1_HUMAN Early endosome antigen 1 OS=Homo sapiens GN=EEA1 PE=1 SV=2	6	162.46	22.5394	27.3443	26.5562	23.9392	23.3798	26.9378	26.5123	22.4533	23.1724	25.4799	24.7522	24.046	-0.727702	-1.43392	0.714564	0.501578	EEA1
Q05086	sp|Q05086-2|UBE3A_HUMAN;sp|Q05086-3|UBE3A_HUMAN;sp|Q05086|UBE3A_HUMAN	sp|Q05086-2|UBE3A_HUMAN;sp|Q05086-3|UBE3A_HUMAN;sp|Q05086|UBE3A_HUMAN	>sp|Q05086-2|UBE3A_HUMAN Isoform I of Ubiquitin-protein ligase E3A OS=Homo sapiens GN=UBE3A;>sp|Q05086-3|UBE3A_HUMAN Isoform III of Ubiquitin-protein ligase E3A OS=Homo sapiens GN=UBE3A;>sp|Q05086|UBE3A_HUMAN Ubiquitin-protein ligase E3A OS=Homo sapiens GN	15	97.967	25.0901	25.5138	25.8041	24.4429	23.8577	24.6363	25.4334	25.6648	24.9028	25.4694	24.3123	25.3337	-1.15705	-0.135673	0.0208246	0.680762	UBE3A
P06744	sp|P06744|G6PI_HUMAN;sp|P06744-2|G6PI_HUMAN;CON__Q3ZBD7	sp|P06744|G6PI_HUMAN;sp|P06744-2|G6PI_HUMAN	>sp|P06744|G6PI_HUMAN Glucose-6-phosphate isomerase OS=Homo sapiens GN=GPI PE=1 SV=4;>sp|P06744-2|G6PI_HUMAN Isoform 2 of Glucose-6-phosphate isomerase OS=Homo sapiens GN=GPI	8	63.146	25.7161	26.3519	24.3228	22.4809	23.8469	23.3803	21.7383	22.3768	21.7036	25.4636	23.2361	21.9396	-2.22753	-3.524	0.0365832	0.00524458	GPI
P31947	sp|P31947|1433S_HUMAN;sp|P31947-2|1433S_HUMAN	sp|P31947|1433S_HUMAN;sp|P31947-2|1433S_HUMAN	>sp|P31947|1433S_HUMAN 14-3-3 protein sigma OS=Homo sapiens GN=SFN PE=1 SV=1;>sp|P31947-2|1433S_HUMAN Isoform 2 of 14-3-3 protein sigma OS=Homo sapiens GN=SFN	5	27.774	25.3292	25.9549	25.0942	25.1026	24.1743	24.5227	24.4201	24.2275	25.1299	25.4594	24.5999	24.5925	-0.859585	-0.866931	0.0826381	0.0823367	SFN
Q9H788	sp|Q9H788|SH24A_HUMAN;sp|Q9H788-2|SH24A_HUMAN	sp|Q9H788|SH24A_HUMAN;sp|Q9H788-2|SH24A_HUMAN	>sp|Q9H788|SH24A_HUMAN SH2 domain-containing protein 4A OS=Homo sapiens GN=SH2D4A PE=1 SV=1;>sp|Q9H788-2|SH24A_HUMAN Isoform 2 of SH2 domain-containing protein 4A OS=Homo sapiens GN=SH2D4A	12	52.726	25.5144	25.7016	25.154	25.3935	25.0213	24.9493	25.2324	24.8289	26.8916	25.4567	25.1214	25.651	-0.335297	0.194289	0.188232	0.780315	SH2D4A
Q32MZ4	sp|Q32MZ4-3|LRRF1_HUMAN;sp|Q32MZ4-2|LRRF1_HUMAN;sp|Q32MZ4|LRRF1_HUMAN;sp|Q9Y608-2|LRRF2_HUMAN;sp|Q9Y608-4|LRRF2_HUMAN;sp|Q9Y608-5|LRRF2_HUMAN;sp|Q9Y608|LRRF2_HUMAN	sp|Q32MZ4-3|LRRF1_HUMAN;sp|Q32MZ4-2|LRRF1_HUMAN;sp|Q32MZ4|LRRF1_HUMAN	>sp|Q32MZ4-3|LRRF1_HUMAN Isoform 3 of Leucine-rich repeat flightless-interacting protein 1 OS=Homo sapiens GN=LRRFIP1;>sp|Q32MZ4-2|LRRF1_HUMAN Isoform 2 of Leucine-rich repeat flightless-interacting protein 1 OS=Homo sapiens GN=LRRFIP1;>sp|Q32MZ4|LRRF1_HUM	11	82.688	24.9376	25.9893	25.4195	26.2545	25.7211	25.9055	25.7305	25.1793	26.274	25.4488	25.9604	25.7279	0.511551	0.279112	0.208864	0.55901	LRRFIP1
Q13561	sp|Q13561|DCTN2_HUMAN;sp|Q13561-3|DCTN2_HUMAN;sp|Q13561-2|DCTN2_HUMAN	sp|Q13561|DCTN2_HUMAN;sp|Q13561-3|DCTN2_HUMAN;sp|Q13561-2|DCTN2_HUMAN	>sp|Q13561|DCTN2_HUMAN Dynactin subunit 2 OS=Homo sapiens GN=DCTN2 PE=1 SV=4;>sp|Q13561-3|DCTN2_HUMAN Isoform 3 of Dynactin subunit 2 OS=Homo sapiens GN=DCTN2;>sp|Q13561-2|DCTN2_HUMAN Isoform 2 of Dynactin subunit 2 OS=Homo sapiens GN=DCTN2	9	44.23	24.8882	25.814	25.6435	25.0116	24.5644	24.7306	25.0041	24.9469	26.2112	25.4486	24.7689	25.3874	-0.679665	-0.0611895	0.0956443	0.908659	DCTN2
P19105	sp|P19105|ML12A_HUMAN;sp|O14950|ML12B_HUMAN;sp|P24844|MYL9_HUMAN;sp|P24844-2|MYL9_HUMAN	sp|P19105|ML12A_HUMAN;sp|O14950|ML12B_HUMAN;sp|P24844|MYL9_HUMAN	>sp|P19105|ML12A_HUMAN Myosin regulatory light chain 12A OS=Homo sapiens GN=MYL12A PE=1 SV=2;>sp|O14950|ML12B_HUMAN Myosin regulatory light chain 12B OS=Homo sapiens GN=MYL12B PE=1 SV=2;>sp|P24844|MYL9_HUMAN Myosin regulatory light polypeptide 9 OS=Homo sa	7	19.794	24.6594	25.7983	25.8712	24.4192	23.5225	23.9331	24.3145	24.3721	28.0291	25.443	23.9583	25.5719	-1.48469	0.12892	0.0342627	0.925192	MYL12A
Q9Y3F4	sp|Q9Y3F4|STRAP_HUMAN;sp|Q9Y3F4-2|STRAP_HUMAN	sp|Q9Y3F4|STRAP_HUMAN;sp|Q9Y3F4-2|STRAP_HUMAN	>sp|Q9Y3F4|STRAP_HUMAN Serine-threonine kinase receptor-associated protein OS=Homo sapiens GN=STRAP PE=1 SV=1;>sp|Q9Y3F4-2|STRAP_HUMAN Isoform 2 of Serine-threonine kinase receptor-associated protein OS=Homo sapiens GN=STRAP	10	38.438	25.4569	25.2258	25.6299	25.661	25.0379	25.1688	25.1838	24.8928	26.3855	25.4375	25.2892	25.4874	-0.148283	0.0498334	0.5423	0.920934	STRAP
Q9Y6E2	sp|Q9Y6E2|BZW2_HUMAN;sp|Q9Y6E2-2|BZW2_HUMAN	sp|Q9Y6E2|BZW2_HUMAN	>sp|Q9Y6E2|BZW2_HUMAN Basic leucine zipper and W2 domain-containing protein 2 OS=Homo sapiens GN=BZW2 PE=1 SV=1	10	48.162	25.7108	25.0995	25.4806	25.7897	25.4742	25.2371	24.9667	25.2719	27.6284	25.4303	25.5003	25.9557	0.0700275	0.525343	0.78458	0.57416	BZW2
Q92878	sp|Q92878|RAD50_HUMAN;sp|Q92878-2|RAD50_HUMAN;sp|Q92878-3|RAD50_HUMAN	sp|Q92878|RAD50_HUMAN;sp|Q92878-2|RAD50_HUMAN;sp|Q92878-3|RAD50_HUMAN	>sp|Q92878|RAD50_HUMAN DNA repair protein RAD50 OS=Homo sapiens GN=RAD50 PE=1 SV=1;>sp|Q92878-2|RAD50_HUMAN Isoform 2 of DNA repair protein RAD50 OS=Homo sapiens GN=RAD50;>sp|Q92878-3|RAD50_HUMAN Isoform 3 of DNA repair protein RAD50 OS=Homo sapiens GN=RAD	17	153.89	23.8818	26.1164	26.2661	20.688	23.7829	22.6892	22.3518	24.0815	24.9673	25.4214	22.3867	23.8002	-3.03475	-1.62123	0.0632615	0.210538	RAD50
Q13442	sp|Q13442|HAP28_HUMAN	sp|Q13442|HAP28_HUMAN	>sp|Q13442|HAP28_HUMAN 28 kDa heat- and acid-stable phosphoprotein OS=Homo sapiens GN=PDAP1 PE=1 SV=1	5	20.63	25.293	25.4984	25.4726	26.9398	26.0371	26.0562	24.9347	24.5564	26.9123	25.4213	26.3443	25.4678	0.923003	0.0464621	0.0388055	0.95252	PDAP1
P49773	sp|P49773|HINT1_HUMAN	sp|P49773|HINT1_HUMAN	>sp|P49773|HINT1_HUMAN Histidine triad nucleotide-binding protein 1 OS=Homo sapiens GN=HINT1 PE=1 SV=2	5	13.802	25.0467	25.8988	25.2847	24.7441	24.8352	25.1403	23.4438	23.6882	24.9678	25.4101	24.9065	24.0333	-0.503564	-1.37682	0.147256	0.062193	HINT1
Q8NI36	sp|Q8NI36|WDR36_HUMAN	sp|Q8NI36|WDR36_HUMAN	>sp|Q8NI36|WDR36_HUMAN WD repeat-containing protein 36 OS=Homo sapiens GN=WDR36 PE=1 SV=1	3	105.32	24.8711	25.9228	25.3632	18.6189	25.1389	24.8058	24.6241	24.4648	25.9371	25.3857	22.8545	25.0087	-2.53116	-0.377025	0.302723	0.535379	WDR36
P01617	sp|P01617|KV204_HUMAN;sp|P01614|KV201_HUMAN;sp|P06309|KV205_HUMAN;sp|P06310|KV206_HUMAN	sp|P01617|KV204_HUMAN;sp|P01614|KV201_HUMAN;sp|P06309|KV205_HUMAN;sp|P06310|KV206_HUMAN	>sp|P01617|KV204_HUMAN Ig kappa chain V-II region TEW OS=Homo sapiens PE=1 SV=1;>sp|P01614|KV201_HUMAN Ig kappa chain V-II region Cum OS=Homo sapiens PE=1 SV=1;>sp|P06309|KV205_HUMAN Ig kappa chain V-II region GM607 (Fragment) OS=Homo sapiens PE=4 SV=1;>sp	2	12.059	24.5982	26.1761	25.376	25.8785	25.7505	25.3726	25.2843	24.7214	25.9408	25.3834	25.6672	25.3155	0.283773	-0.0679268	0.586299	0.911792	KV204
Q12931	sp|Q12931-2|TRAP1_HUMAN;sp|Q12931|TRAP1_HUMAN	sp|Q12931-2|TRAP1_HUMAN;sp|Q12931|TRAP1_HUMAN	>sp|Q12931-2|TRAP1_HUMAN Isoform 2 of Heat shock protein 75 kDa, mitochondrial OS=Homo sapiens GN=TRAP1;>sp|Q12931|TRAP1_HUMAN Heat shock protein 75 kDa, mitochondrial OS=Homo sapiens GN=TRAP1 PE=1 SV=3	13	74.267	23.4656	26.8128	25.8539	25.5174	22.6854	23.6935	22.35	24.5129	23.6314	25.3774	23.9654	23.4981	-1.41202	-1.87936	0.336857	0.185478	TRAP1
P61086	sp|P61086|UBE2K_HUMAN;sp|P61086-3|UBE2K_HUMAN;sp|P61086-2|UBE2K_HUMAN	sp|P61086|UBE2K_HUMAN;sp|P61086-3|UBE2K_HUMAN;sp|P61086-2|UBE2K_HUMAN	>sp|P61086|UBE2K_HUMAN Ubiquitin-conjugating enzyme E2 K OS=Homo sapiens GN=UBE2K PE=1 SV=3;>sp|P61086-3|UBE2K_HUMAN Isoform 3 of Ubiquitin-conjugating enzyme E2 K OS=Homo sapiens GN=UBE2K;>sp|P61086-2|UBE2K_HUMAN Isoform 2 of Ubiquitin-conjugating enzyme	8	22.406	25.3107	25.2127	25.5749	26.695	25.2566	26.1485	25.7465	24.4926	26.8287	25.3661	26.0334	25.6893	0.667279	0.323183	0.198087	0.661019	UBE2K
P27348	sp|P27348|1433T_HUMAN	sp|P27348|1433T_HUMAN	>sp|P27348|1433T_HUMAN 14-3-3 protein theta OS=Homo sapiens GN=YWHAQ PE=1 SV=1	9	27.764	25.0794	25.9666	25.0453	25.8167	23.9337	24.6876	24.3774	24.36	25.062	25.3638	24.8127	24.5998	-0.551135	-0.763974	0.427515	0.114713	YWHAQ
P61026	sp|P61026|RAB10_HUMAN;sp|P59190-2|RAB15_HUMAN;sp|P59190|RAB15_HUMAN	sp|P61026|RAB10_HUMAN	>sp|P61026|RAB10_HUMAN Ras-related protein Rab-10 OS=Homo sapiens GN=RAB10 PE=1 SV=1	7	22.541	24.7074	25.9404	25.426	27.0285	25.562	25.2871	24.1307	24.7976	26.1521	25.3579	25.9592	25.0268	0.601253	-0.331146	0.406067	0.658107	RAB10
O60664	sp|O60664-4|PLIN3_HUMAN;sp|O60664|PLIN3_HUMAN;sp|O60664-3|PLIN3_HUMAN;sp|O60664-2|PLIN3_HUMAN	sp|O60664-4|PLIN3_HUMAN;sp|O60664|PLIN3_HUMAN;sp|O60664-3|PLIN3_HUMAN;sp|O60664-2|PLIN3_HUMAN	>sp|O60664-4|PLIN3_HUMAN Isoform 4 of Perilipin-3 OS=Homo sapiens GN=PLIN3;>sp|O60664|PLIN3_HUMAN Perilipin-3 OS=Homo sapiens GN=PLIN3 PE=1 SV=3;>sp|O60664-3|PLIN3_HUMAN Isoform 3 of Perilipin-3 OS=Homo sapiens GN=PLIN3;>sp|O60664-2|PLIN3_HUMAN Isoform 2 o	16	45.803	24.2095	26.1726	25.6817	27.8247	26.0009	27.0679	26.3501	25.5864	26.6997	25.3546	26.9645	26.2121	1.60992	0.857513	0.111969	0.272958	PLIN3
Q8WW12	sp|Q8WW12|PCNP_HUMAN;sp|Q8WW12-2|PCNP_HUMAN;sp|Q8WW12-3|PCNP_HUMAN	sp|Q8WW12|PCNP_HUMAN;sp|Q8WW12-2|PCNP_HUMAN	>sp|Q8WW12|PCNP_HUMAN PEST proteolytic signal-containing nuclear protein OS=Homo sapiens GN=PCNP PE=1 SV=2;>sp|Q8WW12-2|PCNP_HUMAN Isoform 2 of PEST proteolytic signal-containing nuclear protein OS=Homo sapiens GN=PCNP	6	18.925	25.4125	25.6932	24.9464	26.2282	25.148	25.7338	25.6706	25.3392	26.329	25.3507	25.7033	25.7796	0.352639	0.428879	0.406678	0.303299	PCNP
P52272	sp|P52272-2|HNRPM_HUMAN;sp|P52272|HNRPM_HUMAN	sp|P52272-2|HNRPM_HUMAN;sp|P52272|HNRPM_HUMAN	>sp|P52272-2|HNRPM_HUMAN Isoform 2 of Heterogeneous nuclear ribonucleoprotein M OS=Homo sapiens GN=HNRNPM;>sp|P52272|HNRPM_HUMAN Heterogeneous nuclear ribonucleoprotein M OS=Homo sapiens GN=HNRNPM PE=1 SV=3	9	73.62	24.1938	25.8319	26.024	24.8538	22.0388	23.869	24.8294	24.8499	24.5281	25.3499	23.5872	24.7358	-1.76268	-0.614057	0.155465	0.356723	HNRNPM
Q9Y520	sp|Q9Y520-2|PRC2C_HUMAN;sp|Q9Y520-3|PRC2C_HUMAN;sp|Q9Y520-6|PRC2C_HUMAN;sp|Q9Y520-4|PRC2C_HUMAN;sp|Q9Y520-5|PRC2C_HUMAN;sp|Q9Y520|PRC2C_HUMAN;sp|Q9Y520-7|PRC2C_HUMAN	sp|Q9Y520-2|PRC2C_HUMAN;sp|Q9Y520-3|PRC2C_HUMAN;sp|Q9Y520-6|PRC2C_HUMAN;sp|Q9Y520-4|PRC2C_HUMAN;sp|Q9Y520-5|PRC2C_HUMAN;sp|Q9Y520|PRC2C_HUMAN;sp|Q9Y520-7|PRC2C_HUMAN	>sp|Q9Y520-2|PRC2C_HUMAN Isoform 2 of Protein PRRC2C OS=Homo sapiens GN=PRRC2C;>sp|Q9Y520-3|PRC2C_HUMAN Isoform 3 of Protein PRRC2C OS=Homo sapiens GN=PRRC2C;>sp|Q9Y520-6|PRC2C_HUMAN Isoform 6 of Protein PRRC2C OS=Homo sapiens GN=PRRC2C;>sp|Q9Y520-4|PRC2C_	5	291.09	27.4143	28.1569	20.4554	28.7767	29.9138	28.442	27.3498	19.0029	29.4337	25.3422	29.0442	25.2621	3.702	-0.0800582	0.211716	0.985071	PRRC2C
O75534	sp|O75534-2|CSDE1_HUMAN;sp|O75534|CSDE1_HUMAN;sp|O75534-3|CSDE1_HUMAN;sp|O75534-4|CSDE1_HUMAN	sp|O75534-2|CSDE1_HUMAN;sp|O75534|CSDE1_HUMAN;sp|O75534-3|CSDE1_HUMAN;sp|O75534-4|CSDE1_HUMAN	>sp|O75534-2|CSDE1_HUMAN Isoform 2 of Cold shock domain-containing protein E1 OS=Homo sapiens GN=CSDE1;>sp|O75534|CSDE1_HUMAN Cold shock domain-containing protein E1 OS=Homo sapiens GN=CSDE1 PE=1 SV=2;>sp|O75534-3|CSDE1_HUMAN Isoform 3 of Cold shock domain	13	85.746	25.3044	25.6742	25.0206	25.996	25.0679	24.8745	24.452	24.7092	25.8903	25.3331	25.3128	25.0172	-0.0202802	-0.315909	0.961463	0.547645	CSDE1
P01859	sp|P01859|IGHG2_HUMAN;sp|P01860|IGHG3_HUMAN	sp|P01859|IGHG2_HUMAN;sp|P01860|IGHG3_HUMAN	>sp|P01859|IGHG2_HUMAN Ig gamma-2 chain C region OS=Homo sapiens GN=IGHG2 PE=1 SV=2;>sp|P01860|IGHG3_HUMAN Ig gamma-3 chain C region OS=Homo sapiens GN=IGHG3 PE=1 SV=2	2	35.9	25.1123	25.514	25.3395	25.6212	26.0143	25.1944	25.1486	24.9558	25.6451	25.3219	25.61	25.2498	0.288052	-0.0720874	0.33618	0.775222	IGHG2
Q14974	sp|Q14974|IMB1_HUMAN;sp|Q14974-2|IMB1_HUMAN	sp|Q14974|IMB1_HUMAN;sp|Q14974-2|IMB1_HUMAN	>sp|Q14974|IMB1_HUMAN Importin subunit beta-1 OS=Homo sapiens GN=KPNB1 PE=1 SV=2;>sp|Q14974-2|IMB1_HUMAN Isoform 2 of Importin subunit beta-1 OS=Homo sapiens GN=KPNB1	13	97.169	25.0401	25.8442	25.0718	26.7687	25.1432	25.3693	24.6191	24.9315	25.3505	25.3187	25.7604	24.967	0.441644	-0.35171	0.483369	0.356411	KPNB1
O43324	sp|O43324|MCA3_HUMAN;sp|O43324-2|MCA3_HUMAN	sp|O43324|MCA3_HUMAN;sp|O43324-2|MCA3_HUMAN	>sp|O43324|MCA3_HUMAN Eukaryotic translation elongation factor 1 epsilon-1 OS=Homo sapiens GN=EEF1E1 PE=1 SV=1;>sp|O43324-2|MCA3_HUMAN Isoform 2 of Eukaryotic translation elongation factor 1 epsilon-1 OS=Homo sapiens GN=EEF1E1	8	19.81	24.6859	25.8913	25.3772	25.4468	24.3958	24.3337	24.7226	24.4963	29.1497	25.3181	24.7254	26.1229	-0.592701	0.804745	0.303454	0.632002	EEF1E1
Q9NR56	sp|Q9NR56|MBNL1_HUMAN;sp|Q9NR56-7|MBNL1_HUMAN;sp|Q9NR56-6|MBNL1_HUMAN;sp|Q9NR56-2|MBNL1_HUMAN;sp|Q9NR56-5|MBNL1_HUMAN;sp|Q9NR56-3|MBNL1_HUMAN;sp|Q9NR56-4|MBNL1_HUMAN	sp|Q9NR56|MBNL1_HUMAN;sp|Q9NR56-7|MBNL1_HUMAN;sp|Q9NR56-6|MBNL1_HUMAN;sp|Q9NR56-2|MBNL1_HUMAN;sp|Q9NR56-5|MBNL1_HUMAN;sp|Q9NR56-3|MBNL1_HUMAN;sp|Q9NR56-4|MBNL1_HUMAN	>sp|Q9NR56|MBNL1_HUMAN Muscleblind-like protein 1 OS=Homo sapiens GN=MBNL1 PE=1 SV=2;>sp|Q9NR56-7|MBNL1_HUMAN Isoform 7 of Muscleblind-like protein 1 OS=Homo sapiens GN=MBNL1;>sp|Q9NR56-6|MBNL1_HUMAN Isoform 6 of Muscleblind-like protein 1 OS=Homo sapiens	6	41.817	24.5733	25.7427	25.6054	25.7028	24.6595	24.466	24.3135	25.1176	25.9672	25.3071	24.9428	25.1328	-0.364328	-0.174326	0.531563	0.78703	MBNL1
Q8IYB5	sp|Q8IYB5-3|SMAP1_HUMAN;sp|Q8IYB5-2|SMAP1_HUMAN;sp|Q8IYB5|SMAP1_HUMAN	sp|Q8IYB5-3|SMAP1_HUMAN;sp|Q8IYB5-2|SMAP1_HUMAN;sp|Q8IYB5|SMAP1_HUMAN	>sp|Q8IYB5-3|SMAP1_HUMAN Isoform 3 of Stromal membrane-associated protein 1 OS=Homo sapiens GN=SMAP1;>sp|Q8IYB5-2|SMAP1_HUMAN Isoform 2 of Stromal membrane-associated protein 1 OS=Homo sapiens GN=SMAP1;>sp|Q8IYB5|SMAP1_HUMAN Stromal membrane-associated pro	5	47.861	25.3071	25.7655	24.8372	26.026	25.2545	25.7919	25.3826	25.3563	25.8445	25.3033	25.6908	25.5278	0.387526	0.224499	0.332833	0.510795	SMAP1
P31943	sp|P31943|HNRH1_HUMAN;sp|P55795|HNRH2_HUMAN	sp|P31943|HNRH1_HUMAN	>sp|P31943|HNRH1_HUMAN Heterogeneous nuclear ribonucleoprotein H OS=Homo sapiens GN=HNRNPH1 PE=1 SV=4	6	49.229	24.0988	26.0229	25.7806	24.3981	23.1235	23.6889	23.42	24.185	24.7193	25.3008	23.7368	24.1081	-1.56393	-1.19266	0.0919059	0.169653	HNRNPH1
Q16851	sp|Q16851-2|UGPA_HUMAN;sp|Q16851|UGPA_HUMAN	sp|Q16851-2|UGPA_HUMAN;sp|Q16851|UGPA_HUMAN	>sp|Q16851-2|UGPA_HUMAN Isoform 2 of UTP--glucose-1-phosphate uridylyltransferase OS=Homo sapiens GN=UGP2;>sp|Q16851|UGPA_HUMAN UTP--glucose-1-phosphate uridylyltransferase OS=Homo sapiens GN=UGP2 PE=1 SV=5	9	55.676	25.1141	26.0071	24.7663	25.8102	25.3017	25.2362	25.0957	25.0045	25.7809	25.2958	25.4494	25.2937	0.153529	-0.0021345	0.7281	0.996389	UGP2
P49589	sp|P49589-2|SYCC_HUMAN;sp|P49589|SYCC_HUMAN;sp|P49589-3|SYCC_HUMAN	sp|P49589-2|SYCC_HUMAN;sp|P49589|SYCC_HUMAN;sp|P49589-3|SYCC_HUMAN	>sp|P49589-2|SYCC_HUMAN Isoform 2 of Cysteine--tRNA ligase, cytoplasmic OS=Homo sapiens GN=CARS;>sp|P49589|SYCC_HUMAN Cysteine--tRNA ligase, cytoplasmic OS=Homo sapiens GN=CARS PE=1 SV=3;>sp|P49589-3|SYCC_HUMAN Isoform 3 of Cysteine--tRNA ligase, cytoplasm	13	82.845	25.0743	25.8369	24.9733	25.9414	25.5528	25.5351	24.7714	25.0357	26.6876	25.2948	25.6764	25.4982	0.381627	0.203429	0.276491	0.772834	CARS
P63208	sp|P63208|SKP1_HUMAN;sp|P63208-2|SKP1_HUMAN	sp|P63208|SKP1_HUMAN;sp|P63208-2|SKP1_HUMAN	>sp|P63208|SKP1_HUMAN S-phase kinase-associated protein 1 OS=Homo sapiens GN=SKP1 PE=1 SV=2;>sp|P63208-2|SKP1_HUMAN Isoform 2 of S-phase kinase-associated protein 1 OS=Homo sapiens GN=SKP1	6	18.658	25.3626	25.3434	25.1603	23.6148	25.2366	24.7975	25.4177	25.5028	25.7199	25.2888	24.5496	25.5468	-0.739119	0.258048	0.204895	0.0801273	SKP1
Q12905	sp|Q12905|ILF2_HUMAN	sp|Q12905|ILF2_HUMAN	>sp|Q12905|ILF2_HUMAN Interleukin enhancer-binding factor 2 OS=Homo sapiens GN=ILF2 PE=1 SV=2	8	43.062	23.1778	25.8822	26.7932	23.6998	23.8539	24.5089	22.8399	24.2858	24.7541	25.2844	24.0209	23.96	-1.26351	-1.32444	0.31992	0.341848	ILF2
Q9BYN0	sp|Q9BYN0|SRXN1_HUMAN	sp|Q9BYN0|SRXN1_HUMAN	>sp|Q9BYN0|SRXN1_HUMAN Sulfiredoxin-1 OS=Homo sapiens GN=SRXN1 PE=1 SV=2	4	14.259	25.181	25.463	25.1859	25.6044	25.0932	25.2851	24.8841	24.7686	25.8945	25.2766	25.3276	25.1824	0.0509115	-0.0942368	0.786538	0.811301	SRXN1
P07942	sp|P07942|LAMB1_HUMAN	sp|P07942|LAMB1_HUMAN	>sp|P07942|LAMB1_HUMAN Laminin subunit beta-1 OS=Homo sapiens GN=LAMB1 PE=1 SV=2	2	198.04	24.7955	24.576	26.4546	26.2701	26.7335	23.8003	25.14	27.7009	25.6257	25.2754	25.6013	26.1555	0.325931	0.880176	0.779134	0.421651	LAMB1
Q969Q0	sp|Q969Q0|RL36L_HUMAN;sp|P83881|RL36A_HUMAN	sp|Q969Q0|RL36L_HUMAN;sp|P83881|RL36A_HUMAN	>sp|Q969Q0|RL36L_HUMAN 60S ribosomal protein L36a-like OS=Homo sapiens GN=RPL36AL PE=1 SV=3;>sp|P83881|RL36A_HUMAN 60S ribosomal protein L36a OS=Homo sapiens GN=RPL36A PE=1 SV=2	6	12.469	24.5495	25.3807	25.8865	24.63	24.6635	24.0269	24.6637	24.8682	25.458	25.2722	24.4402	24.9967	-0.832072	-0.275564	0.132387	0.578816	RPL36AL
Q15003	sp|Q15003|CND2_HUMAN;sp|Q15003-2|CND2_HUMAN	sp|Q15003|CND2_HUMAN;sp|Q15003-2|CND2_HUMAN	>sp|Q15003|CND2_HUMAN Condensin complex subunit 2 OS=Homo sapiens GN=NCAPH PE=1 SV=3;>sp|Q15003-2|CND2_HUMAN Isoform 2 of Condensin complex subunit 2 OS=Homo sapiens GN=NCAPH	14	82.562	24.865	25.5882	25.3524	20.3889	22.9588	23.4531	24.1402	24.1389	27.3022	25.2685	22.2669	25.1938	-3.00157	-0.0747111	0.0368006	0.947953	NCAPH
P61586	sp|P61586|RHOA_HUMAN	sp|P61586|RHOA_HUMAN	>sp|P61586|RHOA_HUMAN Transforming protein RhoA OS=Homo sapiens GN=RHOA PE=1 SV=1	5	21.768	24.9513	25.3249	25.5224	25.9362	25.1372	25.7815	25.0456	24.9296	26.2871	25.2662	25.6183	25.4208	0.352104	0.154591	0.300686	0.756553	RHOA
Q9H3K6	sp|Q9H3K6|BOLA2_HUMAN;sp|Q9H3K6-2|BOLA2_HUMAN	sp|Q9H3K6|BOLA2_HUMAN;sp|Q9H3K6-2|BOLA2_HUMAN	>sp|Q9H3K6|BOLA2_HUMAN BolA-like protein 2 OS=Homo sapiens GN=BOLA2 PE=1 SV=1;>sp|Q9H3K6-2|BOLA2_HUMAN Isoform 2 of BolA-like protein 2 OS=Homo sapiens GN=BOLA2	4	10.116	24.9029	25.606	25.2866	25.7205	24.1056	25.5043	24.8047	24.8521	26.0916	25.2652	25.1101	25.2495	-0.155064	-0.0156982	0.790291	0.974836	BOLA2
Q9NRV9	sp|Q9NRV9|HEBP1_HUMAN	sp|Q9NRV9|HEBP1_HUMAN	>sp|Q9NRV9|HEBP1_HUMAN Heme-binding protein 1 OS=Homo sapiens GN=HEBP1 PE=1 SV=1	6	21.097	25.082	25.7037	24.9762	26.1579	25.0068	25.8921	25.0934	24.6548	25.0507	25.2539	25.6856	24.933	0.431646	-0.320988	0.357474	0.294701	HEBP1
Q9Y371	sp|Q9Y371|SHLB1_HUMAN;sp|Q9Y371-2|SHLB1_HUMAN;sp|Q9Y371-3|SHLB1_HUMAN	sp|Q9Y371|SHLB1_HUMAN;sp|Q9Y371-2|SHLB1_HUMAN;sp|Q9Y371-3|SHLB1_HUMAN	>sp|Q9Y371|SHLB1_HUMAN Endophilin-B1 OS=Homo sapiens GN=SH3GLB1 PE=1 SV=1;>sp|Q9Y371-2|SHLB1_HUMAN Isoform 2 of Endophilin-B1 OS=Homo sapiens GN=SH3GLB1;>sp|Q9Y371-3|SHLB1_HUMAN Isoform 3 of Endophilin-B1 OS=Homo sapiens GN=SH3GLB1	7	40.796	26.2382	25.6101	23.8736	26.0756	25.6874	25.633	26.0455	25.5517	26.6606	25.2407	25.7987	26.0859	0.55802	0.845254	0.482024	0.337547	SH3GLB1
Q16777	sp|Q16777|H2A2C_HUMAN;sp|Q6FI13|H2A2A_HUMAN;sp|Q99878|H2A1J_HUMAN;sp|Q96KK5|H2A1H_HUMAN;sp|Q9BTM1|H2AJ_HUMAN;sp|P20671|H2A1D_HUMAN;sp|P0C0S8|H2A1_HUMAN;sp|Q93077|H2A1C_HUMAN;sp|Q7L7L0|H2A3_HUMAN;sp|P04908|H2A1B_HUMAN;sp|Q9BTM1-2|H2AJ_HUMAN	sp|Q16777|H2A2C_HUMAN;sp|Q6FI13|H2A2A_HUMAN;sp|Q99878|H2A1J_HUMAN;sp|Q96KK5|H2A1H_HUMAN;sp|Q9BTM1|H2AJ_HUMAN;sp|P20671|H2A1D_HUMAN;sp|P0C0S8|H2A1_HUMAN;sp|Q93077|H2A1C_HUMAN;sp|Q7L7L0|H2A3_HUMAN;sp|P04908|H2A1B_HUMAN;sp|Q9BTM1-2|H2AJ_HUMAN	>sp|Q16777|H2A2C_HUMAN Histone H2A type 2-C OS=Homo sapiens GN=HIST2H2AC PE=1 SV=4;>sp|Q6FI13|H2A2A_HUMAN Histone H2A type 2-A OS=Homo sapiens GN=HIST2H2AA3 PE=1 SV=3;>sp|Q99878|H2A1J_HUMAN Histone H2A type 1-J OS=Homo sapiens GN=HIST1H2AJ PE=1 SV=3;>sp|Q9	3	13.988	20.6299	27.3395	27.7492	19.5021	20.0668	26.5423	20.8161	27.0144	27.9124	25.2395	22.0371	25.2476	-3.20247	0.00806764	0.377452	0.998115	HIST2H2AC
Q5TZA2	sp|Q5TZA2|CROCC_HUMAN;sp|Q5TZA2-2|CROCC_HUMAN	sp|Q5TZA2|CROCC_HUMAN;sp|Q5TZA2-2|CROCC_HUMAN	>sp|Q5TZA2|CROCC_HUMAN Rootletin OS=Homo sapiens GN=CROCC PE=1 SV=1;>sp|Q5TZA2-2|CROCC_HUMAN Isoform 2 of Rootletin OS=Homo sapiens GN=CROCC	4	228.52	24.867	25.2621	25.5675	25.0814	25.5215	24.4657	24.999	24.3555	26.2388	25.2322	25.0229	25.1977	-0.209283	-0.0344259	0.59924	0.956173	CROCC
Q96IZ0	sp|Q96IZ0|PAWR_HUMAN;sp|Q9ULJ8|NEB1_HUMAN;sp|Q9ULJ8-5|NEB1_HUMAN	sp|Q96IZ0|PAWR_HUMAN	>sp|Q96IZ0|PAWR_HUMAN PRKC apoptosis WT1 regulator protein OS=Homo sapiens GN=PAWR PE=1 SV=1	7	36.567	24.8932	25.3912	25.4099	25.5607	24.4247	25.5508	24.4269	24.5199	25.8233	25.2314	25.1787	24.9234	-0.0526977	-0.308048	0.904679	0.55711	PAWR
Q9Y617	sp|Q9Y617-2|SERC_HUMAN;sp|Q9Y617|SERC_HUMAN	sp|Q9Y617-2|SERC_HUMAN;sp|Q9Y617|SERC_HUMAN	>sp|Q9Y617-2|SERC_HUMAN Isoform 2 of Phosphoserine aminotransferase OS=Homo sapiens GN=PSAT1;>sp|Q9Y617|SERC_HUMAN Phosphoserine aminotransferase OS=Homo sapiens GN=PSAT1 PE=1 SV=2	10	35.188	25.4924	25.8074	24.3295	26.6468	25.3583	25.0624	24.6315	23.2687	25.8723	25.2098	25.6892	24.5909	0.479359	-0.618943	0.509226	0.518806	PSAT1
P05120	sp|P05120|PAI2_HUMAN	sp|P05120|PAI2_HUMAN	>sp|P05120|PAI2_HUMAN Plasminogen activator inhibitor 2 OS=Homo sapiens GN=SERPINB2 PE=1 SV=2	9	46.596	24.8781	25.4982	25.2327	26.1791	25.2418	25.5357	24.0963	24.4437	25.9445	25.203	25.6522	24.8281	0.449187	-0.374853	0.245038	0.562809	SERPINB2
O43237	sp|O43237|DC1L2_HUMAN;sp|O43237-2|DC1L2_HUMAN	sp|O43237|DC1L2_HUMAN;sp|O43237-2|DC1L2_HUMAN	>sp|O43237|DC1L2_HUMAN Cytoplasmic dynein 1 light intermediate chain 2 OS=Homo sapiens GN=DYNC1LI2 PE=1 SV=1;>sp|O43237-2|DC1L2_HUMAN Isoform 2 of Cytoplasmic dynein 1 light intermediate chain 2 OS=Homo sapiens GN=DYNC1LI2	9	54.099	25.0696	25.5634	24.9759	25.1609	24.4206	24.5475	24.6134	25.1171	26.5634	25.203	24.7097	25.4313	-0.493279	0.228319	0.166804	0.728099	DYNC1LI2
Q12792	sp|Q12792|TWF1_HUMAN;sp|Q12792-3|TWF1_HUMAN;sp|Q12792-4|TWF1_HUMAN	sp|Q12792|TWF1_HUMAN;sp|Q12792-3|TWF1_HUMAN;sp|Q12792-4|TWF1_HUMAN	>sp|Q12792|TWF1_HUMAN Twinfilin-1 OS=Homo sapiens GN=TWF1 PE=1 SV=3;>sp|Q12792-3|TWF1_HUMAN Isoform 3 of Twinfilin-1 OS=Homo sapiens GN=TWF1;>sp|Q12792-4|TWF1_HUMAN Isoform 4 of Twinfilin-1 OS=Homo sapiens GN=TWF1	12	40.282	24.8211	26.0291	24.753	26.1202	24.5974	25.4315	25.0917	24.8003	25.7165	25.2011	25.383	25.2028	0.181928	0.0017682	0.778505	0.99732	TWF1
P49748	sp|P49748|ACADV_HUMAN;sp|P49748-3|ACADV_HUMAN;sp|P49748-2|ACADV_HUMAN	sp|P49748|ACADV_HUMAN;sp|P49748-3|ACADV_HUMAN;sp|P49748-2|ACADV_HUMAN	>sp|P49748|ACADV_HUMAN Very long-chain specific acyl-CoA dehydrogenase, mitochondrial OS=Homo sapiens GN=ACADVL PE=1 SV=1;>sp|P49748-3|ACADV_HUMAN Isoform 3 of Very long-chain specific acyl-CoA dehydrogenase, mitochondrial OS=Homo sapiens GN=ACADVL;>sp|P49	14	70.389	22.5243	26.6796	26.3968	22.0062	21.5005	21.8949	22.2227	23.7269	22.2946	25.2002	21.8005	22.748	-3.39969	-2.45219	0.0653746	0.160885	ACADVL
Q9BY44	sp|Q9BY44|EIF2A_HUMAN;sp|Q9BY44-3|EIF2A_HUMAN;sp|Q9BY44-4|EIF2A_HUMAN;sp|Q9BY44-2|EIF2A_HUMAN	sp|Q9BY44|EIF2A_HUMAN;sp|Q9BY44-3|EIF2A_HUMAN;sp|Q9BY44-4|EIF2A_HUMAN	>sp|Q9BY44|EIF2A_HUMAN Eukaryotic translation initiation factor 2A OS=Homo sapiens GN=EIF2A PE=1 SV=3;>sp|Q9BY44-3|EIF2A_HUMAN Isoform 3 of Eukaryotic translation initiation factor 2A OS=Homo sapiens GN=EIF2A;>sp|Q9BY44-4|EIF2A_HUMAN Isoform 4 of Eukaryoti	15	64.989	24.5253	25.7545	25.3174	26.0447	25.1598	23.9199	25.1659	24.1136	25.7398	25.1991	25.0415	25.0064	-0.157585	-0.192634	0.836024	0.763025	EIF2A
P22061	sp|P22061|PIMT_HUMAN;sp|P22061-2|PIMT_HUMAN	sp|P22061|PIMT_HUMAN;sp|P22061-2|PIMT_HUMAN	>sp|P22061|PIMT_HUMAN Protein-L-isoaspartate(D-aspartate) O-methyltransferase OS=Homo sapiens GN=PCMT1 PE=1 SV=4;>sp|P22061-2|PIMT_HUMAN Isoform 2 of Protein-L-isoaspartate(D-aspartate) O-methyltransferase OS=Homo sapiens GN=PCMT1	5	24.636	24.3187	25.6927	25.563	24.7491	24.6434	23.9561	23.9319	23.5919	25.0066	25.1914	24.4495	24.1768	-0.741916	-1.01462	0.214703	0.172263	PCMT1
Q96B97	sp|Q96B97-3|SH3K1_HUMAN;sp|Q96B97-2|SH3K1_HUMAN;sp|Q96B97|SH3K1_HUMAN	sp|Q96B97-3|SH3K1_HUMAN;sp|Q96B97-2|SH3K1_HUMAN;sp|Q96B97|SH3K1_HUMAN	>sp|Q96B97-3|SH3K1_HUMAN Isoform 3 of SH3 domain-containing kinase-binding protein 1 OS=Homo sapiens GN=SH3KBP1;>sp|Q96B97-2|SH3K1_HUMAN Isoform 2 of SH3 domain-containing kinase-binding protein 1 OS=Homo sapiens GN=SH3KBP1;>sp|Q96B97|SH3K1_HUMAN SH3 domai	13	46.609	25.2615	25.2689	25.0349	26.0614	25.6706	26.0103	25.1606	25.2582	26.9371	25.1885	25.9141	25.7853	0.725592	0.596827	0.00741621	0.362863	SH3KBP1
Q08211	sp|Q08211|DHX9_HUMAN;sp|Q08211-2|DHX9_HUMAN	sp|Q08211|DHX9_HUMAN	>sp|Q08211|DHX9_HUMAN ATP-dependent RNA helicase A OS=Homo sapiens GN=DHX9 PE=1 SV=4	12	140.96	24.1966	25.9166	25.4017	25.772	24.486	24.3657	24.2918	25.0178	25.309	25.1716	24.8746	24.8729	-0.297034	-0.298744	0.684762	0.640704	DHX9
P52565	sp|P52565|GDIR1_HUMAN;sp|P52565-2|GDIR1_HUMAN	sp|P52565|GDIR1_HUMAN;sp|P52565-2|GDIR1_HUMAN	>sp|P52565|GDIR1_HUMAN Rho GDP-dissociation inhibitor 1 OS=Homo sapiens GN=ARHGDIA PE=1 SV=3;>sp|P52565-2|GDIR1_HUMAN Isoform 2 of Rho GDP-dissociation inhibitor 1 OS=Homo sapiens GN=ARHGDIA	3	23.207	24.492	26.2318	24.7405	26.1051	24.9238	24.4107	23.7339	23.6983	25.3458	25.1548	25.1465	24.2593	-0.00826763	-0.895461	0.991615	0.308605	ARHGDIA
Q02750	sp|Q02750|MP2K1_HUMAN;sp|Q02750-2|MP2K1_HUMAN	sp|Q02750|MP2K1_HUMAN;sp|Q02750-2|MP2K1_HUMAN	>sp|Q02750|MP2K1_HUMAN Dual specificity mitogen-activated protein kinase kinase 1 OS=Homo sapiens GN=MAP2K1 PE=1 SV=2;>sp|Q02750-2|MP2K1_HUMAN Isoform 2 of Dual specificity mitogen-activated protein kinase kinase 1 OS=Homo sapiens GN=MAP2K1	11	43.439	25.6965	24.8749	24.8798	27.1003	25.9589	25.8068	25.3438	25.6883	26.4417	25.1504	26.2887	25.8246	1.13825	0.67421	0.0813396	0.186899	MAP2K1
Q13177	sp|Q13177|PAK2_HUMAN	sp|Q13177|PAK2_HUMAN	>sp|Q13177|PAK2_HUMAN Serine/threonine-protein kinase PAK 2 OS=Homo sapiens GN=PAK2 PE=1 SV=3	13	58.042	25.2895	25.5297	24.6167	26.1921	24.803	25.867	24.4388	24.4438	25.6594	25.1453	25.6207	24.8473	0.475412	-0.29797	0.396085	0.575529	PAK2
P48444	sp|P48444|COPD_HUMAN;sp|P48444-2|COPD_HUMAN	sp|P48444|COPD_HUMAN;sp|P48444-2|COPD_HUMAN	>sp|P48444|COPD_HUMAN Coatomer subunit delta OS=Homo sapiens GN=ARCN1 PE=1 SV=1;>sp|P48444-2|COPD_HUMAN Isoform 2 of Coatomer subunit delta OS=Homo sapiens GN=ARCN1	12	57.21	24.684	25.8049	24.9274	24.3585	24.4652	23.5718	24.296	24.4287	25.8793	25.1388	24.1318	24.868	-1.00691	-0.270786	0.0848889	0.680421	ARCN1
P61160	sp|P61160|ARP2_HUMAN;sp|P61160-2|ARP2_HUMAN	sp|P61160|ARP2_HUMAN;sp|P61160-2|ARP2_HUMAN	>sp|P61160|ARP2_HUMAN Actin-related protein 2 OS=Homo sapiens GN=ACTR2 PE=1 SV=1;>sp|P61160-2|ARP2_HUMAN Isoform 2 of Actin-related protein 2 OS=Homo sapiens GN=ACTR2	6	44.76	24.8385	25.2917	25.2567	25.6098	24.9991	24.9404	25.152	24.6421	25.1533	25.129	25.1831	24.9824	0.0541342	-0.146517	0.84456	0.548669	ACTR2
P37837	sp|P37837|TALDO_HUMAN	sp|P37837|TALDO_HUMAN	>sp|P37837|TALDO_HUMAN Transaldolase OS=Homo sapiens GN=TALDO1 PE=1 SV=2	7	37.54	24.7425	26.0817	24.5442	23.6985	24.2618	23.4618	22.7177	24.4157	25.373	25.1228	23.8074	24.1688	-1.31537	-0.953987	0.0708311	0.355663	TALDO1
P60891	sp|P60891|PRPS1_HUMAN;sp|P21108|PRPS3_HUMAN;sp|P60891-2|PRPS1_HUMAN	sp|P60891|PRPS1_HUMAN;sp|P21108|PRPS3_HUMAN;sp|P60891-2|PRPS1_HUMAN	>sp|P60891|PRPS1_HUMAN Ribose-phosphate pyrophosphokinase 1 OS=Homo sapiens GN=PRPS1 PE=1 SV=2;>sp|P21108|PRPS3_HUMAN Ribose-phosphate pyrophosphokinase 3 OS=Homo sapiens GN=PRPS1L1 PE=1 SV=2;>sp|P60891-2|PRPS1_HUMAN Isoform 2 of Ribose-phosphate pyrophosp	5	34.834	24.9708	24.9848	25.3999	24.7017	25.2495	25.6261	24.5208	23.994	25.3989	25.1185	25.1924	24.6379	0.0739365	-0.480562	0.819254	0.329548	PRPS1
Q96JB3	sp|Q96JB3-2|HIC2_HUMAN;sp|Q96JB3|HIC2_HUMAN	sp|Q96JB3-2|HIC2_HUMAN;sp|Q96JB3|HIC2_HUMAN	>sp|Q96JB3-2|HIC2_HUMAN Isoform 2 of Hypermethylated in cancer 2 protein OS=Homo sapiens GN=HIC2;>sp|Q96JB3|HIC2_HUMAN Hypermethylated in cancer 2 protein OS=Homo sapiens GN=HIC2 PE=1 SV=2	2	64.227	25.0055	25.3628	24.987	25.6919	22.4161	25.2701	25.1987	25.2371	25.9218	25.1184	24.4594	25.4525	-0.659081	0.334077	0.559273	0.275693	HIC2
P54727	sp|P54727|RD23B_HUMAN;sp|P54727-2|RD23B_HUMAN	sp|P54727|RD23B_HUMAN	>sp|P54727|RD23B_HUMAN UV excision repair protein RAD23 homolog B OS=Homo sapiens GN=RAD23B PE=1 SV=1	6	43.171	24.8024	25.3468	25.1925	24.7827	22.4421	24.399	24.6051	23.8395	24.7957	25.1139	23.8746	24.4134	-1.23934	-0.700501	0.170484	0.104037	RAD23B
Q96AE4	sp|Q96AE4|FUBP1_HUMAN;sp|Q96AE4-2|FUBP1_HUMAN	sp|Q96AE4|FUBP1_HUMAN;sp|Q96AE4-2|FUBP1_HUMAN	>sp|Q96AE4|FUBP1_HUMAN Far upstream element-binding protein 1 OS=Homo sapiens GN=FUBP1 PE=1 SV=3;>sp|Q96AE4-2|FUBP1_HUMAN Isoform 2 of Far upstream element-binding protein 1 OS=Homo sapiens GN=FUBP1	11	67.56	24.4881	25.7518	25.0926	24.7619	23.4187	25.4858	24.3001	24.8113	25.8267	25.1108	24.5555	24.9794	-0.555372	-0.131456	0.476081	0.83133	FUBP1
Q9NP79	sp|Q9NP79|VTA1_HUMAN;sp|Q9NP79-2|VTA1_HUMAN	sp|Q9NP79|VTA1_HUMAN;sp|Q9NP79-2|VTA1_HUMAN	>sp|Q9NP79|VTA1_HUMAN Vacuolar protein sorting-associated protein VTA1 homolog OS=Homo sapiens GN=VTA1 PE=1 SV=1;>sp|Q9NP79-2|VTA1_HUMAN Isoform 2 of Vacuolar protein sorting-associated protein VTA1 homolog OS=Homo sapiens GN=VTA1	6	33.879	25.0068	25.4183	24.8743	26.9023	25.9442	25.9829	25.4666	25.0973	26.9512	25.0998	26.2765	25.8383	1.17668	0.738569	0.0291021	0.278665	VTA1
P55327	sp|P55327-2|TPD52_HUMAN;sp|P55327-4|TPD52_HUMAN;sp|P55327|TPD52_HUMAN;sp|P55327-7|TPD52_HUMAN;sp|P55327-5|TPD52_HUMAN;sp|P55327-6|TPD52_HUMAN;sp|P55327-3|TPD52_HUMAN;sp|P55327-8|TPD52_HUMAN	sp|P55327-2|TPD52_HUMAN;sp|P55327-4|TPD52_HUMAN;sp|P55327|TPD52_HUMAN;sp|P55327-7|TPD52_HUMAN;sp|P55327-5|TPD52_HUMAN;sp|P55327-6|TPD52_HUMAN;sp|P55327-3|TPD52_HUMAN;sp|P55327-8|TPD52_HUMAN	>sp|P55327-2|TPD52_HUMAN Isoform 2 of Tumor protein D52 OS=Homo sapiens GN=TPD52;>sp|P55327-4|TPD52_HUMAN Isoform 4 of Tumor protein D52 OS=Homo sapiens GN=TPD52;>sp|P55327|TPD52_HUMAN Tumor protein D52 OS=Homo sapiens GN=TPD52 PE=1 SV=2;>sp|P55327-7|TPD52	4	19.863	24.8129	25.4676	25.0164	25.3955	25.3329	25.7061	24.1032	24.207	26.6239	25.099	25.4782	24.978	0.379181	-0.120963	0.167618	0.893205	TPD52
P62841	sp|P62841|RS15_HUMAN	sp|P62841|RS15_HUMAN	>sp|P62841|RS15_HUMAN 40S ribosomal protein S15 OS=Homo sapiens GN=RPS15 PE=1 SV=2	5	17.04	23.8562	25.5575	25.8824	24.2632	24.5792	24.3351	24.0175	24.4755	25.2025	25.0987	24.3925	24.5651	-0.706183	-0.533538	0.328775	0.498013	RPS15
P30048	sp|P30048-2|PRDX3_HUMAN;sp|P30048|PRDX3_HUMAN	sp|P30048-2|PRDX3_HUMAN;sp|P30048|PRDX3_HUMAN	>sp|P30048-2|PRDX3_HUMAN Isoform 2 of Thioredoxin-dependent peroxide reductase, mitochondrial OS=Homo sapiens GN=PRDX3;>sp|P30048|PRDX3_HUMAN Thioredoxin-dependent peroxide reductase, mitochondrial OS=Homo sapiens GN=PRDX3 PE=1 SV=3	6	25.838	22.9295	26.1949	26.1632	23.6063	23.9282	23.406	22.5921	23.3168	24.3611	25.0959	23.6468	23.4234	-1.44906	-1.67251	0.255866	0.235423	PRDX3
Q7L2H7	sp|Q7L2H7|EIF3M_HUMAN;sp|Q7L2H7-2|EIF3M_HUMAN	sp|Q7L2H7|EIF3M_HUMAN;sp|Q7L2H7-2|EIF3M_HUMAN	>sp|Q7L2H7|EIF3M_HUMAN Eukaryotic translation initiation factor 3 subunit M OS=Homo sapiens GN=EIF3M PE=1 SV=1;>sp|Q7L2H7-2|EIF3M_HUMAN Isoform 2 of Eukaryotic translation initiation factor 3 subunit M OS=Homo sapiens GN=EIF3M	10	42.502	23.9282	25.9576	25.301	24.7784	23.5821	22.9546	24.0823	23.9193	25.8906	25.0622	23.7717	24.6307	-1.29056	-0.431513	0.18298	0.645833	EIF3M
Q92598	sp|Q92598-2|HS105_HUMAN;sp|Q92598-3|HS105_HUMAN;sp|Q92598|HS105_HUMAN;sp|Q92598-4|HS105_HUMAN	sp|Q92598-2|HS105_HUMAN;sp|Q92598-3|HS105_HUMAN;sp|Q92598|HS105_HUMAN;sp|Q92598-4|HS105_HUMAN	>sp|Q92598-2|HS105_HUMAN Isoform Beta of Heat shock protein 105 kDa OS=Homo sapiens GN=HSPH1;>sp|Q92598-3|HS105_HUMAN Isoform 3 of Heat shock protein 105 kDa OS=Homo sapiens GN=HSPH1;>sp|Q92598|HS105_HUMAN Heat shock protein 105 kDa OS=Homo sapiens GN=HSPH	10	92.115	24.1098	25.8354	25.2378	24.41	24.7878	25.2885	24.024	24.8406	25.8518	25.061	24.8288	24.9055	-0.232248	-0.155506	0.702735	0.842093	HSPH1
P40429	sp|P40429|RL13A_HUMAN;sp|Q6NVV1|R13P3_HUMAN	sp|P40429|RL13A_HUMAN	>sp|P40429|RL13A_HUMAN 60S ribosomal protein L13a OS=Homo sapiens GN=RPL13A PE=1 SV=2	6	23.577	23.6271	26.0301	25.5238	23.1248	21.9142	22.2142	21.9345	24.4429	25.2577	25.0603	22.4177	23.8784	-2.64258	-1.18197	0.0318332	0.394092	RPL13A
Q02878	sp|Q02878|RL6_HUMAN	sp|Q02878|RL6_HUMAN	>sp|Q02878|RL6_HUMAN 60S ribosomal protein L6 OS=Homo sapiens GN=RPL6 PE=1 SV=3	10	32.728	22.6232	26.8313	25.6987	23.0094	21.8753	22.7434	22.7035	24.1851	25.3805	25.0511	22.5427	24.0897	-2.50837	-0.961373	0.126527	0.550479	RPL6
O60488	sp|O60488-2|ACSL4_HUMAN;sp|O60488|ACSL4_HUMAN	sp|O60488-2|ACSL4_HUMAN;sp|O60488|ACSL4_HUMAN	>sp|O60488-2|ACSL4_HUMAN Isoform Short of Long-chain-fatty-acid--CoA ligase 4 OS=Homo sapiens GN=ACSL4;>sp|O60488|ACSL4_HUMAN Long-chain-fatty-acid--CoA ligase 4 OS=Homo sapiens GN=ACSL4 PE=1 SV=2	10	74.435	24.8804	25.4019	24.8699	23.4535	24.6568	23.95	24.7809	24.1375	25.2757	25.0508	24.0201	24.7314	-1.03067	-0.31937	0.0577427	0.440569	ACSL4
P40616	sp|P40616-2|ARL1_HUMAN;sp|P40616|ARL1_HUMAN	sp|P40616-2|ARL1_HUMAN;sp|P40616|ARL1_HUMAN	>sp|P40616-2|ARL1_HUMAN Isoform 2 of ADP-ribosylation factor-like protein 1 OS=Homo sapiens GN=ARL1;>sp|P40616|ARL1_HUMAN ADP-ribosylation factor-like protein 1 OS=Homo sapiens GN=ARL1 PE=1 SV=1	5	18.565	24.9015	25.5176	24.7183	25.6666	23.8118	24.8581	24.2736	24.7237	26.2763	25.0458	24.7788	25.0912	-0.26694	0.0454537	0.673806	0.94785	ARL1
P27694	sp|P27694|RFA1_HUMAN	sp|P27694|RFA1_HUMAN	>sp|P27694|RFA1_HUMAN Replication protein A 70 kDa DNA-binding subunit OS=Homo sapiens GN=RPA1 PE=1 SV=2	11	68.137	24.5678	25.3104	25.2531	24.9018	24.2397	24.4266	25.394	25.0684	25.3637	25.0438	24.5227	25.2754	-0.521082	0.231587	0.167473	0.423693	RPA1
O95793	sp|O95793-2|STAU1_HUMAN;sp|O95793|STAU1_HUMAN;sp|O95793-3|STAU1_HUMAN	sp|O95793-2|STAU1_HUMAN;sp|O95793|STAU1_HUMAN;sp|O95793-3|STAU1_HUMAN	>sp|O95793-2|STAU1_HUMAN Isoform Short of Double-stranded RNA-binding protein Staufen homolog 1 OS=Homo sapiens GN=STAU1;>sp|O95793|STAU1_HUMAN Double-stranded RNA-binding protein Staufen homolog 1 OS=Homo sapiens GN=STAU1 PE=1 SV=2;>sp|O95793-3|STAU1_HUMA	7	54.933	24.5984	25.4198	25.1113	25.0233	24.5865	24.2556	24.8598	24.6693	25.363	25.0432	24.6218	24.9641	-0.421411	-0.0791277	0.266767	0.814929	STAU1
P51991	sp|P51991-2|ROA3_HUMAN;sp|P51991|ROA3_HUMAN	sp|P51991-2|ROA3_HUMAN;sp|P51991|ROA3_HUMAN	>sp|P51991-2|ROA3_HUMAN Isoform 2 of Heterogeneous nuclear ribonucleoprotein A3 OS=Homo sapiens GN=HNRNPA3;>sp|P51991|ROA3_HUMAN Heterogeneous nuclear ribonucleoprotein A3 OS=Homo sapiens GN=HNRNPA3 PE=1 SV=2	6	37.029	24.2537	25.5291	25.3336	24.8595	24.2262	24.0962	23.6135	24.2953	24.8601	25.0388	24.394	24.2563	-0.644801	-0.782457	0.234785	0.218034	HNRNPA3
Q13162	sp|Q13162|PRDX4_HUMAN	sp|Q13162|PRDX4_HUMAN	>sp|Q13162|PRDX4_HUMAN Peroxiredoxin-4 OS=Homo sapiens GN=PRDX4 PE=1 SV=1	5	30.54	24.3213	25.4751	25.313	24.4589	22.9114	24.0723	23.7467	24.2172	24.982	25.0365	23.8142	24.3153	-1.22227	-0.721156	0.106372	0.229901	PRDX4
P49411	sp|P49411|EFTU_HUMAN	sp|P49411|EFTU_HUMAN	>sp|P49411|EFTU_HUMAN Elongation factor Tu, mitochondrial OS=Homo sapiens GN=TUFM PE=1 SV=2	10	49.541	23.8536	26.1182	25.137	26.442	25.9409	24.1484	23.5244	20.7735	24.2023	25.0363	25.5104	22.8334	0.47415	-2.20285	0.646043	0.149425	TUFM
P25685	sp|P25685|DNJB1_HUMAN;sp|P25685-2|DNJB1_HUMAN	sp|P25685|DNJB1_HUMAN;sp|P25685-2|DNJB1_HUMAN	>sp|P25685|DNJB1_HUMAN DnaJ homolog subfamily B member 1 OS=Homo sapiens GN=DNAJB1 PE=1 SV=4;>sp|P25685-2|DNJB1_HUMAN Isoform 2 of DnaJ homolog subfamily B member 1 OS=Homo sapiens GN=DNAJB1	9	38.044	24.7501	25.5133	24.8237	25.4012	24.8451	24.7694	24.869	24.5793	25.2675	25.029	25.0053	24.9053	-0.0237631	-0.123728	0.943357	0.714038	DNAJB1
P06888	sp|P06888|LV109_HUMAN;sp|P01702|LV104_HUMAN;sp|P01701|LV103_HUMAN;sp|P06316|LV107_HUMAN	sp|P06888|LV109_HUMAN;sp|P01702|LV104_HUMAN;sp|P01701|LV103_HUMAN;sp|P06316|LV107_HUMAN	>sp|P06888|LV109_HUMAN Ig lambda chain V-I region EPS OS=Homo sapiens PE=1 SV=1;>sp|P01702|LV104_HUMAN Ig lambda chain V-I region NIG-64 OS=Homo sapiens PE=1 SV=1;>sp|P01701|LV103_HUMAN Ig lambda chain V-I region NEW OS=Homo sapiens PE=1 SV=1;>sp|P06316|LV	2	11.414	24.4258	25.0849	25.5752	25.7441	25.7514	24.428	25.0292	25.0328	25.5818	25.0286	25.3078	25.2146	0.279181	0.185966	0.639456	0.650395	LV109
P62847	sp|P62847-2|RS24_HUMAN;sp|P62847-3|RS24_HUMAN;sp|P62847|RS24_HUMAN;sp|P62847-4|RS24_HUMAN	sp|P62847-2|RS24_HUMAN;sp|P62847-3|RS24_HUMAN;sp|P62847|RS24_HUMAN;sp|P62847-4|RS24_HUMAN	>sp|P62847-2|RS24_HUMAN Isoform 2 of 40S ribosomal protein S24 OS=Homo sapiens GN=RPS24;>sp|P62847-3|RS24_HUMAN Isoform 3 of 40S ribosomal protein S24 OS=Homo sapiens GN=RPS24;>sp|P62847|RS24_HUMAN 40S ribosomal protein S24 OS=Homo sapiens GN=RPS24 PE=1 SV	4	15.069	25.349	23.6798	26.0571	20.6892	19.6545	19.1342	20.7063	22.3672	19.9203	25.0286	19.826	20.9979	-5.20267	-4.03069	0.0034534	0.0161663	RPS24
P07384	sp|P07384|CAN1_HUMAN	sp|P07384|CAN1_HUMAN	>sp|P07384|CAN1_HUMAN Calpain-1 catalytic subunit OS=Homo sapiens GN=CAPN1 PE=1 SV=1	17	81.889	24.7384	25.4457	24.9014	26.941	25.4034	26.2707	25.4021	25.6384	26.2976	25.0285	26.205	25.7794	1.1765	0.750858	0.0757784	0.0936558	CAPN1
Q14690	sp|Q14690|RRP5_HUMAN	sp|Q14690|RRP5_HUMAN	>sp|Q14690|RRP5_HUMAN Protein RRP5 homolog OS=Homo sapiens GN=PDCD11 PE=1 SV=3	3	208.7	25.2549	25.4315	24.3803	25.0994	23.9486	25.2284	23.7108	24.4651	26.1728	25.0222	24.7588	24.7829	-0.263418	-0.239304	0.639506	0.779063	PDCD11
Q13151	sp|Q13151|ROA0_HUMAN	sp|Q13151|ROA0_HUMAN	>sp|Q13151|ROA0_HUMAN Heterogeneous nuclear ribonucleoprotein A0 OS=Homo sapiens GN=HNRNPA0 PE=1 SV=1	3	30.84	24.0672	25.7815	25.1806	24.5159	22.3545	23.3756	23.6212	24.457	24.9182	25.0098	23.4154	24.3322	-1.59439	-0.677596	0.117449	0.342356	HNRNPA0
P51825	sp|P51825|AFF1_HUMAN;sp|P51825-3|AFF1_HUMAN;sp|P51825-2|AFF1_HUMAN	sp|P51825|AFF1_HUMAN;sp|P51825-3|AFF1_HUMAN;sp|P51825-2|AFF1_HUMAN	>sp|P51825|AFF1_HUMAN AF4/FMR2 family member 1 OS=Homo sapiens GN=AFF1 PE=1 SV=1;>sp|P51825-3|AFF1_HUMAN Isoform 3 of AF4/FMR2 family member 1 OS=Homo sapiens GN=AFF1;>sp|P51825-2|AFF1_HUMAN Isoform 2 of AF4/FMR2 family member 1 OS=Homo sapiens GN=AFF1	3	131.42	25.2141	24.4182	25.3946	24.8846	24.2781	25.0222	24.8801	24.7868	25.2568	25.0089	24.7283	24.9745	-0.280668	-0.0344092	0.498078	0.922576	AFF1
P55060	sp|P55060-3|XPO2_HUMAN;sp|P55060|XPO2_HUMAN;sp|P55060-4|XPO2_HUMAN;sp|P55060-2|XPO2_HUMAN	sp|P55060-3|XPO2_HUMAN;sp|P55060|XPO2_HUMAN;sp|P55060-4|XPO2_HUMAN	>sp|P55060-3|XPO2_HUMAN Isoform 3 of Exportin-2 OS=Homo sapiens GN=CSE1L;>sp|P55060|XPO2_HUMAN Exportin-2 OS=Homo sapiens GN=CSE1L PE=1 SV=3;>sp|P55060-4|XPO2_HUMAN Isoform 4 of Exportin-2 OS=Homo sapiens GN=CSE1L	15	107.78	24.2331	26.316	24.4682	25.8188	24.1639	24.6215	23.8513	23.6898	24.1668	25.0058	24.8681	23.9026	-0.137679	-1.10313	0.875247	0.1767	CSE1L
P02545	sp|P02545-2|LMNA_HUMAN;sp|P02545-6|LMNA_HUMAN;sp|P02545-3|LMNA_HUMAN;sp|P02545|LMNA_HUMAN;sp|P02545-5|LMNA_HUMAN	sp|P02545-2|LMNA_HUMAN;sp|P02545-6|LMNA_HUMAN;sp|P02545-3|LMNA_HUMAN;sp|P02545|LMNA_HUMAN;sp|P02545-5|LMNA_HUMAN	>sp|P02545-2|LMNA_HUMAN Isoform C of Prelamin-A/C OS=Homo sapiens GN=LMNA;>sp|P02545-6|LMNA_HUMAN Isoform 6 of Prelamin-A/C OS=Homo sapiens GN=LMNA;>sp|P02545-3|LMNA_HUMAN Isoform ADelta10 of Prelamin-A/C OS=Homo sapiens GN=LMNA;>sp|P02545|LMNA_HUMAN Prela	14	65.134	22.6637	26.3086	26.0347	21.5869	22.1054	22.0423	23.3687	24.4153	22.7126	25.0023	21.9116	23.4989	-3.09074	-1.50343	0.0592988	0.302877	LMNA
P49662	sp|P49662|CASP4_HUMAN;sp|P49662-2|CASP4_HUMAN;sp|P51878-3|CASP5_HUMAN;sp|P51878-6|CASP5_HUMAN;sp|P51878-2|CASP5_HUMAN;sp|P51878|CASP5_HUMAN;sp|P51878-5|CASP5_HUMAN	sp|P49662|CASP4_HUMAN;sp|P49662-2|CASP4_HUMAN	>sp|P49662|CASP4_HUMAN Caspase-4 OS=Homo sapiens GN=CASP4 PE=1 SV=1;>sp|P49662-2|CASP4_HUMAN Isoform 2 of Caspase-4 OS=Homo sapiens GN=CASP4	14	43.262	25.5978	25.1367	24.2642	25.9591	25.4701	25.9454	25.0434	24.4726	26.9377	24.9996	25.7915	25.4846	0.791996	0.485016	0.134333	0.595203	CASP4
Q8TEQ6	sp|Q8TEQ6|GEMI5_HUMAN	sp|Q8TEQ6|GEMI5_HUMAN	>sp|Q8TEQ6|GEMI5_HUMAN Gem-associated protein 5 OS=Homo sapiens GN=GEMIN5 PE=1 SV=3	19	168.59	23.8666	25.478	25.6424	24.588	24.4399	24.5541	24.8856	23.9462	26.4797	24.9957	24.5273	25.1039	-0.468362	0.108172	0.456169	0.913152	GEMIN5
O14744	sp|O14744-2|ANM5_HUMAN;sp|O14744|ANM5_HUMAN;sp|O14744-3|ANM5_HUMAN;sp|O14744-5|ANM5_HUMAN;sp|O14744-4|ANM5_HUMAN	sp|O14744-2|ANM5_HUMAN;sp|O14744|ANM5_HUMAN;sp|O14744-3|ANM5_HUMAN;sp|O14744-5|ANM5_HUMAN;sp|O14744-4|ANM5_HUMAN	>sp|O14744-2|ANM5_HUMAN Isoform 2 of Protein arginine N-methyltransferase 5 OS=Homo sapiens GN=PRMT5;>sp|O14744|ANM5_HUMAN Protein arginine N-methyltransferase 5 OS=Homo sapiens GN=PRMT5 PE=1 SV=4;>sp|O14744-3|ANM5_HUMAN Isoform 3 of Protein arginine N-met	10	71.319	24.4148	25.3287	25.23	24.2829	23.8828	24.2217	24.3484	24.8065	26.3452	24.9912	24.1291	25.1667	-0.86204	0.175503	0.0521805	0.806232	PRMT5
Q9UNZ2	sp|Q9UNZ2|NSF1C_HUMAN;sp|Q9UNZ2-5|NSF1C_HUMAN;sp|Q9UNZ2-4|NSF1C_HUMAN;sp|Q9UNZ2-6|NSF1C_HUMAN	sp|Q9UNZ2|NSF1C_HUMAN;sp|Q9UNZ2-5|NSF1C_HUMAN;sp|Q9UNZ2-4|NSF1C_HUMAN;sp|Q9UNZ2-6|NSF1C_HUMAN	>sp|Q9UNZ2|NSF1C_HUMAN NSFL1 cofactor p47 OS=Homo sapiens GN=NSFL1C PE=1 SV=2;>sp|Q9UNZ2-5|NSF1C_HUMAN Isoform 3 of NSFL1 cofactor p47 OS=Homo sapiens GN=NSFL1C;>sp|Q9UNZ2-4|NSF1C_HUMAN Isoform 2 of NSFL1 cofactor p47 OS=Homo sapiens GN=NSFL1C;>sp|Q9UNZ2-6	12	40.572	24.7033	25.7578	24.484	26.0325	25.2954	25.0994	24.6583	24.4827	25.4437	24.9817	25.4757	24.8616	0.494001	-0.120181	0.366067	0.81897	NSFL1C
Q05682	sp|Q05682-5|CALD1_HUMAN;sp|Q05682-4|CALD1_HUMAN;sp|Q05682-3|CALD1_HUMAN;sp|Q05682-6|CALD1_HUMAN;sp|Q05682-2|CALD1_HUMAN;sp|Q05682|CALD1_HUMAN	sp|Q05682-5|CALD1_HUMAN;sp|Q05682-4|CALD1_HUMAN;sp|Q05682-3|CALD1_HUMAN;sp|Q05682-6|CALD1_HUMAN;sp|Q05682-2|CALD1_HUMAN;sp|Q05682|CALD1_HUMAN	>sp|Q05682-5|CALD1_HUMAN Isoform 5 of Caldesmon OS=Homo sapiens GN=CALD1;>sp|Q05682-4|CALD1_HUMAN Isoform 4 of Caldesmon OS=Homo sapiens GN=CALD1;>sp|Q05682-3|CALD1_HUMAN Isoform 3 of Caldesmon OS=Homo sapiens GN=CALD1;>sp|Q05682-6|CALD1_HUMAN Isoform 6 of	10	61.212	24.5658	25.7419	24.6328	26.002	24.7534	25.271	24.9865	25.1423	26.2583	24.9801	25.3421	25.4624	0.361975	0.482261	0.52914	0.432399	CALD1
Q9Y3I0	sp|Q9Y3I0|RTCB_HUMAN	sp|Q9Y3I0|RTCB_HUMAN	>sp|Q9Y3I0|RTCB_HUMAN tRNA-splicing ligase RtcB homolog OS=Homo sapiens GN=RTCB PE=1 SV=1	5	55.21	23.9067	25.5806	25.4226	24.3565	24.0239	23.1666	23.0009	24.6077	24.8028	24.97	23.849	24.1371	-1.12097	-0.832837	0.155028	0.346574	RTCB
P36952	sp|P36952|SPB5_HUMAN;sp|P36952-2|SPB5_HUMAN	sp|P36952|SPB5_HUMAN;sp|P36952-2|SPB5_HUMAN	>sp|P36952|SPB5_HUMAN Serpin B5 OS=Homo sapiens GN=SERPINB5 PE=1 SV=2;>sp|P36952-2|SPB5_HUMAN Isoform 2 of Serpin B5 OS=Homo sapiens GN=SERPINB5	9	42.1	24.8558	25.6928	24.342	25.7285	23.8885	24.7876	23.8652	23.8164	25.7266	24.9636	24.8015	24.4694	-0.162033	-0.494149	0.818463	0.541781	SERPINB5
Q5T6F2	sp|Q5T6F2|UBAP2_HUMAN;sp|Q5T6F2-2|UBAP2_HUMAN	sp|Q5T6F2|UBAP2_HUMAN	>sp|Q5T6F2|UBAP2_HUMAN Ubiquitin-associated protein 2 OS=Homo sapiens GN=UBAP2 PE=1 SV=1	9	117.11	25.1633	26.1027	23.5995	25.2403	24.5733	24.7915	24.6988	25.1875	25.5755	24.9551	24.8684	25.1539	-0.08678	0.19876	0.914146	0.809736	UBAP2
P09661	sp|P09661|RU2A_HUMAN	sp|P09661|RU2A_HUMAN	>sp|P09661|RU2A_HUMAN U2 small nuclear ribonucleoprotein A OS=Homo sapiens GN=SNRPA1 PE=1 SV=2	8	28.415	23.4285	26.1476	25.2514	23.8458	21.5739	20.9072	22.143	24.8281	24.931	24.9425	22.1089	23.9673	-2.83355	-0.975142	0.0769416	0.46673	SNRPA1
O15144	sp|O15144|ARPC2_HUMAN	sp|O15144|ARPC2_HUMAN	>sp|O15144|ARPC2_HUMAN Actin-related protein 2/3 complex subunit 2 OS=Homo sapiens GN=ARPC2 PE=1 SV=1	7	34.333	25.0496	24.7693	24.9858	24.4381	24.1999	24.0164	24.0712	23.8696	24.6897	24.9349	24.2181	24.2102	-0.71677	-0.724722	0.00851417	0.049927	ARPC2
P51812	sp|P51812|KS6A3_HUMAN;sp|Q15349|KS6A2_HUMAN;sp|Q15349-3|KS6A2_HUMAN;sp|Q15349-2|KS6A2_HUMAN;sp|Q9UK32-2|KS6A6_HUMAN;sp|Q9UK32|KS6A6_HUMAN;sp|Q96GX5-2|GWL_HUMAN;sp|Q96GX5-3|GWL_HUMAN;sp|Q96GX5|GWL_HUMAN;sp|Q9Y2H9|MAST1_HUMAN	sp|P51812|KS6A3_HUMAN	>sp|P51812|KS6A3_HUMAN Ribosomal protein S6 kinase alpha-3 OS=Homo sapiens GN=RPS6KA3 PE=1 SV=1	15	83.735	25.1353	24.9479	24.7179	26.0542	24.7934	25.8903	25.2062	25.679	25.7453	24.9337	25.5793	25.5435	0.645637	0.609818	0.19369	0.0428984	RPS6KA3
Q07020	sp|Q07020|RL18_HUMAN;sp|Q07020-2|RL18_HUMAN	sp|Q07020|RL18_HUMAN;sp|Q07020-2|RL18_HUMAN	>sp|Q07020|RL18_HUMAN 60S ribosomal protein L18 OS=Homo sapiens GN=RPL18 PE=1 SV=2;>sp|Q07020-2|RL18_HUMAN Isoform 2 of 60S ribosomal protein L18 OS=Homo sapiens GN=RPL18	6	21.634	23.8305	25.6069	25.3518	22.5206	23.1425	23.1027	22.9072	24.5684	24.2929	24.9297	22.9219	23.9228	-2.0078	-1.00692	0.0271773	0.253781	RPL18
Q13283	sp|Q13283|G3BP1_HUMAN	sp|Q13283|G3BP1_HUMAN	>sp|Q13283|G3BP1_HUMAN Ras GTPase-activating protein-binding protein 1 OS=Homo sapiens GN=G3BP1 PE=1 SV=1	7	52.164	22.8363	25.9806	25.9524	24.8017	23.5314	23.5715	23.8241	24.452	24.7934	24.9231	23.9682	24.3565	-0.954878	-0.566601	0.443311	0.627992	G3BP1
O14980	sp|O14980|XPO1_HUMAN	sp|O14980|XPO1_HUMAN	>sp|O14980|XPO1_HUMAN Exportin-1 OS=Homo sapiens GN=XPO1 PE=1 SV=1	17	123.38	23.7164	25.7352	25.2974	26.1313	24.3085	24.4877	24.8455	24.9267	26.1258	24.9163	24.9759	25.2993	0.0595398	0.383011	0.947149	0.631955	XPO1
Q14203	sp|Q14203-3|DCTN1_HUMAN;sp|Q14203-4|DCTN1_HUMAN;sp|Q14203-6|DCTN1_HUMAN;sp|Q14203|DCTN1_HUMAN;sp|Q14203-5|DCTN1_HUMAN;sp|Q14203-2|DCTN1_HUMAN	sp|Q14203-3|DCTN1_HUMAN;sp|Q14203-4|DCTN1_HUMAN;sp|Q14203-6|DCTN1_HUMAN;sp|Q14203|DCTN1_HUMAN;sp|Q14203-5|DCTN1_HUMAN;sp|Q14203-2|DCTN1_HUMAN	>sp|Q14203-3|DCTN1_HUMAN Isoform 3 of Dynactin subunit 1 OS=Homo sapiens GN=DCTN1;>sp|Q14203-4|DCTN1_HUMAN Isoform 4 of Dynactin subunit 1 OS=Homo sapiens GN=DCTN1;>sp|Q14203-6|DCTN1_HUMAN Isoform 6 of Dynactin subunit 1 OS=Homo sapiens GN=DCTN1;>sp|Q14203	10	136.82	25.4095	25.1769	24.1537	22.2348	21.6172	23.2419	24.7534	23.9542	26.1705	24.9134	22.3646	24.9594	-2.54877	0.0459718	0.0139921	0.954317	DCTN1
P23284	sp|P23284|PPIB_HUMAN	sp|P23284|PPIB_HUMAN	>sp|P23284|PPIB_HUMAN Peptidyl-prolyl cis-trans isomerase B OS=Homo sapiens GN=PPIB PE=1 SV=2	5	23.742	24.7761	24.9882	24.9744	23.3372	22.4621	23.3023	23.1409	23.5757	23.6002	24.9129	23.0339	23.439	-1.87904	-1.47397	0.00308306	0.000851514	PPIB
O15372	sp|O15372|EIF3H_HUMAN	sp|O15372|EIF3H_HUMAN	>sp|O15372|EIF3H_HUMAN Eukaryotic translation initiation factor 3 subunit H OS=Homo sapiens GN=EIF3H PE=1 SV=1	6	39.93	23.6643	26.0065	25.0553	24.8013	23.3876	23.6785	23.8318	23.3327	26.234	24.9087	23.9558	24.4662	-0.952883	-0.44252	0.302156	0.714015	EIF3H
P62273	sp|P62273|RS29_HUMAN;sp|P62273-2|RS29_HUMAN	sp|P62273|RS29_HUMAN;sp|P62273-2|RS29_HUMAN	>sp|P62273|RS29_HUMAN 40S ribosomal protein S29 OS=Homo sapiens GN=RPS29 PE=1 SV=2;>sp|P62273-2|RS29_HUMAN Isoform 2 of 40S ribosomal protein S29 OS=Homo sapiens GN=RPS29	1	6.6767	24.4062	25.2271	25.0833	24.3903	24.2914	23.8007	23.7999	23.9352	24.8825	24.9055	24.1608	24.2059	-0.744763	-0.699632	0.0753499	0.174521	RPS29
P52564	sp|P52564-2|MP2K6_HUMAN;sp|P52564|MP2K6_HUMAN	sp|P52564-2|MP2K6_HUMAN;sp|P52564|MP2K6_HUMAN	>sp|P52564-2|MP2K6_HUMAN Isoform 2 of Dual specificity mitogen-activated protein kinase kinase 6 OS=Homo sapiens GN=MAP2K6;>sp|P52564|MP2K6_HUMAN Dual specificity mitogen-activated protein kinase kinase 6 OS=Homo sapiens GN=MAP2K6 PE=1 SV=1	3	31.339	24.5405	25.1254	25.05	25.8082	25.0969	25.3699	25.0522	21.0187	26.5569	24.9053	25.425	24.2093	0.519697	-0.696048	0.13375	0.69713	MAP2K6
O95817	sp|O95817|BAG3_HUMAN	sp|O95817|BAG3_HUMAN	>sp|O95817|BAG3_HUMAN BAG family molecular chaperone regulator 3 OS=Homo sapiens GN=BAG3 PE=1 SV=3	11	61.594	24.4692	25.3842	24.8491	25.4492	24.4804	25.285	24.7316	24.9867	25.8859	24.9008	25.0715	25.2014	0.170675	0.300569	0.691606	0.531434	BAG3
P63000	sp|P63000|RAC1_HUMAN;sp|P63000-2|RAC1_HUMAN;sp|P60763|RAC3_HUMAN;sp|P15153|RAC2_HUMAN	sp|P63000|RAC1_HUMAN;sp|P63000-2|RAC1_HUMAN;sp|P60763|RAC3_HUMAN;sp|P15153|RAC2_HUMAN	>sp|P63000|RAC1_HUMAN Ras-related C3 botulinum toxin substrate 1 OS=Homo sapiens GN=RAC1 PE=1 SV=1;>sp|P63000-2|RAC1_HUMAN Isoform B of Ras-related C3 botulinum toxin substrate 1 OS=Homo sapiens GN=RAC1;>sp|P60763|RAC3_HUMAN Ras-related C3 botulinum toxin	6	21.45	25.1086	25.1149	24.4723	25.9942	25.2513	25.6705	24.7547	23.8443	25.7515	24.8986	25.6386	24.7835	0.74005	-0.115074	0.0709044	0.855004	RAC1
P10155	sp|P10155-3|RO60_HUMAN;sp|P10155-5|RO60_HUMAN;sp|P10155-4|RO60_HUMAN;sp|P10155|RO60_HUMAN;sp|P10155-2|RO60_HUMAN	sp|P10155-3|RO60_HUMAN;sp|P10155-5|RO60_HUMAN;sp|P10155-4|RO60_HUMAN;sp|P10155|RO60_HUMAN	>sp|P10155-3|RO60_HUMAN Isoform 3 of 60 kDa SS-A/Ro ribonucleoprotein OS=Homo sapiens GN=TROVE2;>sp|P10155-5|RO60_HUMAN Isoform 5 of 60 kDa SS-A/Ro ribonucleoprotein OS=Homo sapiens GN=TROVE2;>sp|P10155-4|RO60_HUMAN Isoform 4 of 60 kDa SS-A/Ro ribonucleopr	10	58.482	24.7615	25.2741	24.658	24.7016	23.3844	24.3237	24.3632	24.898	25.3344	24.8979	24.1366	24.8652	-0.761304	-0.0326862	0.155338	0.927901	TROVE2
P38646	sp|P38646|GRP75_HUMAN	sp|P38646|GRP75_HUMAN	>sp|P38646|GRP75_HUMAN Stress-70 protein, mitochondrial OS=Homo sapiens GN=HSPA9 PE=1 SV=2	8	73.68	22.9056	26.283	25.4794	23.3543	23.143	22.4955	23.1611	23.091	23.0409	24.8893	22.9976	23.0977	-1.89175	-1.79169	0.146209	0.153591	HSPA9
P47756	sp|P47756-2|CAPZB_HUMAN;sp|P47756|CAPZB_HUMAN	sp|P47756-2|CAPZB_HUMAN;sp|P47756|CAPZB_HUMAN	>sp|P47756-2|CAPZB_HUMAN Isoform 2 of F-actin-capping protein subunit beta OS=Homo sapiens GN=CAPZB;>sp|P47756|CAPZB_HUMAN F-actin-capping protein subunit beta OS=Homo sapiens GN=CAPZB PE=1 SV=4	8	30.628	24.8393	25.2049	24.5965	25.1398	24.6074	23.4508	24.1187	23.8245	25.8844	24.8802	24.3994	24.6092	-0.480868	-0.271005	0.414741	0.705356	CAPZB
P39748	sp|P39748-2|FEN1_HUMAN;sp|P39748|FEN1_HUMAN	sp|P39748-2|FEN1_HUMAN;sp|P39748|FEN1_HUMAN	>sp|P39748-2|FEN1_HUMAN Isoform FENMIT of Flap endonuclease 1 OS=Homo sapiens GN=FEN1;>sp|P39748|FEN1_HUMAN Flap endonuclease 1 OS=Homo sapiens GN=FEN1 PE=1 SV=1	5	35.673	24.1995	24.9766	25.4601	24.5337	24.8465	24.9975	24.0048	24.3546	26.1925	24.8787	24.7926	24.8506	-0.0861301	-0.0280746	0.836747	0.972714	FEN1
P49207	sp|P49207|RL34_HUMAN	sp|P49207|RL34_HUMAN	>sp|P49207|RL34_HUMAN 60S ribosomal protein L34 OS=Homo sapiens GN=RPL34 PE=1 SV=3	3	13.293	24.3685	25.5407	24.723	25.0854	24.6737	24.557	24.9254	25.5694	25.9507	24.8774	24.772	25.4818	-0.105377	0.604432	0.796477	0.257603	RPL34
Q9BZZ5	sp|Q9BZZ5-2|API5_HUMAN;sp|Q9BZZ5|API5_HUMAN;sp|Q9BZZ5-3|API5_HUMAN;sp|Q9BZZ5-6|API5_HUMAN;sp|Q9BZZ5-1|API5_HUMAN;sp|Q9BZZ5-5|API5_HUMAN	sp|Q9BZZ5-2|API5_HUMAN;sp|Q9BZZ5|API5_HUMAN;sp|Q9BZZ5-3|API5_HUMAN;sp|Q9BZZ5-6|API5_HUMAN;sp|Q9BZZ5-1|API5_HUMAN;sp|Q9BZZ5-5|API5_HUMAN	>sp|Q9BZZ5-2|API5_HUMAN Isoform 2 of Apoptosis inhibitor 5 OS=Homo sapiens GN=API5;>sp|Q9BZZ5|API5_HUMAN Apoptosis inhibitor 5 OS=Homo sapiens GN=API5 PE=1 SV=3;>sp|Q9BZZ5-3|API5_HUMAN Isoform 3 of Apoptosis inhibitor 5 OS=Homo sapiens GN=API5;>sp|Q9BZZ5-6	8	56.769	24.0441	25.4291	25.1241	23.883	23.1224	24.2598	23.6268	25.5193	25.1026	24.8657	23.755	24.7496	-1.1107	-0.116174	0.107464	0.878208	API5
Q7LBR1	sp|Q7LBR1|CHM1B_HUMAN	sp|Q7LBR1|CHM1B_HUMAN	>sp|Q7LBR1|CHM1B_HUMAN Charged multivesicular body protein 1b OS=Homo sapiens GN=CHMP1B PE=1 SV=1	2	22.109	23.6367	25.7966	25.1592	24.5251	18.4804	25.0048	25.0252	25.052	25.7663	24.8642	22.6701	25.2812	-2.19404	0.417025	0.374092	0.575602	CHMP1B
Q07666	sp|Q07666-2|KHDR1_HUMAN;sp|Q07666|KHDR1_HUMAN;sp|Q07666-3|KHDR1_HUMAN	sp|Q07666-2|KHDR1_HUMAN;sp|Q07666|KHDR1_HUMAN;sp|Q07666-3|KHDR1_HUMAN	>sp|Q07666-2|KHDR1_HUMAN Isoform 2 of KH domain-containing, RNA-binding, signal transduction-associated protein 1 OS=Homo sapiens GN=KHDRBS1;>sp|Q07666|KHDR1_HUMAN KH domain-containing, RNA-binding, signal transduction-associated protein 1 OS=Homo sapiens	2	45.86	24.415	25.47	24.7035	25.9346	24.7978	24.7908	24.7679	24.8358	25.8739	24.8628	25.1744	25.1592	0.311551	0.296373	0.562159	0.56776	KHDRBS1
Q9NZB2	sp|Q9NZB2|F120A_HUMAN;sp|Q9NZB2-6|F120A_HUMAN;sp|Q9NZB2-4|F120A_HUMAN;sp|Q9NZB2-2|F120A_HUMAN;sp|Q9NZB2-5|F120A_HUMAN;sp|Q5T035|CI129_HUMAN	sp|Q9NZB2|F120A_HUMAN;sp|Q9NZB2-6|F120A_HUMAN;sp|Q9NZB2-4|F120A_HUMAN	>sp|Q9NZB2|F120A_HUMAN Constitutive coactivator of PPAR-gamma-like protein 1 OS=Homo sapiens GN=FAM120A PE=1 SV=2;>sp|Q9NZB2-6|F120A_HUMAN Isoform F of Constitutive coactivator of PPAR-gamma-like protein 1 OS=Homo sapiens GN=FAM120A;>sp|Q9NZB2-4|F120A_HUMA	13	121.89	24.4066	25.1691	25.0065	24.4843	24.8366	24.2192	23.5276	24.2632	25.4322	24.8607	24.5134	24.4077	-0.347356	-0.453069	0.301167	0.492907	FAM120A
P34897	sp|P34897-3|GLYM_HUMAN;sp|P34897|GLYM_HUMAN;sp|P34897-2|GLYM_HUMAN	sp|P34897-3|GLYM_HUMAN;sp|P34897|GLYM_HUMAN;sp|P34897-2|GLYM_HUMAN	>sp|P34897-3|GLYM_HUMAN Isoform 3 of Serine hydroxymethyltransferase, mitochondrial OS=Homo sapiens GN=SHMT2;>sp|P34897|GLYM_HUMAN Serine hydroxymethyltransferase, mitochondrial OS=Homo sapiens GN=SHMT2 PE=1 SV=3;>sp|P34897-2|GLYM_HUMAN Isoform 2 of Serine	11	53.454	22.2479	26.0164	26.2232	23.0991	22.1904	20.0792	21.3101	22.9237	24.5063	24.8292	21.7896	22.9134	-3.03962	-1.91579	0.125198	0.294036	SHMT2
Q15637	sp|Q15637-4|SF01_HUMAN;sp|Q15637-6|SF01_HUMAN;sp|Q15637-7|SF01_HUMAN;sp|Q15637-3|SF01_HUMAN;sp|Q15637-2|SF01_HUMAN;sp|Q15637|SF01_HUMAN;sp|Q15637-5|SF01_HUMAN	sp|Q15637-4|SF01_HUMAN;sp|Q15637-6|SF01_HUMAN;sp|Q15637-7|SF01_HUMAN;sp|Q15637-3|SF01_HUMAN;sp|Q15637-2|SF01_HUMAN;sp|Q15637|SF01_HUMAN;sp|Q15637-5|SF01_HUMAN	>sp|Q15637-4|SF01_HUMAN Isoform 4 of Splicing factor 1 OS=Homo sapiens GN=SF1;>sp|Q15637-6|SF01_HUMAN Isoform 6 of Splicing factor 1 OS=Homo sapiens GN=SF1;>sp|Q15637-7|SF01_HUMAN Isoform 7 of Splicing factor 1 OS=Homo sapiens GN=SF1;>sp|Q15637-3|SF01_HUMA	4	59.711	24.332	25.4012	24.754	21.1022	23.4955	23.1426	23.8434	24.8004	24.6694	24.8291	22.5801	24.4377	-2.24902	-0.391367	0.0496674	0.415949	SF1
Q9Y4E8	sp|Q9Y4E8-2|UBP15_HUMAN;sp|Q9Y4E8-3|UBP15_HUMAN;sp|Q9Y4E8|UBP15_HUMAN;sp|Q9Y4E8-4|UBP15_HUMAN	sp|Q9Y4E8-2|UBP15_HUMAN;sp|Q9Y4E8-3|UBP15_HUMAN;sp|Q9Y4E8|UBP15_HUMAN	>sp|Q9Y4E8-2|UBP15_HUMAN Isoform 2 of Ubiquitin carboxyl-terminal hydrolase 15 OS=Homo sapiens GN=USP15;>sp|Q9Y4E8-3|UBP15_HUMAN Isoform 3 of Ubiquitin carboxyl-terminal hydrolase 15 OS=Homo sapiens GN=USP15;>sp|Q9Y4E8|UBP15_HUMAN Ubiquitin carboxyl-termin	9	109.3	24.6561	24.9099	24.9142	23.5472	23.2158	24.3414	23.9221	23.9423	23.6591	24.8267	23.7015	23.8412	-1.12523	-0.985563	0.0309487	0.00139548	USP15
P09972	sp|P09972|ALDOC_HUMAN	sp|P09972|ALDOC_HUMAN	>sp|P09972|ALDOC_HUMAN Fructose-bisphosphate aldolase C OS=Homo sapiens GN=ALDOC PE=1 SV=2	1	39.455	25.5547	26.4545	22.4661	25.8925	25.7156	22.4236	24.7516	21.7738	26.1865	24.8251	24.6772	24.2373	-0.147865	-0.587789	0.933005	0.757039	ALDOC
Q58FF8	sp|Q58FF8|H90B2_HUMAN	sp|Q58FF8|H90B2_HUMAN	>sp|Q58FF8|H90B2_HUMAN Putative heat shock protein HSP 90-beta 2 OS=Homo sapiens GN=HSP90AB2P PE=1 SV=2	2	44.348	24.0634	25.4726	24.9223	24.8045	24.7626	25.1025	24.4321	24.8951	25.3732	24.8194	24.8898	24.9001	0.0703941	0.0806902	0.876123	0.877652	HSP90AB2P
Q9UKY7	sp|Q9UKY7|CDV3_HUMAN;sp|Q9UKY7-2|CDV3_HUMAN;sp|Q9UKY7-3|CDV3_HUMAN	sp|Q9UKY7|CDV3_HUMAN;sp|Q9UKY7-2|CDV3_HUMAN	>sp|Q9UKY7|CDV3_HUMAN Protein CDV3 homolog OS=Homo sapiens GN=CDV3 PE=1 SV=1;>sp|Q9UKY7-2|CDV3_HUMAN Isoform 2 of Protein CDV3 homolog OS=Homo sapiens GN=CDV3	5	27.335	24.8982	24.8674	24.6448	25.6792	24.7297	25.4206	24.7051	24.0935	25.0602	24.8035	25.2765	24.6196	0.473059	-0.183871	0.183396	0.56483	CDV3
Q13263	sp|Q13263-2|TIF1B_HUMAN;sp|Q13263|TIF1B_HUMAN	sp|Q13263-2|TIF1B_HUMAN;sp|Q13263|TIF1B_HUMAN	>sp|Q13263-2|TIF1B_HUMAN Isoform 2 of Transcription intermediary factor 1-beta OS=Homo sapiens GN=TRIM28;>sp|Q13263|TIF1B_HUMAN Transcription intermediary factor 1-beta OS=Homo sapiens GN=TRIM28 PE=1 SV=5	9	79.473	23.9001	25.024	25.4818	25.2527	23.348	23.2104	23.8898	24.5096	24.0935	24.802	23.937	24.1643	-0.864957	-0.637656	0.345432	0.274537	TRIM28
Q96JB1	sp|Q96JB1-2|DYH8_HUMAN;sp|Q96JB1|DYH8_HUMAN	sp|Q96JB1-2|DYH8_HUMAN;sp|Q96JB1|DYH8_HUMAN	>sp|Q96JB1-2|DYH8_HUMAN Isoform 2 of Dynein heavy chain 8, axonemal OS=Homo sapiens GN=DNAH8;>sp|Q96JB1|DYH8_HUMAN Dynein heavy chain 8, axonemal OS=Homo sapiens GN=DNAH8 PE=1 SV=2	4	510.44	24.7241	24.8406	24.8201	25.1217	25.1396	25.1021	24.5947	20.1957	25.3323	24.7949	25.1211	23.3742	0.326188	-1.42073	0.000960838	0.425761	DNAH8
P63172	sp|P63172|DYLT1_HUMAN	sp|P63172|DYLT1_HUMAN	>sp|P63172|DYLT1_HUMAN Dynein light chain Tctex-type 1 OS=Homo sapiens GN=DYNLT1 PE=1 SV=1	4	12.452	24.747	25.7556	23.8487	25.5522	22.9103	26.1721	25.1149	25.211	26.212	24.7838	24.8782	25.5126	0.0944044	0.728878	0.938074	0.326868	DYNLT1
O15143	sp|O15143|ARC1B_HUMAN	sp|O15143|ARC1B_HUMAN	>sp|O15143|ARC1B_HUMAN Actin-related protein 2/3 complex subunit 1B OS=Homo sapiens GN=ARPC1B PE=1 SV=3	9	40.949	24.8301	25.1137	24.3663	25.0779	24.8424	24.4449	23.9085	24.0107	24.4315	24.77	24.7884	24.1169	0.0183945	-0.653101	0.951739	0.0730646	ARPC1B
Q13045	sp|Q13045-2|FLII_HUMAN;sp|Q13045-3|FLII_HUMAN;sp|Q13045|FLII_HUMAN	sp|Q13045-2|FLII_HUMAN;sp|Q13045-3|FLII_HUMAN;sp|Q13045|FLII_HUMAN	>sp|Q13045-2|FLII_HUMAN Isoform 2 of Protein flightless-1 homolog OS=Homo sapiens GN=FLII;>sp|Q13045-3|FLII_HUMAN Isoform 3 of Protein flightless-1 homolog OS=Homo sapiens GN=FLII;>sp|Q13045|FLII_HUMAN Protein flightless-1 homolog OS=Homo sapiens GN=FLII P	10	138.49	24.343	25.4007	24.5554	25.6188	24.9253	24.7134	24.3387	24.8452	24.9307	24.7664	25.0858	24.7048	0.319486	-0.0615062	0.492322	0.876745	FLII
P62314	sp|P62314|SMD1_HUMAN	sp|P62314|SMD1_HUMAN	>sp|P62314|SMD1_HUMAN Small nuclear ribonucleoprotein Sm D1 OS=Homo sapiens GN=SNRPD1 PE=1 SV=1	3	13.281	23.4693	25.5244	25.2759	22.9463	22.8211	23.4764	23.5717	24.2829	24.7492	24.7565	23.0813	24.2013	-1.67528	-0.555266	0.0688891	0.490653	SNRPD1
P60981	sp|P60981|DEST_HUMAN;sp|P60981-2|DEST_HUMAN	sp|P60981|DEST_HUMAN;sp|P60981-2|DEST_HUMAN	>sp|P60981|DEST_HUMAN Destrin OS=Homo sapiens GN=DSTN PE=1 SV=3;>sp|P60981-2|DEST_HUMAN Isoform 2 of Destrin OS=Homo sapiens GN=DSTN	5	18.506	24.419	24.9351	24.8984	24.6258	23.6236	23.866	23.5657	23.533	25.372	24.7508	24.0385	24.1569	-0.712369	-0.593909	0.107592	0.399177	DSTN
P62158	sp|P62158|CALM_HUMAN	sp|P62158|CALM_HUMAN	>sp|P62158|CALM_HUMAN Calmodulin OS=Homo sapiens GN=CALM1 PE=1 SV=2	3	16.837	24.3784	25.0456	24.7695	25.0883	24.4433	25.9169	24.6532	24.8868	25.1338	24.7311	25.1495	24.8913	0.418356	0.160112	0.42222	0.538199	CALM1
O14974	sp|O14974-5|MYPT1_HUMAN;sp|O14974-4|MYPT1_HUMAN;sp|O14974-3|MYPT1_HUMAN;sp|O14974|MYPT1_HUMAN;sp|O14974-2|MYPT1_HUMAN	sp|O14974-5|MYPT1_HUMAN;sp|O14974-4|MYPT1_HUMAN;sp|O14974-3|MYPT1_HUMAN;sp|O14974|MYPT1_HUMAN;sp|O14974-2|MYPT1_HUMAN	>sp|O14974-5|MYPT1_HUMAN Isoform 5 of Protein phosphatase 1 regulatory subunit 12A OS=Homo sapiens GN=PPP1R12A;>sp|O14974-4|MYPT1_HUMAN Isoform 4 of Protein phosphatase 1 regulatory subunit 12A OS=Homo sapiens GN=PPP1R12A;>sp|O14974-3|MYPT1_HUMAN Isoform 3	10	105.64	23.8904	25.8035	24.4939	23.0279	23.6739	22.0631	23.7501	23.1018	26.1697	24.7292	22.9216	24.3405	-1.80761	-0.388706	0.0693455	0.739633	PPP1R12A
Q03692	sp|Q03692|COAA1_HUMAN	sp|Q03692|COAA1_HUMAN	>sp|Q03692|COAA1_HUMAN Collagen alpha-1(X) chain OS=Homo sapiens GN=COL10A1 PE=1 SV=2	1	66.157	24.6722	25.2845	24.2102	25.1716	24.6318	23.6891	24.1612	23.5733	25.3906	24.7223	24.4975	24.375	-0.224792	-0.347251	0.695066	0.604881	COL10A1
Q6FI81	sp|Q6FI81|CPIN1_HUMAN;sp|Q6FI81-3|CPIN1_HUMAN;sp|Q6FI81-2|CPIN1_HUMAN	sp|Q6FI81|CPIN1_HUMAN;sp|Q6FI81-3|CPIN1_HUMAN	>sp|Q6FI81|CPIN1_HUMAN Anamorsin OS=Homo sapiens GN=CIAPIN1 PE=1 SV=2;>sp|Q6FI81-3|CPIN1_HUMAN Isoform 3 of Anamorsin OS=Homo sapiens GN=CIAPIN1	8	33.582	24.2007	25.0888	24.8731	26.0396	24.4425	25.5514	24.1284	24.1168	24.9985	24.7209	25.3445	24.4146	0.623613	-0.306278	0.314747	0.482382	CIAPIN1
Q14444	sp|Q14444-2|CAPR1_HUMAN;sp|Q14444|CAPR1_HUMAN	sp|Q14444-2|CAPR1_HUMAN;sp|Q14444|CAPR1_HUMAN	>sp|Q14444-2|CAPR1_HUMAN Isoform 2 of Caprin-1 OS=Homo sapiens GN=CAPRIN1;>sp|Q14444|CAPR1_HUMAN Caprin-1 OS=Homo sapiens GN=CAPRIN1 PE=1 SV=2	6	76.861	23.2268	25.3768	25.5576	23.7401	22.7262	24.3553	23.3349	23.7207	24.3965	24.7204	23.6072	23.8174	-1.1132	-0.903046	0.277596	0.327566	CAPRIN1
P29353	sp|P29353-2|SHC1_HUMAN;sp|P29353-7|SHC1_HUMAN;sp|P29353|SHC1_HUMAN;sp|P29353-6|SHC1_HUMAN;sp|P29353-3|SHC1_HUMAN;sp|P29353-5|SHC1_HUMAN;sp|P98077|SHC2_HUMAN	sp|P29353-2|SHC1_HUMAN;sp|P29353-7|SHC1_HUMAN;sp|P29353|SHC1_HUMAN;sp|P29353-6|SHC1_HUMAN;sp|P29353-3|SHC1_HUMAN;sp|P29353-5|SHC1_HUMAN	>sp|P29353-2|SHC1_HUMAN Isoform p52Shc of SHC-transforming protein 1 OS=Homo sapiens GN=SHC1;>sp|P29353-7|SHC1_HUMAN Isoform 7 of SHC-transforming protein 1 OS=Homo sapiens GN=SHC1;>sp|P29353|SHC1_HUMAN SHC-transforming protein 1 OS=Homo sapiens GN=SHC1 PE	13	51.61	24.5132	25.0102	24.6285	25.4187	24.8674	25.4459	24.4561	25.1942	26.0219	24.7173	25.244	25.2241	0.526706	0.506782	0.0941671	0.34752	SHC1
Q99961	sp|Q99961|SH3G1_HUMAN;sp|Q99961-2|SH3G1_HUMAN;sp|Q99961-3|SH3G1_HUMAN;sp|Q99962|SH3G2_HUMAN;sp|Q99963-4|SH3G3_HUMAN;sp|Q99963|SH3G3_HUMAN	sp|Q99961|SH3G1_HUMAN;sp|Q99961-2|SH3G1_HUMAN;sp|Q99961-3|SH3G1_HUMAN	>sp|Q99961|SH3G1_HUMAN Endophilin-A2 OS=Homo sapiens GN=SH3GL1 PE=1 SV=1;>sp|Q99961-2|SH3G1_HUMAN Isoform 2 of Endophilin-A2 OS=Homo sapiens GN=SH3GL1;>sp|Q99961-3|SH3G1_HUMAN Isoform 3 of Endophilin-A2 OS=Homo sapiens GN=SH3GL1	9	41.489	24.4215	25.2303	24.4774	25.5258	23.7783	25.394	24.6557	24.7619	25.8918	24.7097	24.8994	25.1031	0.18966	0.393414	0.774722	0.452986	SH3GL1
Q9BQA1	sp|Q9BQA1|MEP50_HUMAN;sp|Q9BQA1-2|MEP50_HUMAN	sp|Q9BQA1|MEP50_HUMAN;sp|Q9BQA1-2|MEP50_HUMAN	>sp|Q9BQA1|MEP50_HUMAN Methylosome protein 50 OS=Homo sapiens GN=WDR77 PE=1 SV=1;>sp|Q9BQA1-2|MEP50_HUMAN Isoform 2 of Methylosome protein 50 OS=Homo sapiens GN=WDR77	6	36.724	24.3773	24.947	24.8029	23.8134	23.4984	24.2164	23.7018	23.016	25.7684	24.7091	23.8427	24.1621	-0.866367	-0.546995	0.0323016	0.552559	WDR77
Q9H6T3	sp|Q9H6T3-2|RPAP3_HUMAN;sp|Q9H6T3|RPAP3_HUMAN;sp|Q9H6T3-3|RPAP3_HUMAN	sp|Q9H6T3-2|RPAP3_HUMAN;sp|Q9H6T3|RPAP3_HUMAN;sp|Q9H6T3-3|RPAP3_HUMAN	>sp|Q9H6T3-2|RPAP3_HUMAN Isoform 2 of RNA polymerase II-associated protein 3 OS=Homo sapiens GN=RPAP3;>sp|Q9H6T3|RPAP3_HUMAN RNA polymerase II-associated protein 3 OS=Homo sapiens GN=RPAP3 PE=1 SV=2;>sp|Q9H6T3-3|RPAP3_HUMAN Isoform 3 of RNA polymerase II-a	12	71.866	24.4972	25.2192	24.406	24.5175	23.8065	25.2047	24.1554	23.49	26.9595	24.7075	24.5096	24.8683	-0.197916	0.160794	0.700447	0.890239	RPAP3
P12268	sp|P12268|IMDH2_HUMAN;sp|P20839-2|IMDH1_HUMAN;sp|P20839-4|IMDH1_HUMAN;sp|P20839|IMDH1_HUMAN;sp|P20839-3|IMDH1_HUMAN;sp|P20839-7|IMDH1_HUMAN;sp|P20839-5|IMDH1_HUMAN;sp|P20839-6|IMDH1_HUMAN	sp|P12268|IMDH2_HUMAN	>sp|P12268|IMDH2_HUMAN Inosine-5-monophosphate dehydrogenase 2 OS=Homo sapiens GN=IMPDH2 PE=1 SV=2	9	55.804	24.3272	25.5238	24.2537	23.7564	23.9479	23.7251	23.9693	23.3239	24.4395	24.7016	23.8098	23.9109	-0.891713	-0.790648	0.0995562	0.205472	IMPDH2
P25705	sp|P25705-2|ATPA_HUMAN;sp|P25705|ATPA_HUMAN;sp|P25705-3|ATPA_HUMAN	sp|P25705-2|ATPA_HUMAN;sp|P25705|ATPA_HUMAN;sp|P25705-3|ATPA_HUMAN	>sp|P25705-2|ATPA_HUMAN Isoform 2 of ATP synthase subunit alpha, mitochondrial OS=Homo sapiens GN=ATP5A1;>sp|P25705|ATPA_HUMAN ATP synthase subunit alpha, mitochondrial OS=Homo sapiens GN=ATP5A1 PE=1 SV=1;>sp|P25705-3|ATPA_HUMAN Isoform 3 of ATP synthase s	8	54.493	22.4517	25.7521	25.8343	23.4341	23.2358	22.8034	22.4087	22.0316	22.8693	24.6794	23.1578	22.4365	-1.52164	-2.24285	0.249191	0.120551	ATP5A1
P00390	sp|P00390-5|GSHR_HUMAN;sp|P00390-4|GSHR_HUMAN;sp|P00390-2|GSHR_HUMAN;sp|P00390-3|GSHR_HUMAN;sp|P00390|GSHR_HUMAN	sp|P00390-5|GSHR_HUMAN;sp|P00390-4|GSHR_HUMAN;sp|P00390-2|GSHR_HUMAN;sp|P00390-3|GSHR_HUMAN;sp|P00390|GSHR_HUMAN	>sp|P00390-5|GSHR_HUMAN Isoform 4 of Glutathione reductase, mitochondrial OS=Homo sapiens GN=GSR;>sp|P00390-4|GSHR_HUMAN Isoform 3 of Glutathione reductase, mitochondrial OS=Homo sapiens GN=GSR;>sp|P00390-2|GSHR_HUMAN Isoform Cytoplasmic of Glutathione red	7	47.267	24.3955	25.8051	23.8173	23.6079	23.9104	23.4946	23.2516	21.8998	24.2861	24.6726	23.6709	23.1458	-1.00166	-1.52678	0.172148	0.168231	GSR
P49591	sp|P49591|SYSC_HUMAN	sp|P49591|SYSC_HUMAN	>sp|P49591|SYSC_HUMAN Serine--tRNA ligase, cytoplasmic OS=Homo sapiens GN=SARS PE=1 SV=3	9	58.777	24.7927	24.5737	24.6447	24.9781	24.8514	25.435	24.2672	24.0889	25.271	24.6704	25.0882	24.5424	0.41779	-0.127997	0.0911089	0.749117	SARS
Q71U36	sp|Q71U36-2|TBA1A_HUMAN;sp|Q71U36|TBA1A_HUMAN;sp|Q13748|TBA3C_HUMAN;sp|Q13748-2|TBA3C_HUMAN;sp|Q6PEY2|TBA3E_HUMAN	sp|Q71U36-2|TBA1A_HUMAN;sp|Q71U36|TBA1A_HUMAN;sp|Q13748|TBA3C_HUMAN;sp|Q13748-2|TBA3C_HUMAN;sp|Q6PEY2|TBA3E_HUMAN	>sp|Q71U36-2|TBA1A_HUMAN Isoform 2 of Tubulin alpha-1A chain OS=Homo sapiens GN=TUBA1A;>sp|Q71U36|TBA1A_HUMAN Tubulin alpha-1A chain OS=Homo sapiens GN=TUBA1A PE=1 SV=1;>sp|Q13748|TBA3C_HUMAN Tubulin alpha-3C/D chain OS=Homo sapiens GN=TUBA3C PE=1 SV=3;>sp	2	46.297	24.0519	25.0937	24.8594	25.5941	24.0333	24.6176	24.27	19.8195	25.8955	24.6683	24.7483	23.3284	0.0800134	-1.33997	0.892134	0.507519	TUBA1A
O43684	sp|O43684-2|BUB3_HUMAN;sp|O43684|BUB3_HUMAN	sp|O43684-2|BUB3_HUMAN;sp|O43684|BUB3_HUMAN	>sp|O43684-2|BUB3_HUMAN Isoform 2 of Mitotic checkpoint protein BUB3 OS=Homo sapiens GN=BUB3;>sp|O43684|BUB3_HUMAN Mitotic checkpoint protein BUB3 OS=Homo sapiens GN=BUB3 PE=1 SV=1	8	36.954	22.2449	25.6974	26.0243	24.2355	23.2543	23.287	24.603	24.6384	24.4788	24.6555	23.5923	24.5734	-1.06329	-0.0821353	0.443273	0.949138	BUB3
P43246	sp|P43246-2|MSH2_HUMAN;sp|P43246|MSH2_HUMAN	sp|P43246-2|MSH2_HUMAN;sp|P43246|MSH2_HUMAN	>sp|P43246-2|MSH2_HUMAN Isoform 2 of DNA mismatch repair protein Msh2 OS=Homo sapiens GN=MSH2;>sp|P43246|MSH2_HUMAN DNA mismatch repair protein Msh2 OS=Homo sapiens GN=MSH2 PE=1 SV=1	11	97.321	23.3939	25.4152	25.1421	21.8478	21.0068	20.866	22.2658	24.2349	26.0226	24.6504	21.2402	24.1744	-3.41022	-0.475973	0.00835211	0.724008	MSH2
P68366	sp|P68366-2|TBA4A_HUMAN;sp|P68366|TBA4A_HUMAN;sp|A6NHL2-2|TBAL3_HUMAN;sp|A6NHL2|TBAL3_HUMAN	sp|P68366-2|TBA4A_HUMAN;sp|P68366|TBA4A_HUMAN	>sp|P68366-2|TBA4A_HUMAN Isoform 2 of Tubulin alpha-4A chain OS=Homo sapiens GN=TUBA4A;>sp|P68366|TBA4A_HUMAN Tubulin alpha-4A chain OS=Homo sapiens GN=TUBA4A PE=1 SV=1	2	48.328	24.0332	24.6161	25.2571	24.9158	24.2641	24.2625	23.9611	22.2817	25.6807	24.6355	24.4808	23.9745	-0.154646	-0.661002	0.728319	0.560647	TUBA4A
Q14019	sp|Q14019|COTL1_HUMAN	sp|Q14019|COTL1_HUMAN	>sp|Q14019|COTL1_HUMAN Coactosin-like protein OS=Homo sapiens GN=COTL1 PE=1 SV=3	4	15.945	24.4838	25.1795	24.2415	24.2032	23.1168	23.6703	24.23	23.7559	24.3555	24.6349	23.6634	24.1138	-0.971516	-0.521136	0.0823319	0.194989	COTL1
Q92900	sp|Q92900-2|RENT1_HUMAN;sp|Q92900|RENT1_HUMAN	sp|Q92900-2|RENT1_HUMAN;sp|Q92900|RENT1_HUMAN	>sp|Q92900-2|RENT1_HUMAN Isoform 2 of Regulator of nonsense transcripts 1 OS=Homo sapiens GN=UPF1;>sp|Q92900|RENT1_HUMAN Regulator of nonsense transcripts 1 OS=Homo sapiens GN=UPF1 PE=1 SV=2	12	123.03	24.5541	25.0602	24.2867	24.9697	24.1519	23.4854	23.5403	23.7915	24.4524	24.6337	24.2023	23.9281	-0.431347	-0.705603	0.424451	0.117127	UPF1
P43034	sp|P43034|LIS1_HUMAN	sp|P43034|LIS1_HUMAN	>sp|P43034|LIS1_HUMAN Platelet-activating factor acetylhydrolase IB subunit alpha OS=Homo sapiens GN=PAFAH1B1 PE=1 SV=2	7	46.637	24.0283	25.1259	24.7199	23.3747	23.4246	23.824	24.1511	23.2425	24.9066	24.6247	23.5411	24.1001	-1.08357	-0.524595	0.036534	0.415419	PAFAH1B1
P35241	sp|P35241|RADI_HUMAN;sp|P35241-5|RADI_HUMAN;sp|P35241-4|RADI_HUMAN;sp|P35241-3|RADI_HUMAN;sp|P35241-2|RADI_HUMAN	sp|P35241|RADI_HUMAN;sp|P35241-5|RADI_HUMAN;sp|P35241-4|RADI_HUMAN	>sp|P35241|RADI_HUMAN Radixin OS=Homo sapiens GN=RDX PE=1 SV=1;>sp|P35241-5|RADI_HUMAN Isoform 5 of Radixin OS=Homo sapiens GN=RDX;>sp|P35241-4|RADI_HUMAN Isoform 4 of Radixin OS=Homo sapiens GN=RDX	8	68.563	23.7337	25.3219	24.8119	23.8802	24.2367	24.4274	24.3457	24.7147	25.3637	24.6225	24.1814	24.808	-0.441078	0.185528	0.423114	0.75483	RDX
P78344	sp|P78344-2|IF4G2_HUMAN;sp|P78344|IF4G2_HUMAN	sp|P78344-2|IF4G2_HUMAN;sp|P78344|IF4G2_HUMAN	>sp|P78344-2|IF4G2_HUMAN Isoform 2 of Eukaryotic translation initiation factor 4 gamma 2 OS=Homo sapiens GN=EIF4G2;>sp|P78344|IF4G2_HUMAN Eukaryotic translation initiation factor 4 gamma 2 OS=Homo sapiens GN=EIF4G2 PE=1 SV=1	11	98.149	23.6426	25.2064	25.018	23.8016	22.3006	22.5753	21.5572	22.4432	24.988	24.6223	22.8925	22.9961	-1.72981	-1.62621	0.0624955	0.226976	EIF4G2
P61163	sp|P61163|ACTZ_HUMAN;sp|P42025|ACTY_HUMAN	sp|P61163|ACTZ_HUMAN	>sp|P61163|ACTZ_HUMAN Alpha-centractin OS=Homo sapiens GN=ACTR1A PE=1 SV=1	7	42.613	23.8591	24.6497	25.348	23.583	23.4617	22.8944	23.9355	23.4846	25.9402	24.6189	23.3131	24.4535	-1.30585	-0.165453	0.0528313	0.858214	ACTR1A
O15145	sp|O15145|ARPC3_HUMAN	sp|O15145|ARPC3_HUMAN	>sp|O15145|ARPC3_HUMAN Actin-related protein 2/3 complex subunit 3 OS=Homo sapiens GN=ARPC3 PE=1 SV=3	4	20.546	24.3058	25.1376	24.3894	24.6537	24.7563	24.382	24.2788	24.0679	24.9648	24.611	24.5974	24.4371	-0.0135939	-0.173815	0.964499	0.669897	ARPC3
Q16543	sp|Q16543|CDC37_HUMAN	sp|Q16543|CDC37_HUMAN	>sp|Q16543|CDC37_HUMAN Hsp90 co-chaperone Cdc37 OS=Homo sapiens GN=CDC37 PE=1 SV=1	5	44.468	23.8009	25.3273	24.6582	25.1199	23.2459	25.4323	24.5793	24.2611	25.2306	24.5955	24.5994	24.6903	0.00387273	0.0948467	0.996428	0.865646	CDC37
O15178	sp|O15178-2|BRAC_HUMAN;sp|O15178|BRAC_HUMAN	sp|O15178-2|BRAC_HUMAN;sp|O15178|BRAC_HUMAN	>sp|O15178-2|BRAC_HUMAN Isoform 2 of Brachyury protein OS=Homo sapiens GN=T;>sp|O15178|BRAC_HUMAN Brachyury protein OS=Homo sapiens GN=T PE=1 SV=1	3	41.078	24.2574	24.4822	25.0417	23.7962	22.768	24.0691	24.0398	24.6293	23.3463	24.5938	23.5444	24.0051	-1.04933	-0.588661	0.084517	0.250122	T
P31939	sp|P31939-2|PUR9_HUMAN;sp|P31939|PUR9_HUMAN	sp|P31939-2|PUR9_HUMAN;sp|P31939|PUR9_HUMAN	>sp|P31939-2|PUR9_HUMAN Isoform 2 of Bifunctional purine biosynthesis protein PURH OS=Homo sapiens GN=ATIC;>sp|P31939|PUR9_HUMAN Bifunctional purine biosynthesis protein PURH OS=Homo sapiens GN=ATIC PE=1 SV=3	10	64.523	24.6628	25.3022	23.8083	24.7665	24.214	25.1209	23.7721	22.8368	24.5756	24.5911	24.7005	23.7282	0.109416	-0.862907	0.839644	0.26304	ATIC
Q15785	sp|Q15785|TOM34_HUMAN	sp|Q15785|TOM34_HUMAN	>sp|Q15785|TOM34_HUMAN Mitochondrial import receptor subunit TOM34 OS=Homo sapiens GN=TOMM34 PE=1 SV=2	10	34.559	24.5261	25.0868	24.123	26.2035	23.8154	24.0691	24.5401	24.5097	26.9867	24.5786	24.696	25.3455	0.117351	0.766845	0.891444	0.42636	TOMM34
Q15417	sp|Q15417-3|CNN3_HUMAN;sp|Q15417|CNN3_HUMAN;sp|Q15417-2|CNN3_HUMAN	sp|Q15417-3|CNN3_HUMAN;sp|Q15417|CNN3_HUMAN;sp|Q15417-2|CNN3_HUMAN	>sp|Q15417-3|CNN3_HUMAN Isoform 3 of Calponin-3 OS=Homo sapiens GN=CNN3;>sp|Q15417|CNN3_HUMAN Calponin-3 OS=Homo sapiens GN=CNN3 PE=1 SV=1;>sp|Q15417-2|CNN3_HUMAN Isoform 2 of Calponin-3 OS=Homo sapiens GN=CNN3	5	31.38	24.4787	25.0281	24.2153	25.2633	24.829	25.9072	24.6422	24.8718	25.6815	24.574	25.3332	25.0652	0.75915	0.491159	0.126445	0.282494	CNN3
O95810	sp|O95810|SDPR_HUMAN	sp|O95810|SDPR_HUMAN	>sp|O95810|SDPR_HUMAN Serum deprivation-response protein OS=Homo sapiens GN=SDPR PE=1 SV=3	7	47.173	24.3576	25.3658	23.987	24.3952	23.1686	24.77	23.7707	24.0712	25.3836	24.5701	24.1113	24.4085	-0.458849	-0.161644	0.510087	0.814223	SDPR
Q92688	sp|Q92688-2|AN32B_HUMAN;sp|Q92688|AN32B_HUMAN	sp|Q92688-2|AN32B_HUMAN;sp|Q92688|AN32B_HUMAN	>sp|Q92688-2|AN32B_HUMAN Isoform 2 of Acidic leucine-rich nuclear phosphoprotein 32 family member B OS=Homo sapiens GN=ANP32B;>sp|Q92688|AN32B_HUMAN Acidic leucine-rich nuclear phosphoprotein 32 family member B OS=Homo sapiens GN=ANP32B PE=1 SV=1	4	22.276	23.6987	25.6335	24.3661	21.8186	20.3597	21.1372	22.4821	22.6381	23.9058	24.5661	21.1052	23.0087	-3.46091	-1.55743	0.00806491	0.0980921	ANP32B
P63220	sp|P63220|RS21_HUMAN	sp|P63220|RS21_HUMAN	>sp|P63220|RS21_HUMAN 40S ribosomal protein S21 OS=Homo sapiens GN=RPS21 PE=1 SV=1	4	9.1113	23.4881	25.4281	24.7743	23.1198	24.1823	24.0193	22.4028	23.2988	25.5142	24.5635	23.7738	23.7386	-0.789702	-0.824869	0.296732	0.489904	RPS21
P61011	sp|P61011-2|SRP54_HUMAN;sp|P61011|SRP54_HUMAN	sp|P61011-2|SRP54_HUMAN;sp|P61011|SRP54_HUMAN	>sp|P61011-2|SRP54_HUMAN Isoform 2 of Signal recognition particle 54 kDa protein OS=Homo sapiens GN=SRP54;>sp|P61011|SRP54_HUMAN Signal recognition particle 54 kDa protein OS=Homo sapiens GN=SRP54 PE=1 SV=1	6	50.369	24.1861	25.0732	24.4096	23.7514	23.6799	23.9512	24.0893	23.4815	25.076	24.5563	23.7942	24.2156	-0.762089	-0.340683	0.0520873	0.559269	SRP54
Q9Y6B6	sp|Q9Y6B6|SAR1B_HUMAN	sp|Q9Y6B6|SAR1B_HUMAN	>sp|Q9Y6B6|SAR1B_HUMAN GTP-binding protein SAR1b OS=Homo sapiens GN=SAR1B PE=1 SV=1	3	22.41	23.2718	24.1516	26.235	26.2081	24.7283	23.5937	24.8211	24.5758	25.414	24.5528	24.8434	24.9369	0.290556	0.384143	0.814504	0.69561	SAR1B
Q9UBQ5	sp|Q9UBQ5-2|EIF3K_HUMAN;sp|Q9UBQ5|EIF3K_HUMAN	sp|Q9UBQ5-2|EIF3K_HUMAN;sp|Q9UBQ5|EIF3K_HUMAN	>sp|Q9UBQ5-2|EIF3K_HUMAN Isoform 2 of Eukaryotic translation initiation factor 3 subunit K OS=Homo sapiens GN=EIF3K;>sp|Q9UBQ5|EIF3K_HUMAN Eukaryotic translation initiation factor 3 subunit K OS=Homo sapiens GN=EIF3K PE=1 SV=1	4	24.484	23.3273	25.3239	24.9304	24.8025	23.072	22.8826	23.2318	23.943	25.1631	24.5272	23.5857	24.1126	-0.941491	-0.414549	0.336959	0.644142	EIF3K
Q9Y285	sp|Q9Y285|SYFA_HUMAN;sp|Q9Y285-2|SYFA_HUMAN	sp|Q9Y285|SYFA_HUMAN;sp|Q9Y285-2|SYFA_HUMAN	>sp|Q9Y285|SYFA_HUMAN Phenylalanine--tRNA ligase alpha subunit OS=Homo sapiens GN=FARSA PE=1 SV=3;>sp|Q9Y285-2|SYFA_HUMAN Isoform 2 of Phenylalanine--tRNA ligase alpha subunit OS=Homo sapiens GN=FARSA	8	57.563	23.3556	25.3081	24.912	23.0287	23.1224	21.2619	21.8981	23.148	24.6341	24.5252	22.471	23.2267	-2.05423	-1.29853	0.0728596	0.259923	FARSA
P10636	sp|P10636-4|TAU_HUMAN;sp|P10636-5|TAU_HUMAN;sp|P10636-2|TAU_HUMAN;sp|P10636-7|TAU_HUMAN;sp|P10636-8|TAU_HUMAN;sp|P10636|TAU_HUMAN;sp|P10636-9|TAU_HUMAN;sp|P10636-3|TAU_HUMAN;sp|P10636-6|TAU_HUMAN	sp|P10636-4|TAU_HUMAN;sp|P10636-5|TAU_HUMAN;sp|P10636-2|TAU_HUMAN;sp|P10636-7|TAU_HUMAN;sp|P10636-8|TAU_HUMAN;sp|P10636|TAU_HUMAN;sp|P10636-9|TAU_HUMAN;sp|P10636-3|TAU_HUMAN;sp|P10636-6|TAU_HUMAN	>sp|P10636-4|TAU_HUMAN Isoform Tau-B of Microtubule-associated protein tau OS=Homo sapiens GN=MAPT;>sp|P10636-5|TAU_HUMAN Isoform Tau-C of Microtubule-associated protein tau OS=Homo sapiens GN=MAPT;>sp|P10636-2|TAU_HUMAN Isoform Fetal-tau of Microtubule-as	7	39.72	24.5027	24.5207	24.4621	25.0547	25.304	25.1348	24.0925	23.9819	25.828	24.4951	25.1645	24.6341	0.669344	0.139011	0.000893989	0.827605	MAPT
Q13310	sp|Q13310-2|PABP4_HUMAN;sp|Q13310|PABP4_HUMAN;sp|Q13310-3|PABP4_HUMAN;sp|P0CB38|PAB4L_HUMAN	sp|Q13310-2|PABP4_HUMAN;sp|Q13310|PABP4_HUMAN;sp|Q13310-3|PABP4_HUMAN	>sp|Q13310-2|PABP4_HUMAN Isoform 2 of Polyadenylate-binding protein 4 OS=Homo sapiens GN=PABPC4;>sp|Q13310|PABP4_HUMAN Polyadenylate-binding protein 4 OS=Homo sapiens GN=PABPC4 PE=1 SV=1;>sp|Q13310-3|PABP4_HUMAN Isoform 3 of Polyadenylate-binding protein 4	7	69.578	23.5732	25.3646	24.5355	24.9334	23.7355	22.8052	21.9999	22.7273	25.0683	24.4911	23.8247	23.2652	-0.666385	-1.22597	0.45409	0.312051	PABPC4
Q86Y56	sp|Q86Y56|DAAF5_HUMAN;sp|Q86Y56-2|DAAF5_HUMAN;sp|Q86Y56-3|DAAF5_HUMAN	sp|Q86Y56|DAAF5_HUMAN;sp|Q86Y56-2|DAAF5_HUMAN	>sp|Q86Y56|DAAF5_HUMAN Dynein assembly factor 5, axonemal OS=Homo sapiens GN=DNAAF5 PE=1 SV=4;>sp|Q86Y56-2|DAAF5_HUMAN Isoform 2 of Dynein assembly factor 5, axonemal OS=Homo sapiens GN=DNAAF5	13	93.52	23.8215	24.8051	24.8376	25.5007	22.8504	23.5441	23.9577	25.3584	25.4453	24.4881	23.9651	24.9205	-0.523004	0.432378	0.576227	0.501634	DNAAF5
Q9NYL9	sp|Q9NYL9|TMOD3_HUMAN;sp|P28289-2|TMOD1_HUMAN;sp|P28289|TMOD1_HUMAN	sp|Q9NYL9|TMOD3_HUMAN	>sp|Q9NYL9|TMOD3_HUMAN Tropomodulin-3 OS=Homo sapiens GN=TMOD3 PE=1 SV=1	9	39.594	23.6807	25.3235	24.4466	24.9202	23.428	24.8998	23.3582	23.8038	24.8828	24.4836	24.416	24.0149	-0.0676146	-0.468684	0.926125	0.514298	TMOD3
Q13404	sp|Q13404-7|UB2V1_HUMAN;sp|Q13404-2|UB2V1_HUMAN;sp|Q13404|UB2V1_HUMAN;sp|Q13404-1|UB2V1_HUMAN;sp|Q13404-6|UB2V1_HUMAN;sp|Q13404-8|UB2V1_HUMAN;sp|Q15819|UB2V2_HUMAN	sp|Q13404-7|UB2V1_HUMAN;sp|Q13404-2|UB2V1_HUMAN;sp|Q13404|UB2V1_HUMAN;sp|Q13404-1|UB2V1_HUMAN;sp|Q13404-6|UB2V1_HUMAN;sp|Q13404-8|UB2V1_HUMAN;sp|Q15819|UB2V2_HUMAN	>sp|Q13404-7|UB2V1_HUMAN Isoform 5 of Ubiquitin-conjugating enzyme E2 variant 1 OS=Homo sapiens GN=UBE2V1;>sp|Q13404-2|UB2V1_HUMAN Isoform 2 of Ubiquitin-conjugating enzyme E2 variant 1 OS=Homo sapiens GN=UBE2V1;>sp|Q13404|UB2V1_HUMAN Ubiquitin-conjugating	4	19.307	24.019	25.0565	24.3401	24.9147	24.2155	23.5266	24.3694	23.6525	25.7989	24.4719	24.2189	24.607	-0.252937	0.135101	0.642507	0.856658	UBE2V1
O75874	sp|O75874|IDHC_HUMAN	sp|O75874|IDHC_HUMAN	>sp|O75874|IDHC_HUMAN Isocitrate dehydrogenase [NADP] cytoplasmic OS=Homo sapiens GN=IDH1 PE=1 SV=2	5	46.659	24.3143	25.2629	23.8307	23.4723	23.938	22.9609	23.2003	22.8271	23.9187	24.4693	23.4571	23.3153	-1.0122	-1.15394	0.116327	0.0944792	IDH1
Q8NHV4	sp|Q8NHV4-2|NEDD1_HUMAN;sp|Q8NHV4|NEDD1_HUMAN;sp|Q8NHV4-3|NEDD1_HUMAN	sp|Q8NHV4-2|NEDD1_HUMAN;sp|Q8NHV4|NEDD1_HUMAN;sp|Q8NHV4-3|NEDD1_HUMAN	>sp|Q8NHV4-2|NEDD1_HUMAN Isoform 2 of Protein NEDD1 OS=Homo sapiens GN=NEDD1;>sp|Q8NHV4|NEDD1_HUMAN Protein NEDD1 OS=Homo sapiens GN=NEDD1 PE=1 SV=1;>sp|Q8NHV4-3|NEDD1_HUMAN Isoform 3 of Protein NEDD1 OS=Homo sapiens GN=NEDD1	8	62.379	23.4847	25.1549	24.7436	24.1236	22.0505	23.1236	24.1019	24.481	24.5428	24.461	23.0992	24.3752	-1.3618	-0.0857959	0.156363	0.877179	NEDD1
Q9HCH0	sp|Q9HCH0-2|NCK5L_HUMAN;sp|Q9HCH0-3|NCK5L_HUMAN;sp|Q9HCH0|NCK5L_HUMAN	sp|Q9HCH0-2|NCK5L_HUMAN;sp|Q9HCH0-3|NCK5L_HUMAN;sp|Q9HCH0|NCK5L_HUMAN	>sp|Q9HCH0-2|NCK5L_HUMAN Isoform 2 of Nck-associated protein 5-like OS=Homo sapiens GN=NCKAP5L;>sp|Q9HCH0-3|NCK5L_HUMAN Isoform 3 of Nck-associated protein 5-like OS=Homo sapiens GN=NCKAP5L;>sp|Q9HCH0|NCK5L_HUMAN Nck-associated protein 5-like OS=Homo sapie	2	134.91	24.1665	24.6086	24.5774	24.5068	25.325	24.328	24.1929	20.0068	20.7367	24.4508	24.7199	21.6455	0.269099	-2.80535	0.470961	0.0969041	NCKAP5L
Q9NRY5	sp|Q9NRY5|F1142_HUMAN	sp|Q9NRY5|F1142_HUMAN	>sp|Q9NRY5|F1142_HUMAN Protein FAM114A2 OS=Homo sapiens GN=FAM114A2 PE=1 SV=4	9	55.468	24.6566	24.8896	23.7922	24.9481	24.5118	22.8414	24.4092	25.3523	25.8993	24.4462	24.1004	25.2203	-0.345704	0.77413	0.657751	0.230958	FAM114A2
Q15147	sp|Q15147|PLCB4_HUMAN;sp|Q15147-5|PLCB4_HUMAN;sp|Q15147-2|PLCB4_HUMAN;sp|Q15147-4|PLCB4_HUMAN	sp|Q15147|PLCB4_HUMAN;sp|Q15147-5|PLCB4_HUMAN;sp|Q15147-2|PLCB4_HUMAN;sp|Q15147-4|PLCB4_HUMAN	>sp|Q15147|PLCB4_HUMAN 1-phosphatidylinositol 4,5-bisphosphate phosphodiesterase beta-4 OS=Homo sapiens GN=PLCB4 PE=1 SV=3;>sp|Q15147-5|PLCB4_HUMAN Isoform 4 of 1-phosphatidylinositol 4,5-bisphosphate phosphodiesterase beta-4 OS=Homo sapiens GN=PLCB4;>sp|Q	4	134.46	24.3696	24.1986	24.7683	22.4387	24.7055	25.0759	23.0715	23.3195	25.2579	24.4455	24.0734	23.883	-0.372112	-0.562542	0.681166	0.473383	PLCB4
P68036	sp|P68036-2|UB2L3_HUMAN;sp|P68036|UB2L3_HUMAN;sp|P68036-3|UB2L3_HUMAN	sp|P68036-2|UB2L3_HUMAN;sp|P68036|UB2L3_HUMAN;sp|P68036-3|UB2L3_HUMAN	>sp|P68036-2|UB2L3_HUMAN Isoform 2 of Ubiquitin-conjugating enzyme E2 L3 OS=Homo sapiens GN=UBE2L3;>sp|P68036|UB2L3_HUMAN Ubiquitin-conjugating enzyme E2 L3 OS=Homo sapiens GN=UBE2L3 PE=1 SV=1;>sp|P68036-3|UB2L3_HUMAN Isoform 3 of Ubiquitin-conjugating enz	6	14.121	24.1228	26.0496	23.1552	24.9593	23.6883	24.7528	23.7961	23.8541	26.4714	24.4425	24.4668	24.7072	0.0242637	0.264703	0.98059	0.839573	UBE2L3
P63167	sp|P63167|DYL1_HUMAN;sp|Q96FJ2|DYL2_HUMAN	sp|P63167|DYL1_HUMAN;sp|Q96FJ2|DYL2_HUMAN	>sp|P63167|DYL1_HUMAN Dynein light chain 1, cytoplasmic OS=Homo sapiens GN=DYNLL1 PE=1 SV=1;>sp|Q96FJ2|DYL2_HUMAN Dynein light chain 2, cytoplasmic OS=Homo sapiens GN=DYNLL2 PE=1 SV=1	4	10.366	23.7931	25.1118	24.4154	24.8083	23.952	23.9693	24.1336	24.7291	24.885	24.4401	24.2432	24.5826	-0.196922	0.142483	0.699293	0.764556	DYNLL1
P42166	sp|P42166|LAP2A_HUMAN;sp|P42167-3|LAP2B_HUMAN;sp|P42167-2|LAP2B_HUMAN;sp|P42167|LAP2B_HUMAN	sp|P42166|LAP2A_HUMAN	>sp|P42166|LAP2A_HUMAN Lamina-associated polypeptide 2, isoform alpha OS=Homo sapiens GN=TMPO PE=1 SV=2	11	75.491	21.3501	26.1539	25.8129	22.6191	20.1453	18.9625	21.2592	23.1265	21.8409	24.439	20.5757	22.0755	-3.8633	-2.36342	0.109834	0.223676	TMPO
P67775	sp|P67775|PP2AA_HUMAN;sp|P62714|PP2AB_HUMAN;sp|P67775-2|PP2AA_HUMAN	sp|P67775|PP2AA_HUMAN;sp|P62714|PP2AB_HUMAN;sp|P67775-2|PP2AA_HUMAN	>sp|P67775|PP2AA_HUMAN Serine/threonine-protein phosphatase 2A catalytic subunit alpha isoform OS=Homo sapiens GN=PPP2CA PE=1 SV=1;>sp|P62714|PP2AB_HUMAN Serine/threonine-protein phosphatase 2A catalytic subunit beta isoform OS=Homo sapiens GN=PPP2CB PE=1	6	35.594	24.1945	25.0836	24.0369	24.2937	24.0891	24.6376	23.8821	24.5035	24.4066	24.4383	24.3402	24.2641	-0.0981652	-0.174252	0.80021	0.669315	PPP2CA
Q9BY43	sp|Q9BY43|CHM4A_HUMAN;sp|Q9BY43-2|CHM4A_HUMAN	sp|Q9BY43|CHM4A_HUMAN;sp|Q9BY43-2|CHM4A_HUMAN	>sp|Q9BY43|CHM4A_HUMAN Charged multivesicular body protein 4a OS=Homo sapiens GN=CHMP4A PE=1 SV=3;>sp|Q9BY43-2|CHM4A_HUMAN Isoform 2 of Charged multivesicular body protein 4a OS=Homo sapiens GN=CHMP4A	6	25.098	23.6464	25.2027	24.4642	25.4301	23.735	24.8359	24.3301	24.5074	24.8347	24.4378	24.667	24.5574	0.229212	0.119615	0.749406	0.812873	CHMP4A
Q86V81	sp|Q86V81|THOC4_HUMAN	sp|Q86V81|THOC4_HUMAN	>sp|Q86V81|THOC4_HUMAN THO complex subunit 4 OS=Homo sapiens GN=ALYREF PE=1 SV=3	4	26.888	23.4817	25.4532	24.3673	23.2267	22.9519	21.9137	22.7855	24.6557	22.6918	24.4341	22.6974	23.3777	-1.73664	-1.0564	0.0671951	0.285098	ALYREF
Q14677	sp|Q14677-2|EPN4_HUMAN;sp|Q14677|EPN4_HUMAN;sp|Q14677-3|EPN4_HUMAN	sp|Q14677-2|EPN4_HUMAN;sp|Q14677|EPN4_HUMAN;sp|Q14677-3|EPN4_HUMAN	>sp|Q14677-2|EPN4_HUMAN Isoform 2 of Clathrin interactor 1 OS=Homo sapiens GN=CLINT1;>sp|Q14677|EPN4_HUMAN Clathrin interactor 1 OS=Homo sapiens GN=CLINT1 PE=1 SV=1;>sp|Q14677-3|EPN4_HUMAN Isoform 3 of Clathrin interactor 1 OS=Homo sapiens GN=CLINT1	8	68.166	24.104	24.6919	24.4748	24.2577	23.807	23.9162	24.2194	24.2724	23.9903	24.4236	23.9936	24.1607	-0.429945	-0.262874	0.120872	0.24322	CLINT1
P60174	sp|P60174-1|TPIS_HUMAN;sp|P60174|TPIS_HUMAN;sp|P60174-4|TPIS_HUMAN	sp|P60174-1|TPIS_HUMAN;sp|P60174|TPIS_HUMAN;sp|P60174-4|TPIS_HUMAN	>sp|P60174-1|TPIS_HUMAN Isoform 2 of Triosephosphate isomerase OS=Homo sapiens GN=TPI1;>sp|P60174|TPIS_HUMAN Triosephosphate isomerase OS=Homo sapiens GN=TPI1 PE=1 SV=3;>sp|P60174-4|TPIS_HUMAN Isoform 4 of Triosephosphate isomerase OS=Homo sapiens GN=TPI1	8	26.669	24.0405	25.9479	23.2539	21.0704	23.4341	22.9234	22.2689	20.3803	21.9935	24.4141	22.476	21.5475	-1.93814	-2.86657	0.1457	0.0447437	TPI1
O15355	sp|O15355|PPM1G_HUMAN	sp|O15355|PPM1G_HUMAN	>sp|O15355|PPM1G_HUMAN Protein phosphatase 1G OS=Homo sapiens GN=PPM1G PE=1 SV=1	6	59.271	24.2019	25.0231	23.9638	24.1107	22.2924	23.7843	23.5083	22.2175	26.0109	24.3963	23.3958	23.9123	-1.00045	-0.483997	0.195897	0.697646	PPM1G
Q9BZQ8	sp|Q9BZQ8|NIBAN_HUMAN;REV__sp|Q9UHV5|RPGFL_HUMAN	sp|Q9BZQ8|NIBAN_HUMAN	>sp|Q9BZQ8|NIBAN_HUMAN Protein Niban OS=Homo sapiens GN=FAM129A PE=1 SV=1	9	103.13	24.2226	24.8317	24.0985	25.5457	24.3138	24.7939	24.1928	24.428	24.6634	24.3842	24.8845	24.4281	0.500225	0.0438252	0.303553	0.876279	FAM129A
P30626	sp|P30626-3|SORCN_HUMAN;sp|P30626-2|SORCN_HUMAN;sp|P30626|SORCN_HUMAN	sp|P30626-3|SORCN_HUMAN;sp|P30626-2|SORCN_HUMAN;sp|P30626|SORCN_HUMAN	>sp|P30626-3|SORCN_HUMAN Isoform 3 of Sorcin OS=Homo sapiens GN=SRI;>sp|P30626-2|SORCN_HUMAN Isoform 2 of Sorcin OS=Homo sapiens GN=SRI;>sp|P30626|SORCN_HUMAN Sorcin OS=Homo sapiens GN=SRI PE=1 SV=1	6	20.006	23.7608	24.9976	24.3931	24.5175	23.6929	25.5167	24.01	23.404	25.2534	24.3839	24.5757	24.2225	0.19185	-0.161398	0.778223	0.816398	SRI
Q9BPX3	sp|Q9BPX3|CND3_HUMAN	sp|Q9BPX3|CND3_HUMAN	>sp|Q9BPX3|CND3_HUMAN Condensin complex subunit 3 OS=Homo sapiens GN=NCAPG PE=1 SV=1	11	114.33	23.7785	24.6096	24.7437	21.833	22.0342	21.8826	23.1085	23.9256	26.2116	24.3773	21.9166	24.4152	-2.46066	0.0379574	0.00132895	0.970855	NCAPG
Q03252	sp|Q03252|LMNB2_HUMAN	sp|Q03252|LMNB2_HUMAN	>sp|Q03252|LMNB2_HUMAN Lamin-B2 OS=Homo sapiens GN=LMNB2 PE=1 SV=3	1	67.688	23.6992	25.0623	24.3685	19.9431	23.7104	19.8931	23.8599	23.9362	25.4574	24.3767	21.1822	24.4178	-3.19444	0.0411638	0.0733406	0.95271	LMNB2
Q96PZ0	sp|Q96PZ0|PUS7_HUMAN	sp|Q96PZ0|PUS7_HUMAN	>sp|Q96PZ0|PUS7_HUMAN Pseudouridylate synthase 7 homolog OS=Homo sapiens GN=PUS7 PE=1 SV=2	9	75.035	23.8099	24.6987	24.6073	23.5888	23.1771	23.2767	23.041	23.9238	24.8065	24.372	23.3476	23.9238	-1.02444	-0.448229	0.0292993	0.484593	PUS7
O15498	sp|O15498|YKT6_HUMAN;sp|O15498-2|YKT6_HUMAN	sp|O15498|YKT6_HUMAN;sp|O15498-2|YKT6_HUMAN	>sp|O15498|YKT6_HUMAN Synaptobrevin homolog YKT6 OS=Homo sapiens GN=YKT6 PE=1 SV=1;>sp|O15498-2|YKT6_HUMAN Isoform 2 of Synaptobrevin homolog YKT6 OS=Homo sapiens GN=YKT6	9	22.417	24.1102	24.7808	24.2191	26.1632	24.9585	25.7171	24.4533	25.0194	25.342	24.3701	25.613	24.9382	1.2429	0.568193	0.0382956	0.162775	YKT6
Q96AC1	sp|Q96AC1-2|FERM2_HUMAN;sp|Q96AC1|FERM2_HUMAN;sp|Q96AC1-3|FERM2_HUMAN	sp|Q96AC1-2|FERM2_HUMAN;sp|Q96AC1|FERM2_HUMAN;sp|Q96AC1-3|FERM2_HUMAN	>sp|Q96AC1-2|FERM2_HUMAN Isoform 2 of Fermitin family homolog 2 OS=Homo sapiens GN=FERMT2;>sp|Q96AC1|FERM2_HUMAN Fermitin family homolog 2 OS=Homo sapiens GN=FERMT2 PE=1 SV=1;>sp|Q96AC1-3|FERM2_HUMAN Isoform 3 of Fermitin family homolog 2 OS=Homo sapiens G	10	72.397	24.3302	24.7542	24.0189	25.6234	24.4251	25.2841	24.4164	24.8996	25.552	24.3678	25.1109	24.956	0.743109	0.588248	0.148144	0.207838	FERMT2
P29084	sp|P29084|T2EB_HUMAN	sp|P29084|T2EB_HUMAN	>sp|P29084|T2EB_HUMAN Transcription initiation factor IIE subunit beta OS=Homo sapiens GN=GTF2E2 PE=1 SV=1	4	33.043	23.7321	24.6009	24.7632	21.8298	18.1601	21.1752	23.0723	24.9367	24.815	24.3654	20.3883	24.2747	-3.97705	-0.0907	0.0276272	0.900622	GTF2E2
O95486	sp|O95486|SC24A_HUMAN;sp|O95486-2|SC24A_HUMAN	sp|O95486|SC24A_HUMAN	>sp|O95486|SC24A_HUMAN Protein transport protein Sec24A OS=Homo sapiens GN=SEC24A PE=1 SV=2	9	119.75	23.6809	24.7224	24.6894	23.1867	22.8582	23.6917	23.3765	23.6263	25.1213	24.3642	23.2455	24.0413	-1.11868	-0.322852	0.0558218	0.642031	SEC24A
Q12974	sp|Q12974-4|TP4A2_HUMAN;sp|Q12974|TP4A2_HUMAN;sp|Q12974-2|TP4A2_HUMAN	sp|Q12974-4|TP4A2_HUMAN;sp|Q12974|TP4A2_HUMAN;sp|Q12974-2|TP4A2_HUMAN	>sp|Q12974-4|TP4A2_HUMAN Isoform 4 of Protein tyrosine phosphatase type IVA 2 OS=Homo sapiens GN=PTP4A2;>sp|Q12974|TP4A2_HUMAN Protein tyrosine phosphatase type IVA 2 OS=Homo sapiens GN=PTP4A2 PE=1 SV=1;>sp|Q12974-2|TP4A2_HUMAN Isoform 2 of Protein tyrosin	5	16.367	24.3479	24.7857	23.9586	24.7592	24.7994	24.8358	24.1687	23.8067	24.8776	24.3641	24.7981	24.2843	0.434077	-0.079732	0.144696	0.84987	PTP4A2
Q92973	sp|Q92973-2|TNPO1_HUMAN;sp|Q92973|TNPO1_HUMAN;sp|Q92973-3|TNPO1_HUMAN;sp|O14787-2|TNPO2_HUMAN;sp|O14787|TNPO2_HUMAN	sp|Q92973-2|TNPO1_HUMAN;sp|Q92973|TNPO1_HUMAN;sp|Q92973-3|TNPO1_HUMAN	>sp|Q92973-2|TNPO1_HUMAN Isoform 2 of Transportin-1 OS=Homo sapiens GN=TNPO1;>sp|Q92973|TNPO1_HUMAN Transportin-1 OS=Homo sapiens GN=TNPO1 PE=1 SV=2;>sp|Q92973-3|TNPO1_HUMAN Isoform 3 of Transportin-1 OS=Homo sapiens GN=TNPO1	9	101.31	23.676	25.205	24.1966	25.7101	22.9424	23.4817	24.1067	23.8683	24.2543	24.3592	24.0447	24.0764	-0.314455	-0.282732	0.759348	0.574168	TNPO1
Q16666	sp|Q16666-3|IF16_HUMAN;sp|Q16666-6|IF16_HUMAN;sp|Q16666-2|IF16_HUMAN;sp|Q16666|IF16_HUMAN;sp|Q6K0P9-6|IFIX_HUMAN;sp|Q6K0P9-5|IFIX_HUMAN;sp|Q6K0P9-4|IFIX_HUMAN;sp|Q6K0P9-3|IFIX_HUMAN;sp|Q6K0P9-2|IFIX_HUMAN;sp|Q6K0P9|IFIX_HUMAN	sp|Q16666-3|IF16_HUMAN;sp|Q16666-6|IF16_HUMAN;sp|Q16666-2|IF16_HUMAN;sp|Q16666|IF16_HUMAN	>sp|Q16666-3|IF16_HUMAN Isoform 3 of Gamma-interferon-inducible protein 16 OS=Homo sapiens GN=IFI16;>sp|Q16666-6|IF16_HUMAN Isoform 4 of Gamma-interferon-inducible protein 16 OS=Homo sapiens GN=IFI16;>sp|Q16666-2|IF16_HUMAN Isoform 2 of Gamma-interferon-in	9	75.935	22.5666	24.9127	25.5736	23.011	22.3498	22.2213	23.2698	23.0216	21.8864	24.351	22.5273	22.7259	-1.82362	-1.62505	0.12573	0.181829	IFI16
P06576	sp|P06576|ATPB_HUMAN	sp|P06576|ATPB_HUMAN	>sp|P06576|ATPB_HUMAN ATP synthase subunit beta, mitochondrial OS=Homo sapiens GN=ATP5B PE=1 SV=3	8	56.559	21.1692	25.9832	25.8954	22.2394	21.1445	20.9726	21.1408	23.0161	23.5114	24.3493	21.4522	22.5561	-2.89707	-1.79315	0.151858	0.362566	ATP5B
P40926	sp|P40926|MDHM_HUMAN;sp|P40926-2|MDHM_HUMAN	sp|P40926|MDHM_HUMAN;sp|P40926-2|MDHM_HUMAN	>sp|P40926|MDHM_HUMAN Malate dehydrogenase, mitochondrial OS=Homo sapiens GN=MDH2 PE=1 SV=3;>sp|P40926-2|MDHM_HUMAN Isoform 2 of Malate dehydrogenase, mitochondrial OS=Homo sapiens GN=MDH2	6	35.503	22.5214	25.4798	25.0398	22.5044	22.6945	20.8716	20.9815	23.2129	22.9309	24.347	22.0235	22.3751	-2.32354	-1.97192	0.0996092	0.163868	MDH2
P46379	sp|P46379-2|BAG6_HUMAN;sp|P46379|BAG6_HUMAN;sp|P46379-3|BAG6_HUMAN;sp|P46379-4|BAG6_HUMAN;sp|P46379-5|BAG6_HUMAN	sp|P46379-2|BAG6_HUMAN;sp|P46379|BAG6_HUMAN;sp|P46379-3|BAG6_HUMAN;sp|P46379-4|BAG6_HUMAN;sp|P46379-5|BAG6_HUMAN	>sp|P46379-2|BAG6_HUMAN Isoform 2 of Large proline-rich protein BAG6 OS=Homo sapiens GN=BAG6;>sp|P46379|BAG6_HUMAN Large proline-rich protein BAG6 OS=Homo sapiens GN=BAG6 PE=1 SV=2;>sp|P46379-3|BAG6_HUMAN Isoform 3 of Large proline-rich protein BAG6 OS=Hom	7	118.69	23.724	24.6345	24.676	24.8063	24.5904	24.4069	24.1578	25.0387	24.2518	24.3449	24.6012	24.4828	0.256356	0.137907	0.482364	0.757872	BAG6
Q06124	sp|Q06124-2|PTN11_HUMAN;sp|Q06124|PTN11_HUMAN;sp|Q06124-3|PTN11_HUMAN	sp|Q06124-2|PTN11_HUMAN;sp|Q06124|PTN11_HUMAN;sp|Q06124-3|PTN11_HUMAN	>sp|Q06124-2|PTN11_HUMAN Isoform 2 of Tyrosine-protein phosphatase non-receptor type 11 OS=Homo sapiens GN=PTPN11;>sp|Q06124|PTN11_HUMAN Tyrosine-protein phosphatase non-receptor type 11 OS=Homo sapiens GN=PTPN11 PE=1 SV=2;>sp|Q06124-3|PTN11_HUMAN Isoform	10	68.01	24.4374	24.6138	23.9394	25.3245	24.152	24.7532	23.2934	24.3281	24.9692	24.3302	24.7432	24.1969	0.413032	-0.133268	0.353819	0.813275	PTPN11
Q15631	sp|Q15631|TSN_HUMAN;sp|Q15631-2|TSN_HUMAN	sp|Q15631|TSN_HUMAN	>sp|Q15631|TSN_HUMAN Translin OS=Homo sapiens GN=TSN PE=1 SV=1	8	26.183	24.3813	24.6418	23.9649	24.085	23.9835	23.469	23.4015	24.0849	24.544	24.3293	23.8458	24.0101	-0.4835	-0.3192	0.152668	0.45477	TSN
P56537	sp|P56537|IF6_HUMAN;sp|P56537-2|IF6_HUMAN	sp|P56537|IF6_HUMAN;sp|P56537-2|IF6_HUMAN	>sp|P56537|IF6_HUMAN Eukaryotic translation initiation factor 6 OS=Homo sapiens GN=EIF6 PE=1 SV=1;>sp|P56537-2|IF6_HUMAN Isoform 2 of Eukaryotic translation initiation factor 6 OS=Homo sapiens GN=EIF6	4	26.599	23.1345	24.6065	25.2292	21.4117	21.3924	22.3814	21.2827	23.7127	24.2578	24.3234	21.7285	23.0844	-2.59487	-1.23898	0.0208635	0.325104	EIF6
Q9BXJ9	sp|Q9BXJ9|NAA15_HUMAN;sp|Q9BXJ9-4|NAA15_HUMAN;sp|Q6N069-5|NAA16_HUMAN;sp|Q6N069-4|NAA16_HUMAN;sp|Q6N069-3|NAA16_HUMAN;sp|Q6N069-2|NAA16_HUMAN;sp|Q6N069|NAA16_HUMAN	sp|Q9BXJ9|NAA15_HUMAN;sp|Q9BXJ9-4|NAA15_HUMAN	>sp|Q9BXJ9|NAA15_HUMAN N-alpha-acetyltransferase 15, NatA auxiliary subunit OS=Homo sapiens GN=NAA15 PE=1 SV=1;>sp|Q9BXJ9-4|NAA15_HUMAN Isoform 2 of N-alpha-acetyltransferase 15, NatA auxiliary subunit OS=Homo sapiens GN=NAA15	16	101.27	23.7116	24.6628	24.5758	24.2281	23.0292	23.6925	23.5653	22.806	26.4346	24.3167	23.65	24.2686	-0.666793	-0.0481307	0.221505	0.96851	NAA15
Q93009	sp|Q93009-3|UBP7_HUMAN;sp|Q93009|UBP7_HUMAN	sp|Q93009-3|UBP7_HUMAN;sp|Q93009|UBP7_HUMAN	>sp|Q93009-3|UBP7_HUMAN Isoform 3 of Ubiquitin carboxyl-terminal hydrolase 7 OS=Homo sapiens GN=USP7;>sp|Q93009|UBP7_HUMAN Ubiquitin carboxyl-terminal hydrolase 7 OS=Homo sapiens GN=USP7 PE=1 SV=2	11	126.27	22.9058	25.1135	24.8879	22.2507	22.7596	22.9086	23.5648	23.3556	23.87	24.3024	22.6396	23.5968	-1.66276	-0.705566	0.0847265	0.380843	USP7
Q6PKG0	sp|Q6PKG0-3|LARP1_HUMAN;sp|Q6PKG0|LARP1_HUMAN;sp|Q659C4-7|LAR1B_HUMAN;sp|Q659C4-6|LAR1B_HUMAN;sp|Q659C4-5|LAR1B_HUMAN;sp|Q659C4-9|LAR1B_HUMAN;sp|Q659C4-2|LAR1B_HUMAN;sp|Q659C4|LAR1B_HUMAN	sp|Q6PKG0-3|LARP1_HUMAN;sp|Q6PKG0|LARP1_HUMAN	>sp|Q6PKG0-3|LARP1_HUMAN Isoform 2 of La-related protein 1 OS=Homo sapiens GN=LARP1;>sp|Q6PKG0|LARP1_HUMAN La-related protein 1 OS=Homo sapiens GN=LARP1 PE=1 SV=2	6	116.46	23.9616	24.1902	24.7414	23.8277	23.5255	24.3246	23.4436	23.5588	23.4782	24.2977	23.8926	23.4935	-0.405123	-0.804194	0.284838	0.0263488	LARP1
Q01085	sp|Q01085|TIAR_HUMAN;sp|Q01085-2|TIAR_HUMAN;sp|P31483-2|TIA1_HUMAN;sp|P31483-3|TIA1_HUMAN;sp|P31483|TIA1_HUMAN	sp|Q01085|TIAR_HUMAN;sp|Q01085-2|TIAR_HUMAN	>sp|Q01085|TIAR_HUMAN Nucleolysin TIAR OS=Homo sapiens GN=TIAL1 PE=1 SV=1;>sp|Q01085-2|TIAR_HUMAN Isoform 2 of Nucleolysin TIAR OS=Homo sapiens GN=TIAL1	6	41.59	23.7333	24.8476	24.2221	23.9387	23.0099	24.5068	23.5252	24.2037	24.3059	24.2677	23.8185	24.0116	-0.449182	-0.256038	0.454238	0.561572	TIAL1
P43487	sp|P43487-2|RANG_HUMAN;sp|P43487|RANG_HUMAN	sp|P43487-2|RANG_HUMAN;sp|P43487|RANG_HUMAN	>sp|P43487-2|RANG_HUMAN Isoform 2 of Ran-specific GTPase-activating protein OS=Homo sapiens GN=RANBP1;>sp|P43487|RANG_HUMAN Ran-specific GTPase-activating protein OS=Homo sapiens GN=RANBP1 PE=1 SV=1	4	23.239	24.4727	25.5415	22.7776	24.3786	24.239	23.7428	23.2358	23.9556	23.5828	24.2639	24.1201	23.5914	-0.143806	-0.672558	0.87047	0.463747	RANBP1
P50395	sp|P50395|GDIB_HUMAN;sp|P50395-2|GDIB_HUMAN;sp|P31150|GDIA_HUMAN	sp|P50395|GDIB_HUMAN;sp|P50395-2|GDIB_HUMAN	>sp|P50395|GDIB_HUMAN Rab GDP dissociation inhibitor beta OS=Homo sapiens GN=GDI2 PE=1 SV=2;>sp|P50395-2|GDIB_HUMAN Isoform 2 of Rab GDP dissociation inhibitor beta OS=Homo sapiens GN=GDI2	7	50.663	24.7111	25.4214	22.6567	23.8482	24.7756	24.6815	22.707	20.8489	25.2716	24.2631	24.4351	22.9425	0.172016	-1.32058	0.854512	0.435858	GDI2
P42766	sp|P42766|RL35_HUMAN	sp|P42766|RL35_HUMAN	>sp|P42766|RL35_HUMAN 60S ribosomal protein L35 OS=Homo sapiens GN=RPL35 PE=1 SV=2	3	14.551	22.7065	25.1357	24.939	21.778	21.5418	21.9305	21.6393	24.2413	23.8729	24.2604	21.7501	23.2512	-2.51035	-1.00924	0.0332511	0.420733	RPL35
O43399	sp|O43399|TPD54_HUMAN;sp|O43399-5|TPD54_HUMAN;sp|O43399-7|TPD54_HUMAN;sp|O43399-2|TPD54_HUMAN;sp|O43399-4|TPD54_HUMAN;sp|O43399-3|TPD54_HUMAN;sp|O43399-6|TPD54_HUMAN	sp|O43399|TPD54_HUMAN;sp|O43399-5|TPD54_HUMAN;sp|O43399-7|TPD54_HUMAN;sp|O43399-2|TPD54_HUMAN;sp|O43399-4|TPD54_HUMAN;sp|O43399-3|TPD54_HUMAN;sp|O43399-6|TPD54_HUMAN	>sp|O43399|TPD54_HUMAN Tumor protein D54 OS=Homo sapiens GN=TPD52L2 PE=1 SV=2;>sp|O43399-5|TPD54_HUMAN Isoform 5 of Tumor protein D54 OS=Homo sapiens GN=TPD52L2;>sp|O43399-7|TPD54_HUMAN Isoform 7 of Tumor protein D54 OS=Homo sapiens GN=TPD52L2;>sp|O43399-2	6	22.237	23.9778	24.4889	24.3139	24.4465	24.5312	24.3808	23.8025	24.5733	25.1132	24.2602	24.4529	24.4963	0.192646	0.23613	0.284879	0.594495	TPD52L2
Q00653	sp|Q00653-4|NFKB2_HUMAN;sp|Q00653|NFKB2_HUMAN;sp|Q00653-3|NFKB2_HUMAN	sp|Q00653-4|NFKB2_HUMAN;sp|Q00653|NFKB2_HUMAN;sp|Q00653-3|NFKB2_HUMAN	>sp|Q00653-4|NFKB2_HUMAN Isoform 4 of Nuclear factor NF-kappa-B p100 subunit OS=Homo sapiens GN=NFKB2;>sp|Q00653|NFKB2_HUMAN Nuclear factor NF-kappa-B p100 subunit OS=Homo sapiens GN=NFKB2 PE=1 SV=4;>sp|Q00653-3|NFKB2_HUMAN Isoform 3 of Nuclear factor NF-k	13	96.677	23.9062	24.8488	23.9888	25.2078	24.1842	24.4802	24.6009	24.7925	24.9897	24.2479	24.6241	24.7944	0.376162	0.546447	0.42924	0.164517	NFKB2
Q9Y6Y8	sp|Q9Y6Y8|S23IP_HUMAN;sp|Q9Y6Y8-2|S23IP_HUMAN	sp|Q9Y6Y8|S23IP_HUMAN;sp|Q9Y6Y8-2|S23IP_HUMAN	>sp|Q9Y6Y8|S23IP_HUMAN SEC23-interacting protein OS=Homo sapiens GN=SEC23IP PE=1 SV=1;>sp|Q9Y6Y8-2|S23IP_HUMAN Isoform 2 of SEC23-interacting protein OS=Homo sapiens GN=SEC23IP	8	111.08	23.8211	24.7502	24.1704	24.1968	22.9178	24.061	23.6037	24.0028	24.0962	24.2472	23.7252	23.9009	-0.522035	-0.346319	0.344784	0.326766	SEC23IP
Q86Y07	sp|Q86Y07-4|VRK2_HUMAN;sp|Q86Y07-5|VRK2_HUMAN;sp|Q86Y07-2|VRK2_HUMAN;sp|Q86Y07-3|VRK2_HUMAN;sp|Q86Y07|VRK2_HUMAN	sp|Q86Y07-4|VRK2_HUMAN;sp|Q86Y07-5|VRK2_HUMAN;sp|Q86Y07-2|VRK2_HUMAN;sp|Q86Y07-3|VRK2_HUMAN;sp|Q86Y07|VRK2_HUMAN	>sp|Q86Y07-4|VRK2_HUMAN Isoform 4 of Serine/threonine-protein kinase VRK2 OS=Homo sapiens GN=VRK2;>sp|Q86Y07-5|VRK2_HUMAN Isoform 5 of Serine/threonine-protein kinase VRK2 OS=Homo sapiens GN=VRK2;>sp|Q86Y07-2|VRK2_HUMAN Isoform 2 of Serine/threonine-protei	2	44.41	25.2221	24.0679	23.4465	23.946	23.4338	23.325	23.2035	23.2704	26.1585	24.2455	23.5683	24.2108	-0.67717	-0.0346739	0.28892	0.976455	VRK2
Q9Y2Z0	sp|Q9Y2Z0-2|SUGT1_HUMAN;sp|Q9Y2Z0|SUGT1_HUMAN	sp|Q9Y2Z0-2|SUGT1_HUMAN;sp|Q9Y2Z0|SUGT1_HUMAN	>sp|Q9Y2Z0-2|SUGT1_HUMAN Isoform 2 of Suppressor of G2 allele of SKP1 homolog OS=Homo sapiens GN=SUGT1;>sp|Q9Y2Z0|SUGT1_HUMAN Suppressor of G2 allele of SKP1 homolog OS=Homo sapiens GN=SUGT1 PE=1 SV=3	7	37.804	24.2286	26.5969	21.8996	25.2359	24.3163	24.6472	24.0597	23.5291	24.7335	24.2417	24.7331	24.1075	0.491441	-0.134227	0.740178	0.928235	SUGT1
Q04323	sp|Q04323|UBXN1_HUMAN;sp|Q04323-2|UBXN1_HUMAN	sp|Q04323|UBXN1_HUMAN;sp|Q04323-2|UBXN1_HUMAN	>sp|Q04323|UBXN1_HUMAN UBX domain-containing protein 1 OS=Homo sapiens GN=UBXN1 PE=1 SV=2;>sp|Q04323-2|UBXN1_HUMAN Isoform 2 of UBX domain-containing protein 1 OS=Homo sapiens GN=UBXN1	5	33.325	24.4112	23.9029	24.4082	24.2155	23.9345	24.5475	23.3197	22.7887	24.8337	24.2408	24.2325	23.6474	-0.00826403	-0.59337	0.974687	0.403331	UBXN1
Q9Y3A5	sp|Q9Y3A5|SBDS_HUMAN	sp|Q9Y3A5|SBDS_HUMAN	>sp|Q9Y3A5|SBDS_HUMAN Ribosome maturation protein SBDS OS=Homo sapiens GN=SBDS PE=1 SV=4	7	28.763	23.4512	25.1159	24.1479	23.3164	23.7304	23.8276	23.4646	23.7388	24.8371	24.2383	23.6248	24.0135	-0.613547	-0.224808	0.293246	0.742883	SBDS
Q15645	sp|Q15645|PCH2_HUMAN;sp|Q15645-2|PCH2_HUMAN	sp|Q15645|PCH2_HUMAN	>sp|Q15645|PCH2_HUMAN Pachytene checkpoint protein 2 homolog OS=Homo sapiens GN=TRIP13 PE=1 SV=2	7	48.55	24.4398	24.5748	23.6742	24.4611	22.9191	24.4134	23.0425	24.4478	25.2264	24.2296	23.9312	24.2389	-0.298403	0.00927966	0.633309	0.990027	TRIP13
O00401	sp|O00401|WASL_HUMAN	sp|O00401|WASL_HUMAN	>sp|O00401|WASL_HUMAN Neural Wiskott-Aldrich syndrome protein OS=Homo sapiens GN=WASL PE=1 SV=2	4	54.826	23.8074	24.58	24.2626	23.2717	23.9249	24.1694	23.9046	23.7405	24.5645	24.2167	23.7887	24.0699	-0.427996	-0.146755	0.28779	0.685837	WASL
Q01469	sp|Q01469|FABP5_HUMAN;sp|A8MUU1|FB5L3_HUMAN	sp|Q01469|FABP5_HUMAN	>sp|Q01469|FABP5_HUMAN Fatty acid-binding protein, epidermal OS=Homo sapiens GN=FABP5 PE=1 SV=3	3	15.164	23.612	24.6522	24.3769	24.3558	23.695	23.8512	23.4239	23.3894	24.5592	24.2137	23.9673	23.7908	-0.246406	-0.422889	0.541428	0.440654	FABP5
Q3ZCM7	sp|Q3ZCM7|TBB8_HUMAN	sp|Q3ZCM7|TBB8_HUMAN	>sp|Q3ZCM7|TBB8_HUMAN Tubulin beta-8 chain OS=Homo sapiens GN=TUBB8 PE=1 SV=2	2	49.775	24.4065	25.4385	22.7809	24.8074	24.2	24.8165	24.7356	24.103	25.2937	24.2086	24.608	24.7108	0.399381	0.502169	0.643825	0.584974	TUBB8
Q8ND56	sp|Q8ND56-3|LS14A_HUMAN;sp|Q8ND56-2|LS14A_HUMAN;sp|Q8ND56|LS14A_HUMAN	sp|Q8ND56-3|LS14A_HUMAN;sp|Q8ND56-2|LS14A_HUMAN;sp|Q8ND56|LS14A_HUMAN	>sp|Q8ND56-3|LS14A_HUMAN Isoform 3 of Protein LSM14 homolog A OS=Homo sapiens GN=LSM14A;>sp|Q8ND56-2|LS14A_HUMAN Isoform 2 of Protein LSM14 homolog A OS=Homo sapiens GN=LSM14A;>sp|Q8ND56|LS14A_HUMAN Protein LSM14 homolog A OS=Homo sapiens GN=LSM14A PE=1 SV	6	46.411	23.1837	24.612	24.8256	23.3114	23.3371	23.5525	21.7286	23.2043	23.4348	24.2071	23.4003	22.7892	-0.806772	-1.41789	0.196457	0.128805	LSM14A
O76094	sp|O76094|SRP72_HUMAN;sp|O76094-2|SRP72_HUMAN	sp|O76094|SRP72_HUMAN;sp|O76094-2|SRP72_HUMAN	>sp|O76094|SRP72_HUMAN Signal recognition particle subunit SRP72 OS=Homo sapiens GN=SRP72 PE=1 SV=3;>sp|O76094-2|SRP72_HUMAN Isoform 2 of Signal recognition particle subunit SRP72 OS=Homo sapiens GN=SRP72	7	74.605	23.7136	24.2179	24.6633	23.7354	24.0739	23.4975	24.2061	24.1112	25.1063	24.1983	23.7689	24.4745	-0.429359	0.276246	0.252396	0.545974	SRP72
O14964	sp|O14964|HGS_HUMAN;sp|O14964-2|HGS_HUMAN	sp|O14964|HGS_HUMAN;sp|O14964-2|HGS_HUMAN	>sp|O14964|HGS_HUMAN Hepatocyte growth factor-regulated tyrosine kinase substrate OS=Homo sapiens GN=HGS PE=1 SV=1;>sp|O14964-2|HGS_HUMAN Isoform 2 of Hepatocyte growth factor-regulated tyrosine kinase substrate OS=Homo sapiens GN=HGS	7	86.191	24.5503	24.0839	23.9573	25.2493	23.8409	24.8948	24.4559	24.9098	24.8177	24.1972	24.6617	24.7278	0.464496	0.530621	0.36952	0.0799412	HGS
P52701	sp|P52701|MSH6_HUMAN;sp|P52701-2|MSH6_HUMAN;sp|P52701-4|MSH6_HUMAN	sp|P52701|MSH6_HUMAN;sp|P52701-2|MSH6_HUMAN;sp|P52701-4|MSH6_HUMAN	>sp|P52701|MSH6_HUMAN DNA mismatch repair protein Msh6 OS=Homo sapiens GN=MSH6 PE=1 SV=2;>sp|P52701-2|MSH6_HUMAN Isoform GTBP-alt of DNA mismatch repair protein Msh6 OS=Homo sapiens GN=MSH6;>sp|P52701-4|MSH6_HUMAN Isoform 4 of DNA mismatch repair protein M	9	152.78	22.8008	24.876	24.9076	18.6413	19.0098	21.447	22.0265	23.2415	25.3196	24.1948	19.6994	23.5292	-4.4954	-0.665553	0.0160827	0.605087	MSH6
Q9C0C9	sp|Q9C0C9|UBE2O_HUMAN	sp|Q9C0C9|UBE2O_HUMAN	>sp|Q9C0C9|UBE2O_HUMAN E2/E3 hybrid ubiquitin-protein ligase UBE2O OS=Homo sapiens GN=UBE2O PE=1 SV=3	14	141.29	24.4509	23.7294	24.4025	23.8734	23.9142	24.0848	24.4751	23.1647	26.0987	24.1942	23.9575	24.5795	-0.236749	0.385246	0.38275	0.684132	UBE2O
P50453	sp|P50453|SPB9_HUMAN	sp|P50453|SPB9_HUMAN	>sp|P50453|SPB9_HUMAN Serpin B9 OS=Homo sapiens GN=SERPINB9 PE=1 SV=1	6	42.403	23.9506	24.4575	24.1672	24.2589	23.626	23.7102	23.0056	23.113	24.2357	24.1917	23.8651	23.4514	-0.326683	-0.740327	0.256271	0.15263	SERPINB9
O75153	sp|O75153|CLU_HUMAN;sp|Q9Y5I4-2|PCDC2_HUMAN;sp|Q9Y5I4|PCDC2_HUMAN	sp|O75153|CLU_HUMAN	>sp|O75153|CLU_HUMAN Clustered mitochondria protein homolog OS=Homo sapiens GN=CLUH PE=1 SV=2	9	146.67	23.9759	24.5539	24.0356	24.7222	24.117	23.9743	23.9224	24.0261	23.7742	24.1885	24.2712	23.9076	0.0826684	-0.280948	0.792271	0.228038	CLUH
Q96EP5	sp|Q96EP5-2|DAZP1_HUMAN;sp|Q96EP5|DAZP1_HUMAN	sp|Q96EP5-2|DAZP1_HUMAN;sp|Q96EP5|DAZP1_HUMAN	>sp|Q96EP5-2|DAZP1_HUMAN Isoform 2 of DAZ-associated protein 1 OS=Homo sapiens GN=DAZAP1;>sp|Q96EP5|DAZP1_HUMAN DAZ-associated protein 1 OS=Homo sapiens GN=DAZAP1 PE=1 SV=1	4	40.529	23.2901	25.1679	24.1016	24.0788	23.1752	22.9921	22.5755	23.4793	23.9476	24.1865	23.4154	23.3341	-0.771184	-0.852427	0.294067	0.276214	DAZAP1
Q86U42	sp|Q86U42-2|PABP2_HUMAN;sp|Q86U42|PABP2_HUMAN;sp|Q92843-2|B2CL2_HUMAN	sp|Q86U42-2|PABP2_HUMAN;sp|Q86U42|PABP2_HUMAN;sp|Q92843-2|B2CL2_HUMAN	>sp|Q86U42-2|PABP2_HUMAN Isoform 2 of Polyadenylate-binding protein 2 OS=Homo sapiens GN=PABPN1;>sp|Q86U42|PABP2_HUMAN Polyadenylate-binding protein 2 OS=Homo sapiens GN=PABPN1 PE=1 SV=3;>sp|Q92843-2|B2CL2_HUMAN Isoform 3 of Bcl-2-like protein 2 OS=Homo sa	3	31.496	22.7544	24.7934	25.0093	20.6703	21.282	22.6932	22.7509	23.6992	22.0897	24.1857	21.5485	22.8466	-2.63719	-1.33911	0.0478504	0.19314	PABPN1
O14602	sp|O14602|IF1AY_HUMAN;sp|P47813|IF1AX_HUMAN	sp|O14602|IF1AY_HUMAN;sp|P47813|IF1AX_HUMAN	>sp|O14602|IF1AY_HUMAN Eukaryotic translation initiation factor 1A, Y-chromosomal OS=Homo sapiens GN=EIF1AY PE=1 SV=4;>sp|P47813|IF1AX_HUMAN Eukaryotic translation initiation factor 1A, X-chromosomal OS=Homo sapiens GN=EIF1AX PE=1 SV=2	4	16.442	24.0844	24.4273	24.015	24.0839	24.0743	24.0093	23.2223	23.1794	24.1877	24.1756	24.0558	23.5298	-0.119756	-0.645801	0.407702	0.141321	EIF1AY
P13797	sp|P13797-3|PLST_HUMAN;sp|P13797-2|PLST_HUMAN;sp|P13797|PLST_HUMAN	sp|P13797-3|PLST_HUMAN;sp|P13797-2|PLST_HUMAN;sp|P13797|PLST_HUMAN	>sp|P13797-3|PLST_HUMAN Isoform 3 of Plastin-3 OS=Homo sapiens GN=PLS3;>sp|P13797-2|PLST_HUMAN Isoform 2 of Plastin-3 OS=Homo sapiens GN=PLS3;>sp|P13797|PLST_HUMAN Plastin-3 OS=Homo sapiens GN=PLS3 PE=1 SV=4	11	65.632	24.0672	24.8167	23.6424	24.5368	23.0572	24.7205	23.6789	24.0001	25.1043	24.1754	24.1048	24.2611	-0.0705651	0.0857109	0.916018	0.88403	PLS3
P14174	sp|P14174|MIF_HUMAN	sp|P14174|MIF_HUMAN	>sp|P14174|MIF_HUMAN Macrophage migration inhibitory factor OS=Homo sapiens GN=MIF PE=1 SV=4	2	12.476	23.9421	25.4203	23.12	24.4338	24.0536	23.9677	24.2471	23.3059	24.4345	24.1608	24.1517	23.9958	-0.00912218	-0.164988	0.990057	0.838384	MIF
Q7Z406	sp|Q7Z406|MYH14_HUMAN;sp|Q7Z406-6|MYH14_HUMAN;sp|Q7Z406-2|MYH14_HUMAN;sp|Q7Z406-5|MYH14_HUMAN;sp|Q7Z406-4|MYH14_HUMAN	sp|Q7Z406|MYH14_HUMAN;sp|Q7Z406-6|MYH14_HUMAN;sp|Q7Z406-2|MYH14_HUMAN;sp|Q7Z406-5|MYH14_HUMAN;sp|Q7Z406-4|MYH14_HUMAN	>sp|Q7Z406|MYH14_HUMAN Myosin-14 OS=Homo sapiens GN=MYH14 PE=1 SV=2;>sp|Q7Z406-6|MYH14_HUMAN Isoform 6 of Myosin-14 OS=Homo sapiens GN=MYH14;>sp|Q7Z406-2|MYH14_HUMAN Isoform 2 of Myosin-14 OS=Homo sapiens GN=MYH14;>sp|Q7Z406-5|MYH14_HUMAN Isoform 5 of Myos	2	227.87	23.4339	24.3607	24.6663	23.6244	23.2852	22.9357	23.3135	23.2998	26.6496	24.1536	23.2818	24.4209	-0.871854	0.267297	0.106823	0.831102	MYH14
Q59GN2	sp|Q59GN2|R39L5_HUMAN;sp|P62891|RL39_HUMAN	sp|Q59GN2|R39L5_HUMAN;sp|P62891|RL39_HUMAN	>sp|Q59GN2|R39L5_HUMAN Putative 60S ribosomal protein L39-like 5 OS=Homo sapiens GN=RPL39P5 PE=5 SV=2;>sp|P62891|RL39_HUMAN 60S ribosomal protein L39 OS=Homo sapiens GN=RPL39 PE=1 SV=2	1	6.3225	23.4907	24.4872	24.4627	22.723	23.5758	23.3812	23.1768	23.6046	24.5519	24.1468	23.2267	23.7778	-0.92018	-0.369064	0.0922173	0.518771	RPL39P5
Q99729	sp|Q99729-3|ROAA_HUMAN;sp|Q99729-2|ROAA_HUMAN;sp|Q99729-4|ROAA_HUMAN;sp|Q99729|ROAA_HUMAN	sp|Q99729-3|ROAA_HUMAN;sp|Q99729-2|ROAA_HUMAN;sp|Q99729-4|ROAA_HUMAN;sp|Q99729|ROAA_HUMAN	>sp|Q99729-3|ROAA_HUMAN Isoform 3 of Heterogeneous nuclear ribonucleoprotein A/B OS=Homo sapiens GN=HNRNPAB;>sp|Q99729-2|ROAA_HUMAN Isoform 2 of Heterogeneous nuclear ribonucleoprotein A/B OS=Homo sapiens GN=HNRNPAB;>sp|Q99729-4|ROAA_HUMAN Isoform 4 of Het	4	30.588	23.4415	24.6146	24.3805	23.8587	22.878	22.6839	22.6831	22.8838	24.1174	24.1455	23.1402	23.2281	-1.00532	-0.917452	0.1203	0.185243	HNRNPAB
Q96QK1	sp|Q96QK1|VPS35_HUMAN	sp|Q96QK1|VPS35_HUMAN	>sp|Q96QK1|VPS35_HUMAN Vacuolar protein sorting-associated protein 35 OS=Homo sapiens GN=VPS35 PE=1 SV=2	9	91.706	23.4519	24.6432	24.3411	22.0128	22.3671	22.8725	22.6637	22.801	24.9808	24.1454	22.4175	23.4818	-1.72795	-0.663557	0.0166291	0.469469	VPS35
Q8N5G2	sp|Q8N5G2|MACOI_HUMAN;sp|Q8N5G2-2|MACOI_HUMAN;sp|Q8N5G2-3|MACOI_HUMAN	sp|Q8N5G2|MACOI_HUMAN;sp|Q8N5G2-2|MACOI_HUMAN;sp|Q8N5G2-3|MACOI_HUMAN	>sp|Q8N5G2|MACOI_HUMAN Macoilin OS=Homo sapiens GN=TMEM57 PE=1 SV=1;>sp|Q8N5G2-2|MACOI_HUMAN Isoform 2 of Macoilin OS=Homo sapiens GN=TMEM57;>sp|Q8N5G2-3|MACOI_HUMAN Isoform 3 of Macoilin OS=Homo sapiens GN=TMEM57	2	76.177	23.271	24.2812	24.8592	24.839	22.57	24.1649	23.166	23.6689	23.2674	24.1371	23.8579	23.3674	-0.279168	-0.769691	0.749862	0.19049	TMEM57
O75937	sp|O75937|DNJC8_HUMAN	sp|O75937|DNJC8_HUMAN	>sp|O75937|DNJC8_HUMAN DnaJ homolog subfamily C member 8 OS=Homo sapiens GN=DNAJC8 PE=1 SV=2	4	29.841	23.9595	25.1221	23.2929	23.7761	22.7845	23.2967	23.6756	23.1103	24.9457	24.1249	23.2858	23.9105	-0.839063	-0.214328	0.238601	0.792371	DNAJC8
Q9UHD9	sp|Q9UHD9|UBQL2_HUMAN	sp|Q9UHD9|UBQL2_HUMAN	>sp|Q9UHD9|UBQL2_HUMAN Ubiquilin-2 OS=Homo sapiens GN=UBQLN2 PE=1 SV=2	5	65.695	24.1121	24.3796	23.8673	23.5712	23.7694	24.3741	24.0296	24.4318	24.711	24.1197	23.9049	24.3908	-0.214818	0.271118	0.490361	0.333929	UBQLN2
P61020	sp|P61020-2|RAB5B_HUMAN;sp|P61020|RAB5B_HUMAN;sp|P20339-2|RAB5A_HUMAN;sp|P20339|RAB5A_HUMAN	sp|P61020-2|RAB5B_HUMAN;sp|P61020|RAB5B_HUMAN	>sp|P61020-2|RAB5B_HUMAN Isoform 2 of Ras-related protein Rab-5B OS=Homo sapiens GN=RAB5B;>sp|P61020|RAB5B_HUMAN Ras-related protein Rab-5B OS=Homo sapiens GN=RAB5B PE=1 SV=1	5	19.09	23.2249	23.9643	25.1583	24.4123	22.9484	24.5548	22.9657	23.1559	23.5256	24.1158	23.9718	23.2157	-0.144022	-0.900098	0.85931	0.199806	RAB5B
Q9NP97	sp|Q9NP97|DLRB1_HUMAN;sp|Q8TF09|DLRB2_HUMAN;sp|Q9NP97-2|DLRB1_HUMAN	sp|Q9NP97|DLRB1_HUMAN;sp|Q8TF09|DLRB2_HUMAN;sp|Q9NP97-2|DLRB1_HUMAN	>sp|Q9NP97|DLRB1_HUMAN Dynein light chain roadblock-type 1 OS=Homo sapiens GN=DYNLRB1 PE=1 SV=3;>sp|Q8TF09|DLRB2_HUMAN Dynein light chain roadblock-type 2 OS=Homo sapiens GN=DYNLRB2 PE=1 SV=1;>sp|Q9NP97-2|DLRB1_HUMAN Isoform 2 of Dynein light chain roadblo	3	10.921	23.8293	24.18	24.3357	24.2318	23.9412	25.1078	24.0811	23.1721	25.3544	24.115	24.4269	24.2025	0.311926	0.0875271	0.459207	0.899444	DYNLRB1
Q6P3W7	sp|Q6P3W7|SCYL2_HUMAN	sp|Q6P3W7|SCYL2_HUMAN	>sp|Q6P3W7|SCYL2_HUMAN SCY1-like protein 2 OS=Homo sapiens GN=SCYL2 PE=1 SV=1	7	103.71	24.0122	24.3575	23.971	22.5425	22.4845	23.7756	23.5834	23.9853	23.7797	24.1136	22.9342	23.7828	-1.17941	-0.3308	0.0546775	0.121559	SCYL2
Q9Y5K6	sp|Q9Y5K6|CD2AP_HUMAN	sp|Q9Y5K6|CD2AP_HUMAN	>sp|Q9Y5K6|CD2AP_HUMAN CD2-associated protein OS=Homo sapiens GN=CD2AP PE=1 SV=1	11	71.45	24.6483	23.8847	23.8011	25.3191	24.7349	24.6694	24.7673	24.3039	26.2337	24.1114	24.9078	25.1016	0.796447	0.99026	0.0789066	0.197305	CD2AP
P84243	sp|P84243|H33_HUMAN;sp|Q6NXT2|H3C_HUMAN;sp|Q71DI3|H32_HUMAN;sp|Q16695|H31T_HUMAN;sp|P68431|H31_HUMAN	sp|P84243|H33_HUMAN;sp|Q6NXT2|H3C_HUMAN;sp|Q71DI3|H32_HUMAN;sp|Q16695|H31T_HUMAN;sp|P68431|H31_HUMAN	>sp|P84243|H33_HUMAN Histone H3.3 OS=Homo sapiens GN=H3F3A PE=1 SV=2;>sp|Q6NXT2|H3C_HUMAN Histone H3.3C OS=Homo sapiens GN=H3F3C PE=1 SV=3;>sp|Q71DI3|H32_HUMAN Histone H3.2 OS=Homo sapiens GN=HIST2H3A PE=1 SV=3;>sp|Q16695|H31T_HUMAN Histone H3.1t OS=Homo s	3	15.328	23.5511	23.8825	24.8987	22.9682	23.7111	23.9465	23.0746	23.7617	25.0416	24.1108	23.5419	23.9593	-0.56884	-0.151455	0.319835	0.840334	H3F3A
P08243	sp|P08243-2|ASNS_HUMAN;sp|P08243|ASNS_HUMAN;sp|P08243-3|ASNS_HUMAN	sp|P08243-2|ASNS_HUMAN;sp|P08243|ASNS_HUMAN;sp|P08243-3|ASNS_HUMAN	>sp|P08243-2|ASNS_HUMAN Isoform 2 of Asparagine synthetase [glutamine-hydrolyzing] OS=Homo sapiens GN=ASNS;>sp|P08243|ASNS_HUMAN Asparagine synthetase [glutamine-hydrolyzing] OS=Homo sapiens GN=ASNS PE=1 SV=4;>sp|P08243-3|ASNS_HUMAN Isoform 3 of Asparagine	14	62.168	23.9257	25.4551	22.9255	25.1556	23.9642	25.2424	24.2599	23.6675	24.8167	24.1021	24.7874	24.248	0.685315	0.145914	0.461996	0.865296	ASNS
P23193	sp|P23193|TCEA1_HUMAN;sp|P23193-2|TCEA1_HUMAN;sp|Q15560-2|TCEA2_HUMAN;sp|Q15560|TCEA2_HUMAN	sp|P23193|TCEA1_HUMAN;sp|P23193-2|TCEA1_HUMAN	>sp|P23193|TCEA1_HUMAN Transcription elongation factor A protein 1 OS=Homo sapiens GN=TCEA1 PE=1 SV=2;>sp|P23193-2|TCEA1_HUMAN Isoform 2 of Transcription elongation factor A protein 1 OS=Homo sapiens GN=TCEA1	5	33.969	24.467	24.0451	23.7371	24.3045	22.8981	23.9019	23.4395	23.065	24.6306	24.0831	23.7015	23.7117	-0.381551	-0.371356	0.461231	0.512468	TCEA1
P62910	sp|P62910|RL32_HUMAN	sp|P62910|RL32_HUMAN	>sp|P62910|RL32_HUMAN 60S ribosomal protein L32 OS=Homo sapiens GN=RPL32 PE=1 SV=2	4	15.86	22.7284	24.5156	24.9584	22.8469	22.8562	23.0073	23.3097	23.6699	24.4889	24.0675	22.9034	23.8228	-1.16406	-0.244662	0.163814	0.765328	RPL32
P51659	sp|P51659|DHB4_HUMAN;sp|P51659-3|DHB4_HUMAN;sp|P51659-2|DHB4_HUMAN	sp|P51659|DHB4_HUMAN;sp|P51659-3|DHB4_HUMAN;sp|P51659-2|DHB4_HUMAN	>sp|P51659|DHB4_HUMAN Peroxisomal multifunctional enzyme type 2 OS=Homo sapiens GN=HSD17B4 PE=1 SV=3;>sp|P51659-3|DHB4_HUMAN Isoform 3 of Peroxisomal multifunctional enzyme type 2 OS=Homo sapiens GN=HSD17B4;>sp|P51659-2|DHB4_HUMAN Isoform 2 of Peroxisomal	9	79.685	22.0975	25.2521	24.8441	20.7943	20.4661	20.7133	21.3812	22.7746	23.266	24.0646	20.6579	22.4739	-3.40668	-1.59064	0.0267261	0.235442	HSD17B4
P46939	sp|P46939|UTRO_HUMAN;sp|P46939-2|UTRO_HUMAN	sp|P46939|UTRO_HUMAN;sp|P46939-2|UTRO_HUMAN	>sp|P46939|UTRO_HUMAN Utrophin OS=Homo sapiens GN=UTRN PE=1 SV=2;>sp|P46939-2|UTRO_HUMAN Isoform 2 of Utrophin OS=Homo sapiens GN=UTRN	4	394.46	23.7405	23.3746	25.0755	23.3933	23.5033	24.5915	23.9439	25.6319	23.8885	24.0635	23.8294	24.4881	-0.234123	0.424584	0.734192	0.611172	UTRN
O43813	sp|O43813|LANC1_HUMAN	sp|O43813|LANC1_HUMAN	>sp|O43813|LANC1_HUMAN LanC-like protein 1 OS=Homo sapiens GN=LANCL1 PE=1 SV=1	5	45.283	24.221	24.7569	23.1789	24.3418	24.2361	24.2396	23.7044	23.816	24.5393	24.0522	24.2725	24.0199	0.220261	-0.0323475	0.660137	0.954439	LANCL1
P62820	sp|P62820|RAB1A_HUMAN;sp|Q9H0U4|RAB1B_HUMAN;sp|P62820-2|RAB1A_HUMAN;sp|Q92928|RAB1C_HUMAN;sp|P62820-3|RAB1A_HUMAN;sp|Q92930|RAB8B_HUMAN;sp|P61006-2|RAB8A_HUMAN;sp|P61006|RAB8A_HUMAN	sp|P62820|RAB1A_HUMAN;sp|Q9H0U4|RAB1B_HUMAN;sp|P62820-2|RAB1A_HUMAN	>sp|P62820|RAB1A_HUMAN Ras-related protein Rab-1A OS=Homo sapiens GN=RAB1A PE=1 SV=3;>sp|Q9H0U4|RAB1B_HUMAN Ras-related protein Rab-1B OS=Homo sapiens GN=RAB1B PE=1 SV=1;>sp|P62820-2|RAB1A_HUMAN Isoform 2 of Ras-related protein Rab-1A OS=Homo sapiens GN=RA	6	22.677	23.5004	24.4034	24.2281	25.0875	23.7223	23.2649	23.858	23.6834	24.6387	24.044	24.0249	24.06	-0.0190999	0.0160584	0.976648	0.970149	RAB1A
Q9NTZ6	sp|Q9NTZ6|RBM12_HUMAN	sp|Q9NTZ6|RBM12_HUMAN	>sp|Q9NTZ6|RBM12_HUMAN RNA-binding protein 12 OS=Homo sapiens GN=RBM12 PE=1 SV=1	7	97.394	22.758	24.5493	24.8185	24.0164	22.766	22.7872	23.63	24.0962	24.6925	24.0419	23.1898	24.1396	-0.852067	0.0976679	0.32914	0.898093	RBM12
Q9Y4H2	sp|Q9Y4H2|IRS2_HUMAN	sp|Q9Y4H2|IRS2_HUMAN	>sp|Q9Y4H2|IRS2_HUMAN Insulin receptor substrate 2 OS=Homo sapiens GN=IRS2 PE=1 SV=2	11	137.33	23.9179	24.2376	23.9463	25.1835	23.8057	24.9688	24.3319	24.3682	25.2474	24.034	24.6527	24.6492	0.618729	0.61522	0.232404	0.123631	IRS2
Q8N1F7	sp|Q8N1F7|NUP93_HUMAN;sp|Q8N1F7-2|NUP93_HUMAN	sp|Q8N1F7|NUP93_HUMAN;sp|Q8N1F7-2|NUP93_HUMAN	>sp|Q8N1F7|NUP93_HUMAN Nuclear pore complex protein Nup93 OS=Homo sapiens GN=NUP93 PE=1 SV=2;>sp|Q8N1F7-2|NUP93_HUMAN Isoform 2 of Nuclear pore complex protein Nup93 OS=Homo sapiens GN=NUP93	9	93.487	23.4971	24.2058	24.394	24.0602	22.9372	23.539	23.6421	24.3142	25.1357	24.0323	23.5121	24.364	-0.520207	0.331646	0.287207	0.551689	NUP93
Q09028	sp|Q09028-3|RBBP4_HUMAN;sp|Q09028|RBBP4_HUMAN;sp|Q09028-4|RBBP4_HUMAN;sp|Q09028-2|RBBP4_HUMAN	sp|Q09028-3|RBBP4_HUMAN;sp|Q09028|RBBP4_HUMAN;sp|Q09028-4|RBBP4_HUMAN;sp|Q09028-2|RBBP4_HUMAN	>sp|Q09028-3|RBBP4_HUMAN Isoform 3 of Histone-binding protein RBBP4 OS=Homo sapiens GN=RBBP4;>sp|Q09028|RBBP4_HUMAN Histone-binding protein RBBP4 OS=Homo sapiens GN=RBBP4 PE=1 SV=3;>sp|Q09028-4|RBBP4_HUMAN Isoform 4 of Histone-binding protein RBBP4 OS=Homo	6	46.158	22.2575	24.9016	24.902	22.086	22.0754	19.9031	22.8608	22.1525	24.4422	24.0203	21.3548	23.1518	-2.66547	-0.868485	0.0798699	0.478176	RBBP4
Q6ZN84	sp|Q6ZN84-3|CCD81_HUMAN;sp|Q6ZN84-2|CCD81_HUMAN;sp|Q6ZN84|CCD81_HUMAN	sp|Q6ZN84-3|CCD81_HUMAN;sp|Q6ZN84-2|CCD81_HUMAN;sp|Q6ZN84|CCD81_HUMAN	>sp|Q6ZN84-3|CCD81_HUMAN Isoform 3 of Coiled-coil domain-containing protein 81 OS=Homo sapiens GN=CCDC81;>sp|Q6ZN84-2|CCD81_HUMAN Isoform 2 of Coiled-coil domain-containing protein 81 OS=Homo sapiens GN=CCDC81;>sp|Q6ZN84|CCD81_HUMAN Coiled-coil domain-cont	1	45.499	22.5788	24.5363	24.8666	23.652	23.8545	24.303	19.3636	25.6463	24.59	23.9939	23.9365	23.2	-0.0573679	-0.793926	0.941883	0.720748	CCDC81
Q8N6H7	sp|Q8N6H7|ARFG2_HUMAN;sp|Q8N6H7-2|ARFG2_HUMAN;sp|Q8N6H7-3|ARFG2_HUMAN	sp|Q8N6H7|ARFG2_HUMAN;sp|Q8N6H7-2|ARFG2_HUMAN	>sp|Q8N6H7|ARFG2_HUMAN ADP-ribosylation factor GTPase-activating protein 2 OS=Homo sapiens GN=ARFGAP2 PE=1 SV=1;>sp|Q8N6H7-2|ARFG2_HUMAN Isoform 2 of ADP-ribosylation factor GTPase-activating protein 2 OS=Homo sapiens GN=ARFGAP2	5	56.72	23.7397	24.7655	23.4617	24.891	24.0849	24.3188	24.6558	24.6233	25.071	23.989	24.4316	24.7834	0.442611	0.794419	0.393375	0.13279	ARFGAP2
P41214	sp|P41214|EIF2D_HUMAN;sp|P41214-2|EIF2D_HUMAN	sp|P41214|EIF2D_HUMAN;sp|P41214-2|EIF2D_HUMAN	>sp|P41214|EIF2D_HUMAN Eukaryotic translation initiation factor 2D OS=Homo sapiens GN=EIF2D PE=1 SV=3;>sp|P41214-2|EIF2D_HUMAN Isoform 2 of Eukaryotic translation initiation factor 2D OS=Homo sapiens GN=EIF2D	6	64.706	21.9135	23.342	26.6839	22.5989	21.6129	22.1145	22.8451	22.1507	24.3437	23.9798	22.1088	23.1132	-1.87103	-0.866655	0.264192	0.606923	EIF2D
O43852	sp|O43852-5|CALU_HUMAN;sp|O43852|CALU_HUMAN;sp|O43852-3|CALU_HUMAN;sp|O43852-9|CALU_HUMAN;sp|O43852-6|CALU_HUMAN;sp|O43852-2|CALU_HUMAN;sp|O43852-4|CALU_HUMAN;sp|O43852-13|CALU_HUMAN;sp|O43852-14|CALU_HUMAN;sp|O43852-15|CALU_HUMAN;sp|O43852-11|CALU_HUMAN;sp|O43852-10|CALU_HUMAN;sp|O43852-8|CALU_HUMAN;sp|O43852-12|CALU_HUMAN;sp|O43852-7|CALU_HUMAN	sp|O43852-5|CALU_HUMAN;sp|O43852|CALU_HUMAN;sp|O43852-3|CALU_HUMAN;sp|O43852-9|CALU_HUMAN;sp|O43852-6|CALU_HUMAN;sp|O43852-2|CALU_HUMAN;sp|O43852-4|CALU_HUMAN;sp|O43852-13|CALU_HUMAN;sp|O43852-14|CALU_HUMAN;sp|O43852-15|CALU_HUMAN;sp|O43852-11|CALU_HUMAN;sp|O43852-10|CALU_HUMAN	>sp|O43852-5|CALU_HUMAN Isoform 5 of Calumenin OS=Homo sapiens GN=CALU;>sp|O43852|CALU_HUMAN Calumenin OS=Homo sapiens GN=CALU PE=1 SV=2;>sp|O43852-3|CALU_HUMAN Isoform 3 of Calumenin OS=Homo sapiens GN=CALU;>sp|O43852-9|CALU_HUMAN Isoform 9 of Calumenin O	6	26.891	23.2226	25.1922	23.4994	22.7709	22.3769	20.12	22.7929	23.9971	24.7448	23.9714	21.7559	23.8449	-2.21544	-0.126468	0.0978887	0.887348	CALU
Q9H1E3	sp|Q9H1E3-2|NUCKS_HUMAN;sp|Q9H1E3|NUCKS_HUMAN	sp|Q9H1E3-2|NUCKS_HUMAN;sp|Q9H1E3|NUCKS_HUMAN	>sp|Q9H1E3-2|NUCKS_HUMAN Isoform 2 of Nuclear ubiquitous casein and cyclin-dependent kinase substrate 1 OS=Homo sapiens GN=NUCKS1;>sp|Q9H1E3|NUCKS_HUMAN Nuclear ubiquitous casein and cyclin-dependent kinase substrate 1 OS=Homo sapiens GN=NUCKS1 PE=1 SV=1	1	22.775	23.1523	24.637	24.1019	23.2687	23.4611	22.9985	23.7312	23.421	24.3224	23.9637	23.2428	23.8249	-0.720982	-0.138864	0.187765	0.798228	NUCKS1
Q5T4J0	sp|Q5T4J0|GCNT6_HUMAN	sp|Q5T4J0|GCNT6_HUMAN	>sp|Q5T4J0|GCNT6_HUMAN Beta-1,3-galactosyl-O-glycosyl-glycoprotein beta-1,6-N-acetylglucosaminyltransferase 6 OS=Homo sapiens GN=GCNT6 PE=3 SV=2	1	44.527	22.7979	24.5416	24.5497	23.4433	19.6647	25.2144	23.1988	20	24.019	23.9631	22.7741	22.4059	-1.18894	-1.55715	0.531326	0.315275	GCNT6
Q8IYT4	sp|Q8IYT4-2|KATL2_HUMAN;sp|Q8IYT4|KATL2_HUMAN	sp|Q8IYT4-2|KATL2_HUMAN;sp|Q8IYT4|KATL2_HUMAN	>sp|Q8IYT4-2|KATL2_HUMAN Isoform 2 of Katanin p60 ATPase-containing subunit A-like 2 OS=Homo sapiens GN=KATNAL2;>sp|Q8IYT4|KATL2_HUMAN Katanin p60 ATPase-containing subunit A-like 2 OS=Homo sapiens GN=KATNAL2 PE=2 SV=3	2	52.781	23.8603	24.3738	23.6471	24.6133	24.264	24.3721	24.2178	23.5948	19.9803	23.9604	24.4164	22.5976	0.456039	-1.36278	0.129147	0.366169	KATNAL2
O60869	sp|O60869-2|EDF1_HUMAN;sp|O60869-3|EDF1_HUMAN;sp|O60869|EDF1_HUMAN	sp|O60869-2|EDF1_HUMAN;sp|O60869-3|EDF1_HUMAN;sp|O60869|EDF1_HUMAN	>sp|O60869-2|EDF1_HUMAN Isoform 2 of Endothelial differentiation-related factor 1 OS=Homo sapiens GN=EDF1;>sp|O60869-3|EDF1_HUMAN Isoform 3 of Endothelial differentiation-related factor 1 OS=Homo sapiens GN=EDF1;>sp|O60869|EDF1_HUMAN Endothelial differenti	5	15.48	23.4062	24.6013	23.8708	25.2362	24.0476	24.6004	24.2084	23.0367	24.6812	23.9594	24.6281	23.9754	0.668646	0.0159952	0.243131	0.980007	EDF1
P67870	sp|P67870|CSK2B_HUMAN	sp|P67870|CSK2B_HUMAN	>sp|P67870|CSK2B_HUMAN Casein kinase II subunit beta OS=Homo sapiens GN=CSNK2B PE=1 SV=1	3	24.942	23.3687	24.6424	23.8603	21.1082	22.2311	22.5425	22.6137	22.5287	24.1259	23.9572	21.9606	23.0894	-1.99654	-0.867703	0.0251202	0.245239	CSNK2B
P04080	sp|P04080|CYTB_HUMAN	sp|P04080|CYTB_HUMAN	>sp|P04080|CYTB_HUMAN Cystatin-B OS=Homo sapiens GN=CSTB PE=1 SV=2	2	11.139	23.6693	24.3668	23.8258	24.65	23.8218	24.0291	23.4126	23.6018	24.1138	23.954	24.167	23.7094	0.212986	-0.244578	0.549716	0.457228	CSTB
A0MZ66	sp|A0MZ66-4|SHOT1_HUMAN;sp|A0MZ66|SHOT1_HUMAN;sp|A0MZ66-3|SHOT1_HUMAN;sp|A0MZ66-8|SHOT1_HUMAN;sp|A0MZ66-5|SHOT1_HUMAN;sp|A0MZ66-6|SHOT1_HUMAN;sp|A0MZ66-2|SHOT1_HUMAN;sp|A0MZ66-7|SHOT1_HUMAN	sp|A0MZ66-4|SHOT1_HUMAN;sp|A0MZ66|SHOT1_HUMAN;sp|A0MZ66-3|SHOT1_HUMAN;sp|A0MZ66-8|SHOT1_HUMAN;sp|A0MZ66-5|SHOT1_HUMAN;sp|A0MZ66-6|SHOT1_HUMAN;sp|A0MZ66-2|SHOT1_HUMAN	>sp|A0MZ66-4|SHOT1_HUMAN Isoform 4 of Shootin-1 OS=Homo sapiens GN=KIAA1598;>sp|A0MZ66|SHOT1_HUMAN Shootin-1 OS=Homo sapiens GN=KIAA1598 PE=1 SV=4;>sp|A0MZ66-3|SHOT1_HUMAN Isoform 3 of Shootin-1 OS=Homo sapiens GN=KIAA1598;>sp|A0MZ66-8|SHOT1_HUMAN Isoform	8	63.496	23.1913	24.5767	24.0907	24.9595	24.5331	25.2162	24.2753	24.1079	25.1795	23.9529	24.903	24.5209	0.950053	0.567988	0.10348	0.340056	KIAA1598
Q9Y678	sp|Q9Y678|COPG1_HUMAN;sp|Q9UBF2-2|COPG2_HUMAN;sp|Q9UBF2|COPG2_HUMAN	sp|Q9Y678|COPG1_HUMAN	>sp|Q9Y678|COPG1_HUMAN Coatomer subunit gamma-1 OS=Homo sapiens GN=COPG1 PE=1 SV=1	8	97.717	23.8105	24.3867	23.6297	23.7007	21.4089	22.6167	22.8366	22.3553	23.2746	23.9423	22.5754	22.8222	-1.36692	-1.12016	0.122629	0.0329121	COPG1
P08579	sp|P08579|RU2B_HUMAN	sp|P08579|RU2B_HUMAN	>sp|P08579|RU2B_HUMAN U2 small nuclear ribonucleoprotein B OS=Homo sapiens GN=SNRPB2 PE=1 SV=1	4	25.486	22.2533	24.7029	24.8401	22.3473	21.3249	20.8812	22.3194	23.7318	22.6276	23.9321	21.5178	22.8929	-2.41429	-1.03915	0.06313	0.332498	SNRPB2
O75390	sp|O75390|CISY_HUMAN	sp|O75390|CISY_HUMAN	>sp|O75390|CISY_HUMAN Citrate synthase, mitochondrial OS=Homo sapiens GN=CS PE=1 SV=2	4	51.712	22.1148	25.0717	24.609	20.3789	22.6592	21.0229	20.5066	21.8905	20.4888	23.9318	21.3537	20.962	-2.57816	-2.96987	0.0868905	0.0447335	CS
Q9GZP4	sp|Q9GZP4-2|PITH1_HUMAN;sp|Q9GZP4|PITH1_HUMAN	sp|Q9GZP4-2|PITH1_HUMAN;sp|Q9GZP4|PITH1_HUMAN	>sp|Q9GZP4-2|PITH1_HUMAN Isoform 2 of PITH domain-containing protein 1 OS=Homo sapiens GN=PITHD1;>sp|Q9GZP4|PITH1_HUMAN PITH domain-containing protein 1 OS=Homo sapiens GN=PITHD1 PE=1 SV=1	4	24.121	23.7691	24.5359	23.4707	23.4509	23.4928	22.2297	23.8271	23.1907	23.0915	23.9252	23.0578	23.3698	-0.867402	-0.555447	0.17175	0.229562	PITHD1
Q6S5L8	sp|Q6S5L8|SHC4_HUMAN	sp|Q6S5L8|SHC4_HUMAN	>sp|Q6S5L8|SHC4_HUMAN SHC-transforming protein 4 OS=Homo sapiens GN=SHC4 PE=1 SV=1	2	68.784	23.8368	24.2322	23.6809	24.8278	23.6994	24.0496	24.8347	24.0588	25.1075	23.9166	24.1923	24.667	0.275648	0.750353	0.499446	0.101646	SHC4
P62942	sp|P62942|FKB1A_HUMAN	sp|P62942|FKB1A_HUMAN	>sp|P62942|FKB1A_HUMAN Peptidyl-prolyl cis-trans isomerase FKBP1A OS=Homo sapiens GN=FKBP1A PE=1 SV=2	2	11.951	23.6787	24.5537	23.5094	24.1514	24.316	23.6363	22.7756	23.6687	25.0374	23.9139	24.0345	23.8272	0.120611	-0.0866982	0.768526	0.911552	FKBP1A
Q9BRQ8	sp|Q9BRQ8-2|AIFM2_HUMAN;sp|Q9BRQ8|AIFM2_HUMAN	sp|Q9BRQ8-2|AIFM2_HUMAN;sp|Q9BRQ8|AIFM2_HUMAN	>sp|Q9BRQ8-2|AIFM2_HUMAN Isoform 2 of Apoptosis-inducing factor 2 OS=Homo sapiens GN=AIFM2;>sp|Q9BRQ8|AIFM2_HUMAN Apoptosis-inducing factor 2 OS=Homo sapiens GN=AIFM2 PE=1 SV=1	5	36.52	23.9594	23.9665	23.8009	23.7105	23.1281	23.1922	23.9534	23.1689	24.4125	23.9089	23.3436	23.8449	-0.565328	-0.0640283	0.042297	0.869995	AIFM2
Q86X55	sp|Q86X55-1|CARM1_HUMAN;sp|Q86X55|CARM1_HUMAN;sp|Q86X55-2|CARM1_HUMAN	sp|Q86X55-1|CARM1_HUMAN;sp|Q86X55|CARM1_HUMAN;sp|Q86X55-2|CARM1_HUMAN	>sp|Q86X55-1|CARM1_HUMAN Isoform 1 of Histone-arginine methyltransferase CARM1 OS=Homo sapiens GN=CARM1;>sp|Q86X55|CARM1_HUMAN Histone-arginine methyltransferase CARM1 OS=Homo sapiens GN=CARM1 PE=1 SV=3;>sp|Q86X55-2|CARM1_HUMAN Isoform 2 of Histone-arginin	7	63.459	23.8951	24.2136	23.6162	25.0249	23.2587	24.1104	23.8562	23.5425	24.5328	23.9083	24.1313	23.9772	0.22305	0.0688859	0.69991	0.84905	CARM1
P61201	sp|P61201|CSN2_HUMAN;sp|P61201-2|CSN2_HUMAN	sp|P61201|CSN2_HUMAN;sp|P61201-2|CSN2_HUMAN	>sp|P61201|CSN2_HUMAN COP9 signalosome complex subunit 2 OS=Homo sapiens GN=COPS2 PE=1 SV=1;>sp|P61201-2|CSN2_HUMAN Isoform 2 of COP9 signalosome complex subunit 2 OS=Homo sapiens GN=COPS2	7	51.596	23.5101	24.2827	23.906	24.1614	23.1333	23.5302	23.1348	23.007	24.0506	23.8996	23.6083	23.3975	-0.291301	-0.502093	0.478794	0.274845	COPS2
P33993	sp|P33993-3|MCM7_HUMAN;sp|P33993|MCM7_HUMAN;sp|P33993-2|MCM7_HUMAN	sp|P33993-3|MCM7_HUMAN;sp|P33993|MCM7_HUMAN;sp|P33993-2|MCM7_HUMAN	>sp|P33993-3|MCM7_HUMAN Isoform 3 of DNA replication licensing factor MCM7 OS=Homo sapiens GN=MCM7;>sp|P33993|MCM7_HUMAN DNA replication licensing factor MCM7 OS=Homo sapiens GN=MCM7 PE=1 SV=4;>sp|P33993-2|MCM7_HUMAN Isoform 2 of DNA replication licensing	5	60.643	22.6835	24.6902	24.3072	21.3202	21.2065	20.6161	22.3619	22.959	23.5689	23.8936	21.0476	22.9632	-2.84603	-0.930379	0.0120554	0.25849	MCM7
P53618	sp|P53618|COPB_HUMAN	sp|P53618|COPB_HUMAN	>sp|P53618|COPB_HUMAN Coatomer subunit beta OS=Homo sapiens GN=COPB1 PE=1 SV=3	6	107.14	23.1267	24.8529	23.6781	23.6839	22.6053	23.24	22.6853	23.2087	24.6324	23.8859	23.1764	23.5088	-0.709504	-0.377131	0.300792	0.651182	COPB1
Q6P5R6	sp|Q6P5R6|RL22L_HUMAN	sp|Q6P5R6|RL22L_HUMAN	>sp|Q6P5R6|RL22L_HUMAN 60S ribosomal protein L22-like 1 OS=Homo sapiens GN=RPL22L1 PE=1 SV=2	3	14.606	21.1891	25.8406	24.6231	21.4583	23.4169	19.6156	22.7065	23.8575	24.971	23.8843	21.4969	23.845	-2.38734	-0.0392252	0.249415	0.98088	RPL22L1
P06737	sp|P06737-2|PYGL_HUMAN;sp|P06737|PYGL_HUMAN;sp|P11217-2|PYGM_HUMAN;sp|P11217|PYGM_HUMAN	sp|P06737-2|PYGL_HUMAN;sp|P06737|PYGL_HUMAN	>sp|P06737-2|PYGL_HUMAN Isoform 2 of Glycogen phosphorylase, liver form OS=Homo sapiens GN=PYGL;>sp|P06737|PYGL_HUMAN Glycogen phosphorylase, liver form OS=Homo sapiens GN=PYGL PE=1 SV=4	8	93.133	23.2347	24.261	24.1523	24.5554	24.309	23.8279	22.8208	23.5935	23.9834	23.8827	24.2308	23.4659	0.348103	-0.416763	0.421816	0.427016	PYGL
P23921	sp|P23921|RIR1_HUMAN	sp|P23921|RIR1_HUMAN	>sp|P23921|RIR1_HUMAN Ribonucleoside-diphosphate reductase large subunit OS=Homo sapiens GN=RRM1 PE=1 SV=1	7	90.069	23.9363	23.9607	23.7366	24.2853	23.6522	23.8236	23.2969	22.8697	23.5853	23.8779	23.9204	23.2507	0.0424933	-0.627219	0.843612	0.0461496	RRM1
Q71UM5	sp|Q71UM5|RS27L_HUMAN	sp|Q71UM5|RS27L_HUMAN	>sp|Q71UM5|RS27L_HUMAN 40S ribosomal protein S27-like OS=Homo sapiens GN=RPS27L PE=1 SV=3	1	9.4771	23.0735	23.9855	24.5637	23.1739	19.6617	23.2141	23.1997	20.1742	20.8935	23.8742	22.0165	21.4225	-1.85767	-2.45175	0.212869	0.0722504	RPS27L
Q9NR50	sp|Q9NR50-3|EI2BG_HUMAN;sp|Q9NR50-2|EI2BG_HUMAN;sp|Q9NR50|EI2BG_HUMAN	sp|Q9NR50-3|EI2BG_HUMAN;sp|Q9NR50-2|EI2BG_HUMAN;sp|Q9NR50|EI2BG_HUMAN	>sp|Q9NR50-3|EI2BG_HUMAN Isoform 3 of Translation initiation factor eIF-2B subunit gamma OS=Homo sapiens GN=EIF2B3;>sp|Q9NR50-2|EI2BG_HUMAN Isoform 2 of Translation initiation factor eIF-2B subunit gamma OS=Homo sapiens GN=EIF2B3;>sp|Q9NR50|EI2BG_HUMAN Tra	8	44.803	23.7409	24.6112	23.2694	20.3103	21.3226	19.8615	23.0387	22.0725	24.6256	23.8738	20.4981	23.2456	-3.37567	-0.628228	0.00445205	0.496889	EIF2B3
P40925	sp|P40925|MDHC_HUMAN;sp|P40925-3|MDHC_HUMAN;sp|P40925-2|MDHC_HUMAN	sp|P40925|MDHC_HUMAN;sp|P40925-3|MDHC_HUMAN;sp|P40925-2|MDHC_HUMAN	>sp|P40925|MDHC_HUMAN Malate dehydrogenase, cytoplasmic OS=Homo sapiens GN=MDH1 PE=1 SV=4;>sp|P40925-3|MDHC_HUMAN Isoform 3 of Malate dehydrogenase, cytoplasmic OS=Homo sapiens GN=MDH1;>sp|P40925-2|MDHC_HUMAN Isoform 2 of Malate dehydrogenase, cytoplasmic	5	36.426	23.6568	25.0917	22.8498	23.2545	24.2248	23.5751	21.8698	22.4399	25.8835	23.8661	23.6848	23.3977	-0.181333	-0.468372	0.812304	0.757223	MDH1
Q9H2U1	sp|Q9H2U1-3|DHX36_HUMAN;sp|Q9H2U1-2|DHX36_HUMAN;sp|Q9H2U1|DHX36_HUMAN	sp|Q9H2U1-3|DHX36_HUMAN;sp|Q9H2U1-2|DHX36_HUMAN;sp|Q9H2U1|DHX36_HUMAN	>sp|Q9H2U1-3|DHX36_HUMAN Isoform 3 of ATP-dependent RNA helicase DHX36 OS=Homo sapiens GN=DHX36;>sp|Q9H2U1-2|DHX36_HUMAN Isoform 2 of ATP-dependent RNA helicase DHX36 OS=Homo sapiens GN=DHX36;>sp|Q9H2U1|DHX36_HUMAN ATP-dependent RNA helicase DHX36 OS=Homo	8	111.48	23.8998	23.7603	23.8934	24.4324	24.0486	23.0905	23.4495	23.6452	24.455	23.8511	23.8572	23.8499	0.00601296	-0.00122198	0.988771	0.997054	DHX36
P40222	sp|P40222|TXLNA_HUMAN	sp|P40222|TXLNA_HUMAN	>sp|P40222|TXLNA_HUMAN Alpha-taxilin OS=Homo sapiens GN=TXLNA PE=1 SV=3	7	61.89	23.4561	24.0387	24.0569	23.0001	22.6435	22.3495	23.7909	22.8976	25.2932	23.8505	22.6644	23.9939	-1.18618	0.143327	0.0121441	0.85318	TXLNA
Q14914	sp|Q14914-2|PTGR1_HUMAN;sp|Q14914|PTGR1_HUMAN	sp|Q14914-2|PTGR1_HUMAN;sp|Q14914|PTGR1_HUMAN	>sp|Q14914-2|PTGR1_HUMAN Isoform 2 of Prostaglandin reductase 1 OS=Homo sapiens GN=PTGR1;>sp|Q14914|PTGR1_HUMAN Prostaglandin reductase 1 OS=Homo sapiens GN=PTGR1 PE=1 SV=2	6	32.895	23.6023	24.6091	23.3402	25.2813	23.7387	23.8891	22.2432	22.6002	24.2554	23.8505	24.303	23.0329	0.452469	-0.817591	0.50921	0.325786	PTGR1
Q15181	sp|Q15181|IPYR_HUMAN	sp|Q15181|IPYR_HUMAN	>sp|Q15181|IPYR_HUMAN Inorganic pyrophosphatase OS=Homo sapiens GN=PPA1 PE=1 SV=2	7	32.66	23.1709	25.2073	23.1668	23.8324	23.498	23.0568	21.5883	22.7609	24.7101	23.8483	23.4624	23.0197	-0.38595	-0.828596	0.618301	0.506187	PPA1
Q9BUJ2	sp|Q9BUJ2-4|HNRL1_HUMAN;sp|Q9BUJ2-2|HNRL1_HUMAN;sp|Q9BUJ2|HNRL1_HUMAN;sp|Q9BUJ2-3|HNRL1_HUMAN	sp|Q9BUJ2-4|HNRL1_HUMAN;sp|Q9BUJ2-2|HNRL1_HUMAN;sp|Q9BUJ2|HNRL1_HUMAN;sp|Q9BUJ2-3|HNRL1_HUMAN	>sp|Q9BUJ2-4|HNRL1_HUMAN Isoform 4 of Heterogeneous nuclear ribonucleoprotein U-like protein 1 OS=Homo sapiens GN=HNRNPUL1;>sp|Q9BUJ2-2|HNRL1_HUMAN Isoform 2 of Heterogeneous nuclear ribonucleoprotein U-like protein 1 OS=Homo sapiens GN=HNRNPUL1;>sp|Q9BUJ2	6	84.793	21.9508	24.8066	24.7745	23.064	18.7174	20.9241	22.3398	22.9532	22.1003	23.844	20.9018	22.4644	-2.94214	-1.37959	0.134551	0.232007	HNRNPUL1
P50579	sp|P50579-3|MAP2_HUMAN;sp|P50579|MAP2_HUMAN;sp|P50579-2|MAP2_HUMAN	sp|P50579-3|MAP2_HUMAN;sp|P50579|MAP2_HUMAN;sp|P50579-2|MAP2_HUMAN	>sp|P50579-3|MAP2_HUMAN Isoform 3 of Methionine aminopeptidase 2 OS=Homo sapiens GN=METAP2;>sp|P50579|MAP2_HUMAN Methionine aminopeptidase 2 OS=Homo sapiens GN=METAP2 PE=1 SV=1;>sp|P50579-2|MAP2_HUMAN Isoform 2 of Methionine aminopeptidase 2 OS=Homo sapien	8	50.496	24.3992	23.7259	23.3987	25.2527	23.8858	24.9302	22.9254	23.3173	24.8803	23.8413	24.6896	23.7077	0.848296	-0.133594	0.169534	0.850761	METAP2
P55010	sp|P55010|IF5_HUMAN	sp|P55010|IF5_HUMAN	>sp|P55010|IF5_HUMAN Eukaryotic translation initiation factor 5 OS=Homo sapiens GN=EIF5 PE=1 SV=2	6	49.222	23.7533	23.72	24.0239	24.6604	23.7396	23.5091	23.2551	23.5851	25.4302	23.8324	23.9697	24.0901	0.137297	0.257724	0.725631	0.725313	EIF5
Q9NP61	sp|Q9NP61-2|ARFG3_HUMAN;sp|Q9NP61|ARFG3_HUMAN	sp|Q9NP61-2|ARFG3_HUMAN;sp|Q9NP61|ARFG3_HUMAN	>sp|Q9NP61-2|ARFG3_HUMAN Isoform 2 of ADP-ribosylation factor GTPase-activating protein 3 OS=Homo sapiens GN=ARFGAP3;>sp|Q9NP61|ARFG3_HUMAN ADP-ribosylation factor GTPase-activating protein 3 OS=Homo sapiens GN=ARFGAP3 PE=1 SV=1	8	51.989	24.5534	23.5178	23.4129	24.9933	23.532	24.6556	24.9526	24.2702	24.5801	23.828	24.3937	24.601	0.565636	0.772968	0.378952	0.135266	ARFGAP3
O14513	sp|O14513|NCKP5_HUMAN;sp|O14513-2|NCKP5_HUMAN	sp|O14513|NCKP5_HUMAN;sp|O14513-2|NCKP5_HUMAN	>sp|O14513|NCKP5_HUMAN Nck-associated protein 5 OS=Homo sapiens GN=NCKAP5 PE=1 SV=2;>sp|O14513-2|NCKP5_HUMAN Isoform 2 of Nck-associated protein 5 OS=Homo sapiens GN=NCKAP5	2	208.53	24.1109	22.9681	24.4011	25.5152	25.1483	24.3732	24.3526	23.8638	24.2669	23.8267	25.0122	24.1611	1.18553	0.334387	0.0982036	0.509794	NCKAP5
Q16204	sp|Q16204|CCDC6_HUMAN	sp|Q16204|CCDC6_HUMAN	>sp|Q16204|CCDC6_HUMAN Coiled-coil domain-containing protein 6 OS=Homo sapiens GN=CCDC6 PE=1 SV=2	5	53.29	23.1979	24.6093	23.6315	24.7128	22.6995	24.1947	23.8016	24.0099	24.1606	23.8129	23.869	23.9907	0.0561441	0.177805	0.94269	0.700577	CCDC6
Q9P287	sp|Q9P287-3|BCCIP_HUMAN;sp|Q9P287|BCCIP_HUMAN;sp|Q9P287-4|BCCIP_HUMAN;sp|Q9P287-2|BCCIP_HUMAN	sp|Q9P287-3|BCCIP_HUMAN;sp|Q9P287|BCCIP_HUMAN;sp|Q9P287-4|BCCIP_HUMAN;sp|Q9P287-2|BCCIP_HUMAN	>sp|Q9P287-3|BCCIP_HUMAN Isoform 3 of BRCA2 and CDKN1A-interacting protein OS=Homo sapiens GN=BCCIP;>sp|Q9P287|BCCIP_HUMAN BRCA2 and CDKN1A-interacting protein OS=Homo sapiens GN=BCCIP PE=1 SV=1;>sp|Q9P287-4|BCCIP_HUMAN Isoform 4 of BRCA2 and CDKN1A-intera	5	33.442	22.778	24.6073	24.0215	23.5731	22.5528	22.9974	23.3857	23.5259	24.4212	23.8023	23.0411	23.7776	-0.761134	-0.0246345	0.283481	0.970652	BCCIP
Q6IBS0	sp|Q6IBS0|TWF2_HUMAN;sp|Q9NR96-4|TLR9_HUMAN	sp|Q6IBS0|TWF2_HUMAN	>sp|Q6IBS0|TWF2_HUMAN Twinfilin-2 OS=Homo sapiens GN=TWF2 PE=1 SV=2	6	39.548	23.3566	24.6382	23.3984	24.6239	23.0642	22.9849	23.3327	23.3684	22.6944	23.7977	23.5577	23.1318	-0.240051	-0.665919	0.74165	0.232768	TWF2
P41567	sp|P41567|EIF1_HUMAN;sp|O60739|EIF1B_HUMAN	sp|P41567|EIF1_HUMAN	>sp|P41567|EIF1_HUMAN Eukaryotic translation initiation factor 1 OS=Homo sapiens GN=EIF1 PE=1 SV=1	5	12.732	22.5489	25.1268	23.6997	23.7613	22.2561	23.2506	21.6147	22.9131	24.7191	23.7918	23.0893	23.0823	-0.702458	-0.709525	0.46314	0.576599	EIF1
P62861	sp|P62861|RS30_HUMAN	sp|P62861|RS30_HUMAN	>sp|P62861|RS30_HUMAN 40S ribosomal protein S30 OS=Homo sapiens GN=FAU PE=1 SV=1	1	6.6478	22.9016	24.106	24.2998	23.2327	23.8826	23.7065	23.3251	23.4571	24.3549	23.7691	23.6073	23.7124	-0.161872	-0.0567807	0.752136	0.921893	FAU
Q9NZZ3	sp|Q9NZZ3-2|CHMP5_HUMAN;sp|Q9NZZ3|CHMP5_HUMAN	sp|Q9NZZ3-2|CHMP5_HUMAN;sp|Q9NZZ3|CHMP5_HUMAN	>sp|Q9NZZ3-2|CHMP5_HUMAN Isoform 2 of Charged multivesicular body protein 5 OS=Homo sapiens GN=CHMP5;>sp|Q9NZZ3|CHMP5_HUMAN Charged multivesicular body protein 5 OS=Homo sapiens GN=CHMP5 PE=1 SV=1	3	19.52	24.1496	24.0498	23.0838	24.6143	24.6824	24.623	24.6175	24.0057	24.5615	23.7611	24.6399	24.3949	0.878845	0.633873	0.0612771	0.181155	CHMP5
O15479	sp|O15479|MAGB2_HUMAN;sp|O15481|MAGB4_HUMAN;sp|P43366|MAGB1_HUMAN;sp|Q9UBF1|MAGC2_HUMAN	sp|O15479|MAGB2_HUMAN	>sp|O15479|MAGB2_HUMAN Melanoma-associated antigen B2 OS=Homo sapiens GN=MAGEB2 PE=1 SV=3	5	35.277	23.4522	24.008	23.7754	24.649	23.3252	24.1956	23.6381	23.0221	25.0317	23.7452	24.0566	23.8973	0.311417	0.15212	0.500064	0.817069	MAGEB2
P49023	sp|P49023-2|PAXI_HUMAN;sp|P49023|PAXI_HUMAN;sp|P49023-3|PAXI_HUMAN;sp|P49023-4|PAXI_HUMAN	sp|P49023-2|PAXI_HUMAN;sp|P49023|PAXI_HUMAN;sp|P49023-3|PAXI_HUMAN	>sp|P49023-2|PAXI_HUMAN Isoform Alpha of Paxillin OS=Homo sapiens GN=PXN;>sp|P49023|PAXI_HUMAN Paxillin OS=Homo sapiens GN=PXN PE=1 SV=3;>sp|P49023-3|PAXI_HUMAN Isoform Gamma of Paxillin OS=Homo sapiens GN=PXN	6	60.966	24.2826	23.4492	23.482	24.4674	23.5183	24.7037	23.3917	23.774	24.4779	23.7379	24.2298	23.8812	0.49191	0.143271	0.338848	0.749526	PXN
P06730	sp|P06730|IF4E_HUMAN;sp|P06730-3|IF4E_HUMAN;sp|P06730-2|IF4E_HUMAN	sp|P06730|IF4E_HUMAN;sp|P06730-3|IF4E_HUMAN;sp|P06730-2|IF4E_HUMAN	>sp|P06730|IF4E_HUMAN Eukaryotic translation initiation factor 4E OS=Homo sapiens GN=EIF4E PE=1 SV=2;>sp|P06730-3|IF4E_HUMAN Isoform 3 of Eukaryotic translation initiation factor 4E OS=Homo sapiens GN=EIF4E;>sp|P06730-2|IF4E_HUMAN Isoform 2 of Eukaryotic t	3	25.097	23.5819	23.9858	23.6444	24.4059	23.2426	23.8384	22.6776	23.1366	23.6481	23.7374	23.8289	23.1541	0.0915675	-0.583278	0.81102	0.130379	EIF4E
Q14566	sp|Q14566|MCM6_HUMAN	sp|Q14566|MCM6_HUMAN	>sp|Q14566|MCM6_HUMAN DNA replication licensing factor MCM6 OS=Homo sapiens GN=MCM6 PE=1 SV=1	10	92.888	22.7168	24.1637	24.2905	22.2898	21.6667	22.3104	22.1012	23.8528	24.3839	23.7236	22.0889	23.446	-1.6347	-0.277683	0.0404354	0.76153	MCM6
P29083	sp|P29083|T2EA_HUMAN	sp|P29083|T2EA_HUMAN	>sp|P29083|T2EA_HUMAN General transcription factor IIE subunit 1 OS=Homo sapiens GN=GTF2E1 PE=1 SV=2	2	49.452	23.4908	24.0092	23.6643	22.9394	22.754	20.7606	22.3168	23.4159	24.5644	23.7214	22.1514	23.4324	-1.57006	-0.289054	0.0927242	0.6869	GTF2E1
O75815	sp|O75815|BCAR3_HUMAN;sp|O75815-3|BCAR3_HUMAN;sp|O75815-2|BCAR3_HUMAN;sp|Q8N5H7-6|SH2D3_HUMAN;sp|Q8N5H7-5|SH2D3_HUMAN;sp|Q8N5H7-2|SH2D3_HUMAN;sp|Q8N5H7-4|SH2D3_HUMAN;sp|Q8N5H7|SH2D3_HUMAN	sp|O75815|BCAR3_HUMAN;sp|O75815-3|BCAR3_HUMAN	>sp|O75815|BCAR3_HUMAN Breast cancer anti-estrogen resistance protein 3 OS=Homo sapiens GN=BCAR3 PE=1 SV=1;>sp|O75815-3|BCAR3_HUMAN Isoform 3 of Breast cancer anti-estrogen resistance protein 3 OS=Homo sapiens GN=BCAR3	9	92.565	24.2805	24.6382	22.2376	24.3504	23.1368	23.287	23.5899	24.5109	25.2997	23.7188	23.5914	24.4669	-0.127344	0.748103	0.886797	0.450827	BCAR3
Q5SW79	sp|Q5SW79-2|CE170_HUMAN;sp|Q5SW79-3|CE170_HUMAN;sp|Q5SW79|CE170_HUMAN	sp|Q5SW79-2|CE170_HUMAN;sp|Q5SW79-3|CE170_HUMAN;sp|Q5SW79|CE170_HUMAN	>sp|Q5SW79-2|CE170_HUMAN Isoform 2 of Centrosomal protein of 170 kDa OS=Homo sapiens GN=CEP170;>sp|Q5SW79-3|CE170_HUMAN Isoform 3 of Centrosomal protein of 170 kDa OS=Homo sapiens GN=CEP170;>sp|Q5SW79|CE170_HUMAN Centrosomal protein of 170 kDa OS=Homo sapi	3	161.41	24.1708	23.8795	23.1052	22.5043	23.8433	23.7206	23.7992	20.646	24.0224	23.7185	23.356	22.8225	-0.362465	-0.895974	0.53356	0.474258	CEP170
O60936	sp|O60936-2|NOL3_HUMAN;sp|O60936-3|NOL3_HUMAN;sp|O60936|NOL3_HUMAN	sp|O60936-2|NOL3_HUMAN;sp|O60936-3|NOL3_HUMAN;sp|O60936|NOL3_HUMAN	>sp|O60936-2|NOL3_HUMAN Isoform 2 of Nucleolar protein 3 OS=Homo sapiens GN=NOL3;>sp|O60936-3|NOL3_HUMAN Isoform 3 of Nucleolar protein 3 OS=Homo sapiens GN=NOL3;>sp|O60936|NOL3_HUMAN Nucleolar protein 3 OS=Homo sapiens GN=NOL3 PE=1 SV=1	2	22.629	24.0828	23.5699	23.4779	24.8519	22.5342	25.0228	22.1366	23.0597	25.817	23.7102	24.1363	23.6711	0.426096	-0.0391122	0.63249	0.973849	NOL3
Q96LB0	sp|Q96LB0|MRGX3_HUMAN	sp|Q96LB0|MRGX3_HUMAN	>sp|Q96LB0|MRGX3_HUMAN Mas-related G-protein coupled receptor member X3 OS=Homo sapiens GN=MRGPRX3 PE=2 SV=2	1	36.483	23.4918	23.6553	23.9767	25.1426	24.3833	24.5663	23.8597	24.4746	23.9874	23.7079	24.6974	24.1072	0.989477	0.399294	0.0213555	0.165002	MRGPRX3
P12236	sp|P12236|ADT3_HUMAN	sp|P12236|ADT3_HUMAN	>sp|P12236|ADT3_HUMAN ADP/ATP translocase 3 OS=Homo sapiens GN=SLC25A6 PE=1 SV=4	6	32.866	21.4754	24.9502	24.6735	21.8896	19.4215	18.9498	20.6535	20.9849	18.5257	23.6997	20.087	20.0547	-3.61272	-3.64495	0.0661629	0.0546928	SLC25A6
Q15813	sp|Q15813|TBCE_HUMAN;sp|Q15813-2|TBCE_HUMAN	sp|Q15813|TBCE_HUMAN;sp|Q15813-2|TBCE_HUMAN	>sp|Q15813|TBCE_HUMAN Tubulin-specific chaperone E OS=Homo sapiens GN=TBCE PE=1 SV=1;>sp|Q15813-2|TBCE_HUMAN Isoform 2 of Tubulin-specific chaperone E OS=Homo sapiens GN=TBCE	11	59.345	23.6958	24.0905	23.3064	26.237	23.9766	24.7377	24.0194	24.2053	23.3286	23.6976	24.9838	23.8511	1.28617	0.153497	0.140667	0.683461	TBCE
P04792	sp|P04792|HSPB1_HUMAN	sp|P04792|HSPB1_HUMAN	>sp|P04792|HSPB1_HUMAN Heat shock protein beta-1 OS=Homo sapiens GN=HSPB1 PE=1 SV=2	4	22.782	23.614	24.1685	23.2818	24.1177	23.7513	23.6392	23.1112	22.9071	24.0873	23.6881	23.836	23.3685	0.147911	-0.31961	0.643822	0.513836	HSPB1
Q15369	sp|Q15369-2|ELOC_HUMAN;sp|Q15369|ELOC_HUMAN	sp|Q15369-2|ELOC_HUMAN;sp|Q15369|ELOC_HUMAN	>sp|Q15369-2|ELOC_HUMAN Isoform 2 of Transcription elongation factor B polypeptide 1 OS=Homo sapiens GN=TCEB1;>sp|Q15369|ELOC_HUMAN Transcription elongation factor B polypeptide 1 OS=Homo sapiens GN=TCEB1 PE=1 SV=1	2	10.832	23.0924	24.1842	23.779	23.7143	23.0567	23.7857	23.4293	22.9923	24.2136	23.6852	23.5189	23.545	-0.166307	-0.140159	0.694771	0.784251	TCEB1
Q9NWS0	sp|Q9NWS0|PIHD1_HUMAN;sp|Q9NWS0-3|PIHD1_HUMAN;sp|Q9NWS0-2|PIHD1_HUMAN	sp|Q9NWS0|PIHD1_HUMAN;sp|Q9NWS0-3|PIHD1_HUMAN	>sp|Q9NWS0|PIHD1_HUMAN PIH1 domain-containing protein 1 OS=Homo sapiens GN=PIH1D1 PE=1 SV=1;>sp|Q9NWS0-3|PIHD1_HUMAN Isoform 3 of PIH1 domain-containing protein 1 OS=Homo sapiens GN=PIH1D1	5	32.363	23.7301	23.4707	23.8496	23.636	23.8262	20.8895	22.4788	22.9224	25.7201	23.6835	22.7839	23.7071	-0.899557	0.0236317	0.399717	0.982639	PIH1D1
O60524	sp|O60524-4|NEMF_HUMAN;sp|O60524-5|NEMF_HUMAN;sp|O60524-3|NEMF_HUMAN;sp|O60524|NEMF_HUMAN;sp|O60524-2|NEMF_HUMAN	sp|O60524-4|NEMF_HUMAN;sp|O60524-5|NEMF_HUMAN;sp|O60524-3|NEMF_HUMAN;sp|O60524|NEMF_HUMAN	>sp|O60524-4|NEMF_HUMAN Isoform 4 of Nuclear export mediator factor NEMF OS=Homo sapiens GN=NEMF;>sp|O60524-5|NEMF_HUMAN Isoform 5 of Nuclear export mediator factor NEMF OS=Homo sapiens GN=NEMF;>sp|O60524-3|NEMF_HUMAN Isoform 3 of Nuclear export mediator f	9	118.02	23.6282	24.0597	23.333	24.387	24.2678	23.6739	24.2283	23.3751	24.465	23.6736	24.1096	24.0228	0.435954	0.349195	0.226406	0.423922	NEMF
Q9H2M9	sp|Q9H2M9|RBGPR_HUMAN;sp|Q9H2M9-2|RBGPR_HUMAN	sp|Q9H2M9|RBGPR_HUMAN	>sp|Q9H2M9|RBGPR_HUMAN Rab3 GTPase-activating protein non-catalytic subunit OS=Homo sapiens GN=RAB3GAP2 PE=1 SV=1	9	155.98	23.4655	23.8079	23.7449	21.8386	21.9064	22.9829	23.244	23.7043	24.0072	23.6728	22.2426	23.6519	-1.43012	-0.0208924	0.0206218	0.936287	RAB3GAP2
O00193	sp|O00193|SMAP_HUMAN	sp|O00193|SMAP_HUMAN	>sp|O00193|SMAP_HUMAN Small acidic protein OS=Homo sapiens GN=SMAP PE=1 SV=1	3	20.332	23.3803	23.5601	24.0588	24.2647	24.6146	23.5748	24.0045	23.0033	25.521	23.6664	24.1514	24.1763	0.484967	0.509894	0.256588	0.538758	SMAP
O60271	sp|O60271-4|JIP4_HUMAN;sp|O60271|JIP4_HUMAN;sp|O60271-2|JIP4_HUMAN;sp|O60271-5|JIP4_HUMAN;sp|O60271-3|JIP4_HUMAN;sp|O60271-9|JIP4_HUMAN;sp|Q9UPT6|JIP3_HUMAN;sp|Q9UPT6-2|JIP3_HUMAN	sp|O60271-4|JIP4_HUMAN;sp|O60271|JIP4_HUMAN;sp|O60271-2|JIP4_HUMAN;sp|O60271-5|JIP4_HUMAN;sp|O60271-3|JIP4_HUMAN;sp|O60271-9|JIP4_HUMAN	>sp|O60271-4|JIP4_HUMAN Isoform 4 of C-Jun-amino-terminal kinase-interacting protein 4 OS=Homo sapiens GN=SPAG9;>sp|O60271|JIP4_HUMAN C-Jun-amino-terminal kinase-interacting protein 4 OS=Homo sapiens GN=SPAG9 PE=1 SV=4;>sp|O60271-2|JIP4_HUMAN Isoform 2 of	15	144.68	23.2793	24.1194	23.592	24.4799	23.594	24.1782	24.1495	23.3383	24.4894	23.6636	24.084	23.9924	0.420424	0.328835	0.304655	0.477741	SPAG9
Q15293	sp|Q15293-2|RCN1_HUMAN;sp|Q15293|RCN1_HUMAN	sp|Q15293-2|RCN1_HUMAN;sp|Q15293|RCN1_HUMAN	>sp|Q15293-2|RCN1_HUMAN Isoform 2 of Reticulocalbin-1 OS=Homo sapiens GN=RCN1;>sp|Q15293|RCN1_HUMAN Reticulocalbin-1 OS=Homo sapiens GN=RCN1 PE=1 SV=1	5	33.026	23.8608	24.0802	22.9892	22.6579	20.8472	21.4171	22.7519	22.9217	23.8629	23.6434	21.6408	23.1788	-2.00265	-0.46461	0.0335531	0.387896	RCN1
Q14244	sp|Q14244-3|MAP7_HUMAN;sp|Q14244|MAP7_HUMAN;sp|Q14244-5|MAP7_HUMAN;sp|Q14244-6|MAP7_HUMAN;sp|Q14244-7|MAP7_HUMAN;sp|Q14244-2|MAP7_HUMAN;sp|Q14244-4|MAP7_HUMAN	sp|Q14244-3|MAP7_HUMAN;sp|Q14244|MAP7_HUMAN;sp|Q14244-5|MAP7_HUMAN;sp|Q14244-6|MAP7_HUMAN;sp|Q14244-7|MAP7_HUMAN;sp|Q14244-2|MAP7_HUMAN;sp|Q14244-4|MAP7_HUMAN	>sp|Q14244-3|MAP7_HUMAN Isoform 3 of Ensconsin OS=Homo sapiens GN=MAP7;>sp|Q14244|MAP7_HUMAN Ensconsin OS=Homo sapiens GN=MAP7 PE=1 SV=1;>sp|Q14244-5|MAP7_HUMAN Isoform 5 of Ensconsin OS=Homo sapiens GN=MAP7;>sp|Q14244-6|MAP7_HUMAN Isoform 6 of Ensconsin O	9	72.413	23.3759	23.6669	23.8838	25.0544	23.8954	25.0124	23.1689	23.84	24.9234	23.6422	24.6541	23.9774	1.01185	0.335198	0.0677932	0.562768	MAP7
Q9NZL4	sp|Q9NZL4|HPBP1_HUMAN;sp|Q9NZL4-3|HPBP1_HUMAN;sp|Q9NZL4-2|HPBP1_HUMAN	sp|Q9NZL4|HPBP1_HUMAN;sp|Q9NZL4-3|HPBP1_HUMAN	>sp|Q9NZL4|HPBP1_HUMAN Hsp70-binding protein 1 OS=Homo sapiens GN=HSPBP1 PE=1 SV=1;>sp|Q9NZL4-3|HPBP1_HUMAN Isoform 3 of Hsp70-binding protein 1 OS=Homo sapiens GN=HSPBP1	4	39.474	22.7302	24.6665	23.5144	24.0563	22.1139	24.2485	23.5614	22.5788	23.5445	23.637	23.4729	23.2282	-0.164155	-0.408797	0.861681	0.563163	HSPBP1
Q9UQE7	sp|Q9UQE7|SMC3_HUMAN	sp|Q9UQE7|SMC3_HUMAN	>sp|Q9UQE7|SMC3_HUMAN Structural maintenance of chromosomes protein 3 OS=Homo sapiens GN=SMC3 PE=1 SV=2	7	141.54	22.7137	23.8524	24.3429	19.6984	20.4743	19.4238	20.0876	22.1836	22.7239	23.6363	19.8655	21.6651	-3.77082	-1.97125	0.0028148	0.10339	SMC3
P62805	sp|P62805|H4_HUMAN	sp|P62805|H4_HUMAN	>sp|P62805|H4_HUMAN Histone H4 OS=Homo sapiens GN=HIST1H4A PE=1 SV=2	4	11.367	18.3772	26.5258	26.0053	25.3713	23.2068	24.7635	25.5402	23.1031	26.2911	23.6361	24.4472	24.9781	0.811062	1.34198	0.779743	0.657213	HIST1H4A
Q13363	sp|Q13363-2|CTBP1_HUMAN;sp|Q13363|CTBP1_HUMAN;sp|P56545|CTBP2_HUMAN;sp|P56545-2|CTBP2_HUMAN	sp|Q13363-2|CTBP1_HUMAN;sp|Q13363|CTBP1_HUMAN	>sp|Q13363-2|CTBP1_HUMAN Isoform 2 of C-terminal-binding protein 1 OS=Homo sapiens GN=CTBP1;>sp|Q13363|CTBP1_HUMAN C-terminal-binding protein 1 OS=Homo sapiens GN=CTBP1 PE=1 SV=2	5	46.404	23.3307	24.1694	23.4012	23.4852	22.6969	23.1731	23.3806	23.1148	23.7518	23.6338	23.1184	23.4158	-0.51541	-0.21804	0.218146	0.540203	CTBP1
Q13557	sp|Q13557-8|KCC2D_HUMAN;sp|Q13557-12|KCC2D_HUMAN;sp|Q13557-9|KCC2D_HUMAN;sp|Q13557-10|KCC2D_HUMAN;sp|Q13557-5|KCC2D_HUMAN;sp|Q13557|KCC2D_HUMAN;sp|Q13557-3|KCC2D_HUMAN;sp|Q13557-6|KCC2D_HUMAN;sp|Q13557-4|KCC2D_HUMAN;sp|Q13557-11|KCC2D_HUMAN;sp|Q13554-7|KCC2B_HUMAN;sp|Q13554-4|KCC2B_HUMAN;sp|Q13554-6|KCC2B_HUMAN;sp|Q13555-10|KCC2G_HUMAN;sp|Q13554-3|KCC2B_HUMAN;sp|Q13554-5|KCC2B_HUMAN;sp|Q13555-3|K…	sp|Q13557-8|KCC2D_HUMAN;sp|Q13557-12|KCC2D_HUMAN;sp|Q13557-9|KCC2D_HUMAN;sp|Q13557-10|KCC2D_HUMAN;sp|Q13557-5|KCC2D_HUMAN;sp|Q13557|KCC2D_HUMAN;sp|Q13557-3|KCC2D_HUMAN;sp|Q13557-6|KCC2D_HUMAN;sp|Q13557-4|KCC2D_HUMAN;sp|Q13557-11|KCC2D_HUMAN	>sp|Q13557-8|KCC2D_HUMAN Isoform Delta 6 of Calcium/calmodulin-dependent protein kinase type II subunit delta OS=Homo sapiens GN=CAMK2D;>sp|Q13557-12|KCC2D_HUMAN Isoform Delta 12 of Calcium/calmodulin-dependent protein kinase type II subunit delta OS=Homo	5	54.127	22.7865	24.1781	23.9365	23.5029	22.3566	22.661	22.1891	22.227	24.7364	23.6337	22.8401	23.0509	-0.793541	-0.582836	0.222126	0.57112	CAMK2D
P07093	sp|P07093-2|GDN_HUMAN;sp|P07093-3|GDN_HUMAN;sp|P07093|GDN_HUMAN	sp|P07093-2|GDN_HUMAN;sp|P07093-3|GDN_HUMAN;sp|P07093|GDN_HUMAN	>sp|P07093-2|GDN_HUMAN Isoform 2 of Glia-derived nexin OS=Homo sapiens GN=SERPINE2;>sp|P07093-3|GDN_HUMAN Isoform 3 of Glia-derived nexin OS=Homo sapiens GN=SERPINE2;>sp|P07093|GDN_HUMAN Glia-derived nexin OS=Homo sapiens GN=SERPINE2 PE=1 SV=1	6	44	23.1271	24.0746	23.6822	25.0143	23.8692	24.6474	23.9503	22.3191	25.0263	23.6279	24.5103	23.7652	0.882371	0.137278	0.11262	0.877178	SERPINE2
Q8NBS9	sp|Q8NBS9-2|TXND5_HUMAN;sp|Q8NBS9|TXND5_HUMAN	sp|Q8NBS9-2|TXND5_HUMAN;sp|Q8NBS9|TXND5_HUMAN	>sp|Q8NBS9-2|TXND5_HUMAN Isoform 2 of Thioredoxin domain-containing protein 5 OS=Homo sapiens GN=TXNDC5;>sp|Q8NBS9|TXND5_HUMAN Thioredoxin domain-containing protein 5 OS=Homo sapiens GN=TXNDC5 PE=1 SV=2	6	36.177	22.98	24.4407	23.4213	21.437	20.0336	22.5502	22.5973	23.3216	23.2418	23.614	21.3403	23.0535	-2.27371	-0.56047	0.0549539	0.316124	TXNDC5
Q9Y3U8	sp|Q9Y3U8|RL36_HUMAN	sp|Q9Y3U8|RL36_HUMAN	>sp|Q9Y3U8|RL36_HUMAN 60S ribosomal protein L36 OS=Homo sapiens GN=RPL36 PE=1 SV=3	2	12.254	22.5073	24.2356	24.0858	22.8746	21.624	22.2019	23.4855	24.3388	24.271	23.6095	22.2335	24.0318	-1.37603	0.422235	0.105611	0.531305	RPL36
Q96DG6	sp|Q96DG6|CMBL_HUMAN	sp|Q96DG6|CMBL_HUMAN	>sp|Q96DG6|CMBL_HUMAN Carboxymethylenebutenolidase homolog OS=Homo sapiens GN=CMBL PE=1 SV=1	4	28.048	24.0587	24.6088	22.1463	22.8496	24.0463	22.9867	21.8633	22.0559	24.5437	23.6046	23.2942	22.821	-0.310411	-0.783636	0.729424	0.529969	CMBL
Q13596	sp|Q13596-2|SNX1_HUMAN;sp|Q13596|SNX1_HUMAN;sp|Q13596-3|SNX1_HUMAN	sp|Q13596-2|SNX1_HUMAN;sp|Q13596|SNX1_HUMAN;sp|Q13596-3|SNX1_HUMAN	>sp|Q13596-2|SNX1_HUMAN Isoform 1A of Sorting nexin-1 OS=Homo sapiens GN=SNX1;>sp|Q13596|SNX1_HUMAN Sorting nexin-1 OS=Homo sapiens GN=SNX1 PE=1 SV=3;>sp|Q13596-3|SNX1_HUMAN Isoform 3 of Sorting nexin-1 OS=Homo sapiens GN=SNX1	8	51.812	22.4136	24.2349	24.1564	24.293	24.0979	24.1821	23.591	22.4489	24.4688	23.6017	24.191	23.5029	0.589357	-0.0987731	0.379516	0.911417	SNX1
Q92945	sp|Q92945|FUBP2_HUMAN	sp|Q92945|FUBP2_HUMAN	>sp|Q92945|FUBP2_HUMAN Far upstream element-binding protein 2 OS=Homo sapiens GN=KHSRP PE=1 SV=4	4	73.114	22.798	23.8864	24.0858	23.3249	22.5858	24.1969	22.2632	22.6666	23.7286	23.5901	23.3692	22.8861	-0.220872	-0.703934	0.737227	0.300579	KHSRP
P62318	sp|P62318-2|SMD3_HUMAN;sp|P62318|SMD3_HUMAN	sp|P62318-2|SMD3_HUMAN;sp|P62318|SMD3_HUMAN	>sp|P62318-2|SMD3_HUMAN Isoform 2 of Small nuclear ribonucleoprotein Sm D3 OS=Homo sapiens GN=SNRPD3;>sp|P62318|SMD3_HUMAN Small nuclear ribonucleoprotein Sm D3 OS=Homo sapiens GN=SNRPD3 PE=1 SV=1	2	13.291	21.9692	24.4403	24.3106	22.5106	21.3052	22.205	22.2816	23.0924	23.2088	23.5734	22.0069	22.8609	-1.56642	-0.712427	0.149921	0.451209	SNRPD3
O43670	sp|O43670-2|ZN207_HUMAN;sp|O43670|ZN207_HUMAN;sp|O43670-4|ZN207_HUMAN;sp|O43670-3|ZN207_HUMAN	sp|O43670-2|ZN207_HUMAN;sp|O43670|ZN207_HUMAN;sp|O43670-4|ZN207_HUMAN;sp|O43670-3|ZN207_HUMAN	>sp|O43670-2|ZN207_HUMAN Isoform 2 of BUB3-interacting and GLEBS motif-containing protein ZNF207 OS=Homo sapiens GN=ZNF207;>sp|O43670|ZN207_HUMAN BUB3-interacting and GLEBS motif-containing protein ZNF207 OS=Homo sapiens GN=ZNF207 PE=1 SV=1;>sp|O43670-4|ZN	3	49.692	21.9669	24.6759	24.0731	23.3087	22.3675	21.9371	23.3503	24.0417	22.4642	23.572	22.5378	23.2854	-1.0342	-0.286605	0.321833	0.775548	ZNF207
Q9P225	sp|Q9P225-2|DYH2_HUMAN;sp|Q9P225|DYH2_HUMAN	sp|Q9P225-2|DYH2_HUMAN;sp|Q9P225|DYH2_HUMAN	>sp|Q9P225-2|DYH2_HUMAN Isoform 2 of Dynein heavy chain 2, axonemal OS=Homo sapiens GN=DNAH2;>sp|Q9P225|DYH2_HUMAN Dynein heavy chain 2, axonemal OS=Homo sapiens GN=DNAH2 PE=2 SV=3	3	481.99	25.2704	25.8702	19.5519	26.1741	26.7512	25.4547	25.861	24.8618	26.4877	23.5642	26.1267	25.7368	2.56248	2.17262	0.279085	0.35283	DNAH2
P00918	sp|P00918|CAH2_HUMAN	sp|P00918|CAH2_HUMAN	>sp|P00918|CAH2_HUMAN Carbonic anhydrase 2 OS=Homo sapiens GN=CA2 PE=1 SV=2	3	29.246	22.1093	24.2517	24.3242	23.7279	24.0323	24.3502	19.2383	23.1143	20.4471	23.5617	24.0368	20.9332	0.475065	-2.62851	0.560061	0.124609	CA2
O75940	sp|O75940|SPF30_HUMAN	sp|O75940|SPF30_HUMAN	>sp|O75940|SPF30_HUMAN Survival of motor neuron-related-splicing factor 30 OS=Homo sapiens GN=SMNDC1 PE=1 SV=1	3	26.711	23.5246	24.7674	22.3883	24.2619	22.1055	22.9676	23.7023	23.6134	23.4845	23.5601	23.1117	23.6	-0.448393	0.0399662	0.654866	0.956584	SMNDC1
Q15796	sp|Q15796-2|SMAD2_HUMAN;sp|Q15796|SMAD2_HUMAN;sp|P84022-2|SMAD3_HUMAN;sp|P84022|SMAD3_HUMAN;sp|P84022-3|SMAD3_HUMAN;sp|P84022-4|SMAD3_HUMAN	sp|Q15796-2|SMAD2_HUMAN;sp|Q15796|SMAD2_HUMAN;sp|P84022-2|SMAD3_HUMAN;sp|P84022|SMAD3_HUMAN;sp|P84022-3|SMAD3_HUMAN	>sp|Q15796-2|SMAD2_HUMAN Isoform Short of Mothers against decapentaplegic homolog 2 OS=Homo sapiens GN=SMAD2;>sp|Q15796|SMAD2_HUMAN Mothers against decapentaplegic homolog 2 OS=Homo sapiens GN=SMAD2 PE=1 SV=1;>sp|P84022-2|SMAD3_HUMAN Isoform 2 of Mothers a	6	48.955	23.636	24.1948	22.8488	23.7325	23.4465	23.1514	23.6257	23.4985	23.4724	23.5599	23.4435	23.5322	-0.116425	-0.0276863	0.797668	0.947256	SMAD2
P36406	sp|P36406-3|TRI23_HUMAN;sp|P36406-2|TRI23_HUMAN;sp|P36406|TRI23_HUMAN	sp|P36406-3|TRI23_HUMAN;sp|P36406-2|TRI23_HUMAN;sp|P36406|TRI23_HUMAN	>sp|P36406-3|TRI23_HUMAN Isoform Gamma of E3 ubiquitin-protein ligase TRIM23 OS=Homo sapiens GN=TRIM23;>sp|P36406-2|TRI23_HUMAN Isoform Beta of E3 ubiquitin-protein ligase TRIM23 OS=Homo sapiens GN=TRIM23;>sp|P36406|TRI23_HUMAN E3 ubiquitin-protein ligase	1	61.068	22.7143	24.2797	23.676	22.8318	22.3137	23.0939	22.9729	23.1928	24.1944	23.5566	22.7465	23.4534	-0.810149	-0.103282	0.187522	0.869724	TRIM23
P47914	sp|P47914|RL29_HUMAN	sp|P47914|RL29_HUMAN	>sp|P47914|RL29_HUMAN 60S ribosomal protein L29 OS=Homo sapiens GN=RPL29 PE=1 SV=2	3	17.752	22.4523	24.1221	24.093	22.0907	21.705	20.851	22.2779	23.9061	24.1683	23.5558	21.5489	23.4508	-2.00687	-0.104988	0.0387766	0.902985	RPL29
A6NC98	sp|A6NC98-2|CC88B_HUMAN;sp|A6NC98-4|CC88B_HUMAN;sp|A6NC98|CC88B_HUMAN;sp|A6NC98-5|CC88B_HUMAN	sp|A6NC98-2|CC88B_HUMAN;sp|A6NC98-4|CC88B_HUMAN;sp|A6NC98|CC88B_HUMAN;sp|A6NC98-5|CC88B_HUMAN	>sp|A6NC98-2|CC88B_HUMAN Isoform 2 of Coiled-coil domain-containing protein 88B OS=Homo sapiens GN=CCDC88B;>sp|A6NC98-4|CC88B_HUMAN Isoform 4 of Coiled-coil domain-containing protein 88B OS=Homo sapiens GN=CCDC88B;>sp|A6NC98|CC88B_HUMAN Coiled-coil domain-	2	114.1	23.4664	23.6072	23.5861	24.4855	24.3643	24.4626	23.9711	23.9427	24.3774	23.5533	24.4375	24.0971	0.884236	0.543835	0.000104117	0.0208896	CCDC88B
Q9UK76	sp|Q9UK76|HN1_HUMAN;sp|Q9UK76-2|HN1_HUMAN;sp|Q9UK76-3|HN1_HUMAN	sp|Q9UK76|HN1_HUMAN;sp|Q9UK76-2|HN1_HUMAN;sp|Q9UK76-3|HN1_HUMAN	>sp|Q9UK76|HN1_HUMAN Hematological and neurological expressed 1 protein OS=Homo sapiens GN=HN1 PE=1 SV=3;>sp|Q9UK76-2|HN1_HUMAN Isoform 2 of Hematological and neurological expressed 1 protein OS=Homo sapiens GN=HN1;>sp|Q9UK76-3|HN1_HUMAN Isoform 3 of Hemat	5	16.014	23.1712	23.8879	23.5903	25.0405	24.7865	25.2621	23.8169	23.5802	24.0692	23.5498	25.0297	23.8221	1.47986	0.272283	0.00403112	0.339516	HN1
O75190	sp|O75190-2|DNJB6_HUMAN;sp|O75190-3|DNJB6_HUMAN;sp|O75190|DNJB6_HUMAN;sp|O75190-4|DNJB6_HUMAN;sp|Q8WWF6|DNJB3_HUMAN;sp|Q8NHS0|DNJB8_HUMAN;sp|P25686-2|DNJB2_HUMAN;sp|Q7Z6W7|DNJB7_HUMAN;sp|P25686|DNJB2_HUMAN	sp|O75190-2|DNJB6_HUMAN;sp|O75190-3|DNJB6_HUMAN;sp|O75190|DNJB6_HUMAN;sp|O75190-4|DNJB6_HUMAN	>sp|O75190-2|DNJB6_HUMAN Isoform B of DnaJ homolog subfamily B member 6 OS=Homo sapiens GN=DNAJB6;>sp|O75190-3|DNJB6_HUMAN Isoform C of DnaJ homolog subfamily B member 6 OS=Homo sapiens GN=DNAJB6;>sp|O75190|DNJB6_HUMAN DnaJ homolog subfamily B member 6 OS=	5	26.899	23.6623	23.8511	23.1312	23.3499	22.0469	23.9654	23.6744	23.9405	23.1593	23.5482	23.1207	23.5914	-0.427434	0.043208	0.518989	0.897423	DNAJB6
Q86SZ2	sp|Q86SZ2-2|TPC6B_HUMAN;sp|Q86SZ2|TPC6B_HUMAN	sp|Q86SZ2-2|TPC6B_HUMAN;sp|Q86SZ2|TPC6B_HUMAN	>sp|Q86SZ2-2|TPC6B_HUMAN Isoform 2 of Trafficking protein particle complex subunit 6B OS=Homo sapiens GN=TRAPPC6B;>sp|Q86SZ2|TPC6B_HUMAN Trafficking protein particle complex subunit 6B OS=Homo sapiens GN=TRAPPC6B PE=1 SV=1	2	14.761	23.1572	23.6514	23.8193	24.1879	23.7596	23.8849	23.8424	24.2394	24.568	23.5426	23.9441	24.2166	0.401496	0.673965	0.163973	0.0800338	TRAPPC6B
Q9UK41	sp|Q9UK41|VPS28_HUMAN;sp|Q9UK41-2|VPS28_HUMAN	sp|Q9UK41|VPS28_HUMAN;sp|Q9UK41-2|VPS28_HUMAN	>sp|Q9UK41|VPS28_HUMAN Vacuolar protein sorting-associated protein 28 homolog OS=Homo sapiens GN=VPS28 PE=1 SV=1;>sp|Q9UK41-2|VPS28_HUMAN Isoform 2 of Vacuolar protein sorting-associated protein 28 homolog OS=Homo sapiens GN=VPS28	4	25.425	23.5041	23.7527	23.3518	24.3379	22.9591	23.8155	23.5941	22.6032	24.4939	23.5362	23.7042	23.5637	0.167979	0.027534	0.708691	0.963035	VPS28
Q92888	sp|Q92888-2|ARHG1_HUMAN;sp|Q92888|ARHG1_HUMAN;sp|Q92888-3|ARHG1_HUMAN;sp|Q92888-4|ARHG1_HUMAN	sp|Q92888-2|ARHG1_HUMAN;sp|Q92888|ARHG1_HUMAN;sp|Q92888-3|ARHG1_HUMAN;sp|Q92888-4|ARHG1_HUMAN	>sp|Q92888-2|ARHG1_HUMAN Isoform 2 of Rho guanine nucleotide exchange factor 1 OS=Homo sapiens GN=ARHGEF1;>sp|Q92888|ARHG1_HUMAN Rho guanine nucleotide exchange factor 1 OS=Homo sapiens GN=ARHGEF1 PE=1 SV=2;>sp|Q92888-3|ARHG1_HUMAN Isoform 3 of Rho guanine	9	98.767	23.8574	23.3838	23.3628	24.2334	23.3159	23.6894	23.1437	23.6304	24.0533	23.5347	23.7463	23.6091	0.211577	0.0744682	0.534273	0.821091	ARHGEF1
P31350	sp|P31350|RIR2_HUMAN;sp|P31350-2|RIR2_HUMAN;sp|Q7LG56-3|RIR2B_HUMAN;sp|Q7LG56-2|RIR2B_HUMAN;sp|Q7LG56|RIR2B_HUMAN;sp|Q7LG56-6|RIR2B_HUMAN	sp|P31350|RIR2_HUMAN;sp|P31350-2|RIR2_HUMAN	>sp|P31350|RIR2_HUMAN Ribonucleoside-diphosphate reductase subunit M2 OS=Homo sapiens GN=RRM2 PE=1 SV=1;>sp|P31350-2|RIR2_HUMAN Isoform 2 of Ribonucleoside-diphosphate reductase subunit M2 OS=Homo sapiens GN=RRM2	4	44.877	22.9523	24.0431	23.5957	23.8389	22.8648	23.4058	23.4107	23.098	24.2985	23.5304	23.3698	23.6024	-0.160524	0.0720332	0.724108	0.887761	RRM2
Q8N1G4	sp|Q8N1G4|LRC47_HUMAN	sp|Q8N1G4|LRC47_HUMAN	>sp|Q8N1G4|LRC47_HUMAN Leucine-rich repeat-containing protein 47 OS=Homo sapiens GN=LRRC47 PE=1 SV=1	6	63.472	23.036	24.232	23.3228	23.8714	22.6506	22.6464	22.4104	22.6313	23.8818	23.5303	23.0561	22.9745	-0.474157	-0.555814	0.432754	0.394347	LRRC47
Q8WXX5	sp|Q8WXX5|DNJC9_HUMAN	sp|Q8WXX5|DNJC9_HUMAN	>sp|Q8WXX5|DNJC9_HUMAN DnaJ homolog subfamily C member 9 OS=Homo sapiens GN=DNAJC9 PE=1 SV=1	5	29.909	23.5792	24.0934	22.9172	23.547	23.1482	24.3716	23.8199	24.0128	24.8336	23.5299	23.6889	24.2221	0.159036	0.692205	0.764368	0.207579	DNAJC9
P14678	sp|P14678-2|RSMB_HUMAN;sp|P63162|RSMN_HUMAN;sp|P14678|RSMB_HUMAN;sp|P63162-2|RSMN_HUMAN;sp|P14678-3|RSMB_HUMAN	sp|P14678-2|RSMB_HUMAN;sp|P63162|RSMN_HUMAN;sp|P14678|RSMB_HUMAN;sp|P63162-2|RSMN_HUMAN;sp|P14678-3|RSMB_HUMAN	>sp|P14678-2|RSMB_HUMAN Isoform SM-B of Small nuclear ribonucleoprotein-associated proteins B and B OS=Homo sapiens GN=SNRPB;>sp|P63162|RSMN_HUMAN Small nuclear ribonucleoprotein-associated protein N OS=Homo sapiens GN=SNRPN PE=1 SV=1;>sp|P14678|RSMB_HUMA	4	23.656	22.8508	23.931	23.7888	22.7965	22.6909	22.8641	23.5145	24.2382	23.5716	23.5235	22.7839	23.7748	-0.739667	0.251276	0.0969924	0.57385	SNRPB
P50454	sp|P50454|SERPH_HUMAN	sp|P50454|SERPH_HUMAN	>sp|P50454|SERPH_HUMAN Serpin H1 OS=Homo sapiens GN=SERPINH1 PE=1 SV=2	5	46.44	22.4123	24.5647	23.5824	22.3947	21.301	20.7678	22.7471	23.0417	23.8706	23.5198	21.4878	23.2198	-2.03201	-0.300055	0.0607925	0.693192	SERPINH1
Q8TF74	sp|Q8TF74|WIPF2_HUMAN;sp|Q8TF74-2|WIPF2_HUMAN	sp|Q8TF74|WIPF2_HUMAN;sp|Q8TF74-2|WIPF2_HUMAN	>sp|Q8TF74|WIPF2_HUMAN WAS/WASL-interacting protein family member 2 OS=Homo sapiens GN=WIPF2 PE=1 SV=1;>sp|Q8TF74-2|WIPF2_HUMAN Isoform 2 of WAS/WASL-interacting protein family member 2 OS=Homo sapiens GN=WIPF2	5	46.288	23.6465	23.7232	23.1832	23.0594	22.6444	23.3912	23.8824	23.7306	23.4813	23.5176	23.0317	23.6981	-0.485978	0.180451	0.150866	0.428907	WIPF2
P62316	sp|P62316|SMD2_HUMAN;sp|P62316-2|SMD2_HUMAN	sp|P62316|SMD2_HUMAN;sp|P62316-2|SMD2_HUMAN	>sp|P62316|SMD2_HUMAN Small nuclear ribonucleoprotein Sm D2 OS=Homo sapiens GN=SNRPD2 PE=1 SV=1;>sp|P62316-2|SMD2_HUMAN Isoform 2 of Small nuclear ribonucleoprotein Sm D2 OS=Homo sapiens GN=SNRPD2	3	13.527	22.1394	24.1593	24.217	19.3509	22.046	19.2372	22.7882	22.7862	20.6393	23.5053	20.2114	22.0712	-3.29388	-1.43403	0.0450705	0.220886	SNRPD2
Q8TEX9	sp|Q8TEX9|IPO4_HUMAN;sp|Q8TEX9-2|IPO4_HUMAN	sp|Q8TEX9|IPO4_HUMAN;sp|Q8TEX9-2|IPO4_HUMAN	>sp|Q8TEX9|IPO4_HUMAN Importin-4 OS=Homo sapiens GN=IPO4 PE=1 SV=2;>sp|Q8TEX9-2|IPO4_HUMAN Isoform 2 of Importin-4 OS=Homo sapiens GN=IPO4	12	118.71	22.7698	24.0151	23.7021	24.6153	24.2976	24.2845	20.7248	22.3346	23.888	23.4957	24.3991	22.3158	0.903449	-1.17987	0.0810959	0.297862	IPO4
Q93052	sp|Q93052|LPP_HUMAN	sp|Q93052|LPP_HUMAN	>sp|Q93052|LPP_HUMAN Lipoma-preferred partner OS=Homo sapiens GN=LPP PE=1 SV=1	5	65.746	23.458	23.291	23.7278	24.5049	23.3729	23.7668	23.7725	23.3374	24.5678	23.4923	23.8815	23.8926	0.389279	0.40033	0.334818	0.353832	LPP
P36507	sp|P36507|MP2K2_HUMAN	sp|P36507|MP2K2_HUMAN	>sp|P36507|MP2K2_HUMAN Dual specificity mitogen-activated protein kinase kinase 2 OS=Homo sapiens GN=MAP2K2 PE=1 SV=1	5	44.424	23.6159	23.8722	22.9665	25.9487	23.4265	24.6309	25.0524	24.5933	25.0848	23.4848	24.6687	24.9102	1.18387	1.42534	0.202093	0.0103626	MAP2K2
P15531	sp|P15531|NDKA_HUMAN;sp|P15531-2|NDKA_HUMAN	sp|P15531|NDKA_HUMAN;sp|P15531-2|NDKA_HUMAN	>sp|P15531|NDKA_HUMAN Nucleoside diphosphate kinase A OS=Homo sapiens GN=NME1 PE=1 SV=1;>sp|P15531-2|NDKA_HUMAN Isoform 2 of Nucleoside diphosphate kinase A OS=Homo sapiens GN=NME1	1	17.149	23.266	24.1861	22.998	22.7695	22.7735	20.7204	22.4274	21.2607	23.2017	23.4834	22.0878	22.2966	-1.39556	-1.18678	0.14516	0.150785	NME1
Q92783	sp|Q92783-2|STAM1_HUMAN;sp|Q92783|STAM1_HUMAN	sp|Q92783-2|STAM1_HUMAN;sp|Q92783|STAM1_HUMAN	>sp|Q92783-2|STAM1_HUMAN Isoform 2 of Signal transducing adapter molecule 1 OS=Homo sapiens GN=STAM;>sp|Q92783|STAM1_HUMAN Signal transducing adapter molecule 1 OS=Homo sapiens GN=STAM PE=1 SV=3	6	44.971	23.363	23.9642	23.1059	24.9796	24.4641	24.5647	23.4728	24.1387	24.7845	23.4777	24.6695	24.132	1.1918	0.654315	0.0163714	0.22477	STAM
Q7L0Y3	sp|Q7L0Y3|MRRP1_HUMAN	sp|Q7L0Y3|MRRP1_HUMAN	>sp|Q7L0Y3|MRRP1_HUMAN Mitochondrial ribonuclease P protein 1 OS=Homo sapiens GN=TRMT10C PE=1 SV=2	5	47.346	21.5487	24.3609	24.4575	19.9547	20.2069	18.6289	19.7011	21.7525	20.4655	23.4557	19.5968	20.6397	-3.8589	-2.81605	0.0227725	0.0667239	TRMT10C
Q6P2E9	sp|Q6P2E9|EDC4_HUMAN;sp|Q6P2E9-2|EDC4_HUMAN	sp|Q6P2E9|EDC4_HUMAN;sp|Q6P2E9-2|EDC4_HUMAN	>sp|Q6P2E9|EDC4_HUMAN Enhancer of mRNA-decapping protein 4 OS=Homo sapiens GN=EDC4 PE=1 SV=1;>sp|Q6P2E9-2|EDC4_HUMAN Isoform 2 of Enhancer of mRNA-decapping protein 4 OS=Homo sapiens GN=EDC4	6	151.66	22.9812	24.2734	23.0928	18.7126	19.3721	22.5843	22.9651	21.7118	24.4447	23.4491	20.223	23.0405	-3.22614	-0.408624	0.0633299	0.670483	EDC4
Q676U5	sp|Q676U5-2|A16L1_HUMAN;sp|Q676U5|A16L1_HUMAN;sp|Q676U5-5|A16L1_HUMAN;sp|Q676U5-3|A16L1_HUMAN;sp|Q676U5-4|A16L1_HUMAN	sp|Q676U5-2|A16L1_HUMAN;sp|Q676U5|A16L1_HUMAN;sp|Q676U5-5|A16L1_HUMAN;sp|Q676U5-3|A16L1_HUMAN;sp|Q676U5-4|A16L1_HUMAN	>sp|Q676U5-2|A16L1_HUMAN Isoform 2 of Autophagy-related protein 16-1 OS=Homo sapiens GN=ATG16L1;>sp|Q676U5|A16L1_HUMAN Autophagy-related protein 16-1 OS=Homo sapiens GN=ATG16L1 PE=1 SV=2;>sp|Q676U5-5|A16L1_HUMAN Isoform 5 of Autophagy-related protein 16-1	6	66.295	22.8428	24.1201	23.3836	22.7944	22.5031	21.8336	22.9508	22.195	23.6634	23.4488	22.377	22.9364	-1.07178	-0.512406	0.0833138	0.414104	ATG16L1
Q9Y2A7	sp|Q9Y2A7|NCKP1_HUMAN;sp|Q9Y2A7-2|NCKP1_HUMAN	sp|Q9Y2A7|NCKP1_HUMAN;sp|Q9Y2A7-2|NCKP1_HUMAN	>sp|Q9Y2A7|NCKP1_HUMAN Nck-associated protein 1 OS=Homo sapiens GN=NCKAP1 PE=1 SV=1;>sp|Q9Y2A7-2|NCKP1_HUMAN Isoform 2 of Nck-associated protein 1 OS=Homo sapiens GN=NCKAP1	7	128.79	23.0462	23.0116	24.2598	23.2081	22.4256	23.4881	22.6661	23.3383	25.4157	23.4392	23.0406	23.8067	-0.398577	0.367545	0.485471	0.711041	NCKAP1
Q14697	sp|Q14697|GANAB_HUMAN;sp|Q14697-2|GANAB_HUMAN	sp|Q14697|GANAB_HUMAN;sp|Q14697-2|GANAB_HUMAN	>sp|Q14697|GANAB_HUMAN Neutral alpha-glucosidase AB OS=Homo sapiens GN=GANAB PE=1 SV=3;>sp|Q14697-2|GANAB_HUMAN Isoform 2 of Neutral alpha-glucosidase AB OS=Homo sapiens GN=GANAB	9	106.87	21.9541	24.6934	23.648	20.5583	21.4045	19.1068	20.963	22.4781	22.4475	23.4318	20.3565	21.9629	-3.0753	-1.46893	0.0419903	0.193848	GANAB
O15347	sp|O15347|HMGB3_HUMAN	sp|O15347|HMGB3_HUMAN	>sp|O15347|HMGB3_HUMAN High mobility group protein B3 OS=Homo sapiens GN=HMGB3 PE=1 SV=4	4	22.98	23.9492	23.4024	22.9227	24.3241	24.1651	24.4818	23.3931	23.8112	25.2189	23.4248	24.3237	24.1411	0.898916	0.716319	0.0442635	0.316905	HMGB3
Q9BXP5	sp|Q9BXP5-5|SRRT_HUMAN;sp|Q9BXP5-4|SRRT_HUMAN;sp|Q9BXP5-2|SRRT_HUMAN;sp|Q9BXP5-3|SRRT_HUMAN;sp|Q9BXP5|SRRT_HUMAN	sp|Q9BXP5-5|SRRT_HUMAN;sp|Q9BXP5-4|SRRT_HUMAN;sp|Q9BXP5-2|SRRT_HUMAN;sp|Q9BXP5-3|SRRT_HUMAN;sp|Q9BXP5|SRRT_HUMAN	>sp|Q9BXP5-5|SRRT_HUMAN Isoform 5 of Serrate RNA effector molecule homolog OS=Homo sapiens GN=SRRT;>sp|Q9BXP5-4|SRRT_HUMAN Isoform 4 of Serrate RNA effector molecule homolog OS=Homo sapiens GN=SRRT;>sp|Q9BXP5-2|SRRT_HUMAN Isoform 2 of Serrate RNA effector	6	96.221	22.1033	23.8136	24.3265	18.5168	18.1647	18.2255	20.8616	22.2248	24.383	23.4145	18.3023	22.4898	-5.11211	-0.924674	0.00168342	0.492627	SRRT
Q9BQ61	sp|Q9BQ61|CS043_HUMAN	sp|Q9BQ61|CS043_HUMAN	>sp|Q9BQ61|CS043_HUMAN Uncharacterized protein C19orf43 OS=Homo sapiens GN=C19orf43 PE=1 SV=1	3	18.419	22.3538	24.2671	23.6016	22.3409	20.4991	21.8934	21.4338	22.1467	23.0808	23.4075	21.5778	22.2204	-1.8297	-1.18708	0.0811444	0.182118	C19orf43
Q969T9	sp|Q969T9|WBP2_HUMAN	sp|Q969T9|WBP2_HUMAN	>sp|Q969T9|WBP2_HUMAN WW domain-binding protein 2 OS=Homo sapiens GN=WBP2 PE=1 SV=1	3	28.087	23.0156	24.3037	22.8959	23.8139	21.9794	22.8122	23.0411	22.0809	23.9517	23.4051	22.8685	23.0246	-0.53656	-0.38051	0.483732	0.617267	WBP2
Q13098	sp|Q13098-5|CSN1_HUMAN;sp|Q13098|CSN1_HUMAN;sp|Q13098-7|CSN1_HUMAN;sp|Q13098-6|CSN1_HUMAN	sp|Q13098-5|CSN1_HUMAN;sp|Q13098|CSN1_HUMAN;sp|Q13098-7|CSN1_HUMAN;sp|Q13098-6|CSN1_HUMAN	>sp|Q13098-5|CSN1_HUMAN Isoform 4 of COP9 signalosome complex subunit 1 OS=Homo sapiens GN=GPS1;>sp|Q13098|CSN1_HUMAN COP9 signalosome complex subunit 1 OS=Homo sapiens GN=GPS1 PE=1 SV=4;>sp|Q13098-7|CSN1_HUMAN Isoform 2 of COP9 signalosome complex subunit	4	55.092	23.4246	23.4746	23.3113	22.6379	23.0354	23.1126	22.7194	22.3004	24.1746	23.4035	22.9286	23.0648	-0.474878	-0.338683	0.0373771	0.584361	GPS1
P15927	sp|P15927|RFA2_HUMAN;sp|P15927-2|RFA2_HUMAN;sp|P15927-3|RFA2_HUMAN	sp|P15927|RFA2_HUMAN;sp|P15927-2|RFA2_HUMAN;sp|P15927-3|RFA2_HUMAN	>sp|P15927|RFA2_HUMAN Replication protein A 32 kDa subunit OS=Homo sapiens GN=RPA2 PE=1 SV=1;>sp|P15927-2|RFA2_HUMAN Isoform 2 of Replication protein A 32 kDa subunit OS=Homo sapiens GN=RPA2;>sp|P15927-3|RFA2_HUMAN Isoform 3 of Replication protein A 32 kDa	2	29.247	22.9629	23.619	23.5913	23.7814	22.645	22.8256	23.4528	23.2116	23.9511	23.391	23.084	23.5385	-0.307032	0.147506	0.498088	0.654399	RPA2
O75179	sp|O75179-7|ANR17_HUMAN;sp|O75179-2|ANR17_HUMAN;sp|O75179|ANR17_HUMAN;sp|O75179-6|ANR17_HUMAN;sp|O75179-4|ANR17_HUMAN;sp|O75179-3|ANR17_HUMAN;sp|Q8IWZ3-5|ANKH1_HUMAN;sp|Q8IWZ3-2|ANKH1_HUMAN;sp|O75179-5|ANR17_HUMAN	sp|O75179-7|ANR17_HUMAN;sp|O75179-2|ANR17_HUMAN;sp|O75179|ANR17_HUMAN;sp|O75179-6|ANR17_HUMAN;sp|O75179-4|ANR17_HUMAN	>sp|O75179-7|ANR17_HUMAN Isoform 7 of Ankyrin repeat domain-containing protein 17 OS=Homo sapiens GN=ANKRD17;>sp|O75179-2|ANR17_HUMAN Isoform 2 of Ankyrin repeat domain-containing protein 17 OS=Homo sapiens GN=ANKRD17;>sp|O75179|ANR17_HUMAN Ankyrin repeat	7	263.55	23.6466	23.1494	23.3696	23.461	23.5847	23.537	21.2491	23.1235	24.9806	23.3885	23.5276	23.1178	0.139058	-0.270758	0.401446	0.815519	ANKRD17
Q8TDX7	sp|Q8TDX7|NEK7_HUMAN;sp|Q9HC98|NEK6_HUMAN;sp|Q9HC98-3|NEK6_HUMAN;sp|Q9HC98-4|NEK6_HUMAN;sp|Q9HC98-2|NEK6_HUMAN	sp|Q8TDX7|NEK7_HUMAN;sp|Q9HC98|NEK6_HUMAN;sp|Q9HC98-3|NEK6_HUMAN;sp|Q9HC98-4|NEK6_HUMAN;sp|Q9HC98-2|NEK6_HUMAN	>sp|Q8TDX7|NEK7_HUMAN Serine/threonine-protein kinase Nek7 OS=Homo sapiens GN=NEK7 PE=1 SV=1;>sp|Q9HC98|NEK6_HUMAN Serine/threonine-protein kinase Nek6 OS=Homo sapiens GN=NEK6 PE=1 SV=2;>sp|Q9HC98-3|NEK6_HUMAN Isoform 3 of Serine/threonine-protein kinase N	2	34.551	23.3397	23.7804	23.0348	23.8586	22.8851	23.0647	22.883	23.3299	23.8771	23.385	23.2695	23.3633	-0.115482	-0.0216219	0.770053	0.954967	NEK7
P04279	sp|P04279|SEMG1_HUMAN;sp|P04279-2|SEMG1_HUMAN	sp|P04279|SEMG1_HUMAN;sp|P04279-2|SEMG1_HUMAN	>sp|P04279|SEMG1_HUMAN Semenogelin-1 OS=Homo sapiens GN=SEMG1 PE=1 SV=2;>sp|P04279-2|SEMG1_HUMAN Isoform 2 of Semenogelin-1 OS=Homo sapiens GN=SEMG1	5	52.13	23.0519	23.0261	24.0584	23.8283	25.9423	23.7441	23.2135	23.1324	21.0191	23.3788	24.5049	22.455	1.12613	-0.923789	0.229767	0.309673	SEMG1
Q12965	sp|Q12965|MYO1E_HUMAN;sp|O00160|MYO1F_HUMAN	sp|Q12965|MYO1E_HUMAN	>sp|Q12965|MYO1E_HUMAN Unconventional myosin-Ie OS=Homo sapiens GN=MYO1E PE=1 SV=2	9	127.06	22.7166	23.951	23.4653	23.118	23.3471	23.8843	22.887	22.5177	24.8362	23.3776	23.4498	23.4136	0.0721587	0.0360051	0.873367	0.966422	MYO1E
Q96BY6	sp|Q96BY6|DOC10_HUMAN;sp|Q96BY6-3|DOC10_HUMAN;sp|Q96BY6-2|DOC10_HUMAN	sp|Q96BY6|DOC10_HUMAN;sp|Q96BY6-3|DOC10_HUMAN	>sp|Q96BY6|DOC10_HUMAN Dedicator of cytokinesis protein 10 OS=Homo sapiens GN=DOCK10 PE=1 SV=3;>sp|Q96BY6-3|DOC10_HUMAN Isoform 3 of Dedicator of cytokinesis protein 10 OS=Homo sapiens GN=DOCK10	18	249.53	22.8036	23.5378	23.7914	23.4068	23.0915	22.7125	22.6838	21.8253	26.5922	23.3776	23.0703	23.7004	-0.307345	0.322817	0.438748	0.839769	DOCK10
P53990	sp|P53990-2|IST1_HUMAN;sp|P53990-3|IST1_HUMAN;sp|P53990|IST1_HUMAN;sp|P53990-4|IST1_HUMAN;sp|P53990-5|IST1_HUMAN;sp|P53990-6|IST1_HUMAN	sp|P53990-2|IST1_HUMAN;sp|P53990-3|IST1_HUMAN;sp|P53990|IST1_HUMAN;sp|P53990-4|IST1_HUMAN;sp|P53990-5|IST1_HUMAN	>sp|P53990-2|IST1_HUMAN Isoform 2 of IST1 homolog OS=Homo sapiens GN=IST1;>sp|P53990-3|IST1_HUMAN Isoform 3 of IST1 homolog OS=Homo sapiens GN=IST1;>sp|P53990|IST1_HUMAN IST1 homolog OS=Homo sapiens GN=IST1 PE=1 SV=1;>sp|P53990-4|IST1_HUMAN Isoform 4 of IS	5	36.622	23.4849	23.9546	22.6847	25.465	25.3251	23.5325	23.0541	23.8706	25.8311	23.3747	24.7742	24.252	1.39943	0.877223	0.125482	0.386598	IST1
P09211	sp|P09211|GSTP1_HUMAN	sp|P09211|GSTP1_HUMAN	>sp|P09211|GSTP1_HUMAN Glutathione S-transferase P OS=Homo sapiens GN=GSTP1 PE=1 SV=2	1	23.356	23.2767	23.8987	22.9357	22.0945	22.2124	22.4393	21.8198	18.7796	23.8361	23.3704	22.2487	21.4785	-1.12163	-1.89186	0.0200355	0.274785	GSTP1
Q15021	sp|Q15021|CND1_HUMAN	sp|Q15021|CND1_HUMAN	>sp|Q15021|CND1_HUMAN Condensin complex subunit 1 OS=Homo sapiens GN=NCAPD2 PE=1 SV=3	15	157.18	22.4889	24.3967	23.2167	20.6978	19.4891	20.0964	19.5857	22.3764	26.2571	23.3674	20.0944	22.7398	-3.273	-0.627674	0.00755982	0.77073	NCAPD2
Q6Y7W6	sp|Q6Y7W6-4|PERQ2_HUMAN;sp|Q6Y7W6-5|PERQ2_HUMAN;sp|Q6Y7W6|PERQ2_HUMAN;sp|Q6Y7W6-3|PERQ2_HUMAN	sp|Q6Y7W6-4|PERQ2_HUMAN;sp|Q6Y7W6-5|PERQ2_HUMAN;sp|Q6Y7W6|PERQ2_HUMAN;sp|Q6Y7W6-3|PERQ2_HUMAN	>sp|Q6Y7W6-4|PERQ2_HUMAN Isoform 3 of PERQ amino acid-rich with GYF domain-containing protein 2 OS=Homo sapiens GN=GIGYF2;>sp|Q6Y7W6-5|PERQ2_HUMAN Isoform 4 of PERQ amino acid-rich with GYF domain-containing protein 2 OS=Homo sapiens GN=GIGYF2;>sp|Q6Y7W6|P	6	148.63	23.3729	23.0025	23.7122	23.1451	21.3749	22.7859	23.0629	22.3071	23.7988	23.3625	22.4353	23.0563	-0.927256	-0.306265	0.183819	0.555699	GIGYF2
Q96M27	sp|Q96M27|PRRC1_HUMAN;sp|Q96M27-3|PRRC1_HUMAN;sp|Q96M27-2|PRRC1_HUMAN;sp|Q96M27-5|PRRC1_HUMAN;sp|Q96M27-4|PRRC1_HUMAN	sp|Q96M27|PRRC1_HUMAN;sp|Q96M27-3|PRRC1_HUMAN;sp|Q96M27-2|PRRC1_HUMAN;sp|Q96M27-5|PRRC1_HUMAN	>sp|Q96M27|PRRC1_HUMAN Protein PRRC1 OS=Homo sapiens GN=PRRC1 PE=1 SV=1;>sp|Q96M27-3|PRRC1_HUMAN Isoform 3 of Protein PRRC1 OS=Homo sapiens GN=PRRC1;>sp|Q96M27-2|PRRC1_HUMAN Isoform 2 of Protein PRRC1 OS=Homo sapiens GN=PRRC1;>sp|Q96M27-5|PRRC1_HUMAN Isofo	4	46.701	23.7402	24.098	22.2379	20.2657	21.4692	22.0662	18.7686	22.0496	24.3094	23.3587	21.267	21.7092	-2.09164	-1.6495	0.0547214	0.388474	PRRC1
P51003	sp|P51003|PAPOA_HUMAN;sp|P51003-2|PAPOA_HUMAN;sp|Q9NRJ5|PAPOB_HUMAN	sp|P51003|PAPOA_HUMAN;sp|P51003-2|PAPOA_HUMAN;sp|Q9NRJ5|PAPOB_HUMAN	>sp|P51003|PAPOA_HUMAN Poly(A) polymerase alpha OS=Homo sapiens GN=PAPOLA PE=1 SV=4;>sp|P51003-2|PAPOA_HUMAN Isoform 2 of Poly(A) polymerase alpha OS=Homo sapiens GN=PAPOLA;>sp|Q9NRJ5|PAPOB_HUMAN Poly(A) polymerase beta OS=Homo sapiens GN=PAPOLB PE=2 SV=1	7	82.842	22.3542	23.6881	24.0014	22.6136	22.6943	24.5935	23.4182	24.4651	24.3079	23.3479	23.3005	24.0637	-0.0474254	0.715839	0.95669	0.299512	PAPOLA
P25205	sp|P25205|MCM3_HUMAN;sp|P25205-2|MCM3_HUMAN	sp|P25205|MCM3_HUMAN;sp|P25205-2|MCM3_HUMAN	>sp|P25205|MCM3_HUMAN DNA replication licensing factor MCM3 OS=Homo sapiens GN=MCM3 PE=1 SV=3;>sp|P25205-2|MCM3_HUMAN Isoform 2 of DNA replication licensing factor MCM3 OS=Homo sapiens GN=MCM3	6	90.98	21.8366	23.9835	24.2184	19.3184	21.6655	22.1488	21.6163	22.3298	24.5622	23.3462	21.0442	22.8361	-2.30194	-0.51006	0.117479	0.684582	MCM3
P28340	sp|P28340|DPOD1_HUMAN	sp|P28340|DPOD1_HUMAN	>sp|P28340|DPOD1_HUMAN DNA polymerase delta catalytic subunit OS=Homo sapiens GN=POLD1 PE=1 SV=2	6	123.63	23.6922	24.511	21.8266	18.7947	20.6127	19.9996	19.9833	23.0296	21.7084	23.3433	19.8024	21.5738	-3.54093	-1.76954	0.020844	0.210258	POLD1
P19525	sp|P19525-2|E2AK2_HUMAN;sp|P19525|E2AK2_HUMAN	sp|P19525-2|E2AK2_HUMAN;sp|P19525|E2AK2_HUMAN	>sp|P19525-2|E2AK2_HUMAN Isoform 2 of Interferon-induced, double-stranded RNA-activated protein kinase OS=Homo sapiens GN=EIF2AK2;>sp|P19525|E2AK2_HUMAN Interferon-induced, double-stranded RNA-activated protein kinase OS=Homo sapiens GN=EIF2AK2 PE=1 SV=2	7	57.39	22.6266	23.6225	23.7621	23.9821	20.28	23.0153	22.9882	21.2709	24.976	23.3371	22.4258	23.0784	-0.911261	-0.258682	0.477742	0.829956	EIF2AK2
Q9NRR5	sp|Q9NRR5|UBQL4_HUMAN;sp|Q9NRR5-2|UBQL4_HUMAN	sp|Q9NRR5|UBQL4_HUMAN	>sp|Q9NRR5|UBQL4_HUMAN Ubiquilin-4 OS=Homo sapiens GN=UBQLN4 PE=1 SV=2	3	63.852	23.5719	23.2798	23.1575	23.5921	22.9282	23.7951	23.4776	22.9313	23.5328	23.3364	23.4385	23.3139	0.102059	-0.0224982	0.741965	0.926132	UBQLN4
Q9H0C8	sp|Q9H0C8|ILKAP_HUMAN	sp|Q9H0C8|ILKAP_HUMAN	>sp|Q9H0C8|ILKAP_HUMAN Integrin-linked kinase-associated serine/threonine phosphatase 2C OS=Homo sapiens GN=ILKAP PE=1 SV=1	7	42.906	23.136	24.3761	22.4761	22.732	22.1731	22.7257	23.0527	21.8312	23.4311	23.3294	22.5436	22.7717	-0.785797	-0.557732	0.25167	0.491355	ILKAP
O00214	sp|O00214-2|LEG8_HUMAN;sp|O00214|LEG8_HUMAN	sp|O00214-2|LEG8_HUMAN;sp|O00214|LEG8_HUMAN	>sp|O00214-2|LEG8_HUMAN Isoform 2 of Galectin-8 OS=Homo sapiens GN=LGALS8;>sp|O00214|LEG8_HUMAN Galectin-8 OS=Homo sapiens GN=LGALS8 PE=1 SV=4	5	40.397	23.3426	23.2073	23.4109	22.8546	22.8144	24.1844	22.8708	23.6395	23.9888	23.3203	23.2845	23.4997	-0.0357671	0.179461	0.940999	0.621177	LGALS8
Q16513	sp|Q16513-4|PKN2_HUMAN;sp|Q16513-2|PKN2_HUMAN;sp|Q16513|PKN2_HUMAN;sp|Q16513-5|PKN2_HUMAN;sp|Q16513-3|PKN2_HUMAN	sp|Q16513-4|PKN2_HUMAN;sp|Q16513-2|PKN2_HUMAN;sp|Q16513|PKN2_HUMAN;sp|Q16513-5|PKN2_HUMAN;sp|Q16513-3|PKN2_HUMAN	>sp|Q16513-4|PKN2_HUMAN Isoform 4 of Serine/threonine-protein kinase N2 OS=Homo sapiens GN=PKN2;>sp|Q16513-2|PKN2_HUMAN Isoform 2 of Serine/threonine-protein kinase N2 OS=Homo sapiens GN=PKN2;>sp|Q16513|PKN2_HUMAN Serine/threonine-protein kinase N2 OS=Homo	6	94.135	23.1498	23.2558	23.5535	20.749	22.7415	22.0771	23.025	23.2365	23.3819	23.3197	21.8559	23.2145	-1.46383	-0.105203	0.0706284	0.544834	PKN2
P78527	sp|P78527-2|PRKDC_HUMAN;sp|P78527|PRKDC_HUMAN	sp|P78527-2|PRKDC_HUMAN;sp|P78527|PRKDC_HUMAN	>sp|P78527-2|PRKDC_HUMAN Isoform 2 of DNA-dependent protein kinase catalytic subunit OS=Homo sapiens GN=PRKDC;>sp|P78527|PRKDC_HUMAN DNA-dependent protein kinase catalytic subunit OS=Homo sapiens GN=PRKDC PE=1 SV=3	30	465.5	22.9153	21.0073	26.0217	20.9295	20.4407	22.6247	22.3167	23.5809	26.4274	23.3147	21.3316	24.1083	-1.98311	0.793582	0.283987	0.697744	PRKDC
P49321	sp|P49321-2|NASP_HUMAN;sp|P49321|NASP_HUMAN;sp|P49321-3|NASP_HUMAN;sp|P49321-4|NASP_HUMAN	sp|P49321-2|NASP_HUMAN;sp|P49321|NASP_HUMAN;sp|P49321-3|NASP_HUMAN;sp|P49321-4|NASP_HUMAN	>sp|P49321-2|NASP_HUMAN Isoform 2 of Nuclear autoantigenic sperm protein OS=Homo sapiens GN=NASP;>sp|P49321|NASP_HUMAN Nuclear autoantigenic sperm protein OS=Homo sapiens GN=NASP PE=1 SV=2;>sp|P49321-3|NASP_HUMAN Isoform 3 of Nuclear autoantigenic sperm pr	4	48.804	23.1505	23.6764	23.0897	22.3344	21.1215	21.0289	22.7333	22.2488	23.3192	23.3055	21.4949	22.7671	-1.81062	-0.538438	0.0170137	0.210301	NASP
O00159	sp|O00159-2|MYO1C_HUMAN;sp|O00159-3|MYO1C_HUMAN;sp|O00159|MYO1C_HUMAN	sp|O00159-2|MYO1C_HUMAN;sp|O00159-3|MYO1C_HUMAN;sp|O00159|MYO1C_HUMAN	>sp|O00159-2|MYO1C_HUMAN Isoform 2 of Unconventional myosin-Ic OS=Homo sapiens GN=MYO1C;>sp|O00159-3|MYO1C_HUMAN Isoform 3 of Unconventional myosin-Ic OS=Homo sapiens GN=MYO1C;>sp|O00159|MYO1C_HUMAN Unconventional myosin-Ic OS=Homo sapiens GN=MYO1C PE=1 SV	8	117.91	22.6788	24.2411	22.981	22.7248	21.0596	21.2824	22.7469	23.4898	23.5448	23.3003	21.689	23.2605	-1.61136	-0.0398175	0.0851683	0.945088	MYO1C
O43865	sp|O43865-2|SAHH2_HUMAN;sp|O43865|SAHH2_HUMAN;sp|Q96HN2-4|SAHH3_HUMAN;sp|Q96HN2-3|SAHH3_HUMAN;sp|Q96HN2-2|SAHH3_HUMAN;sp|Q96HN2|SAHH3_HUMAN	sp|O43865-2|SAHH2_HUMAN;sp|O43865|SAHH2_HUMAN;sp|Q96HN2-4|SAHH3_HUMAN;sp|Q96HN2-3|SAHH3_HUMAN;sp|Q96HN2-2|SAHH3_HUMAN;sp|Q96HN2|SAHH3_HUMAN	>sp|O43865-2|SAHH2_HUMAN Isoform 2 of Putative adenosylhomocysteinase 2 OS=Homo sapiens GN=AHCYL1;>sp|O43865|SAHH2_HUMAN Putative adenosylhomocysteinase 2 OS=Homo sapiens GN=AHCYL1 PE=1 SV=2;>sp|Q96HN2-4|SAHH3_HUMAN Isoform 4 of Putative adenosylhomocystei	4	53.753	23.4285	23.8285	22.6343	22.0754	23.283	24.4431	23.2157	22.5215	24.1818	23.2971	23.2671	23.3063	-0.0299795	0.00921891	0.970746	0.988395	AHCYL1
Q9H8Y8	sp|Q9H8Y8|GORS2_HUMAN;sp|Q9H8Y8-3|GORS2_HUMAN;sp|Q9H8Y8-2|GORS2_HUMAN	sp|Q9H8Y8|GORS2_HUMAN;sp|Q9H8Y8-3|GORS2_HUMAN;sp|Q9H8Y8-2|GORS2_HUMAN	>sp|Q9H8Y8|GORS2_HUMAN Golgi reassembly-stacking protein 2 OS=Homo sapiens GN=GORASP2 PE=1 SV=3;>sp|Q9H8Y8-3|GORS2_HUMAN Isoform 3 of Golgi reassembly-stacking protein 2 OS=Homo sapiens GN=GORASP2;>sp|Q9H8Y8-2|GORS2_HUMAN Isoform 2 of Golgi reassembly-stac	4	47.145	22.4358	24.1442	23.3059	24.0628	20.8088	23.0306	22.0584	22.8336	24.6021	23.2953	22.6341	23.1647	-0.661202	-0.130584	0.573247	0.891645	GORASP2
Q15435	sp|Q15435-5|PP1R7_HUMAN;sp|Q15435-4|PP1R7_HUMAN;sp|Q15435-3|PP1R7_HUMAN;sp|Q15435-2|PP1R7_HUMAN;sp|Q15435|PP1R7_HUMAN	sp|Q15435-5|PP1R7_HUMAN;sp|Q15435-4|PP1R7_HUMAN;sp|Q15435-3|PP1R7_HUMAN;sp|Q15435-2|PP1R7_HUMAN;sp|Q15435|PP1R7_HUMAN	>sp|Q15435-5|PP1R7_HUMAN Isoform 5 of Protein phosphatase 1 regulatory subunit 7 OS=Homo sapiens GN=PPP1R7;>sp|Q15435-4|PP1R7_HUMAN Isoform 4 of Protein phosphatase 1 regulatory subunit 7 OS=Homo sapiens GN=PPP1R7;>sp|Q15435-3|PP1R7_HUMAN Isoform 3 of Prot	2	25.593	23.1244	23.7618	22.9979	23.295	22.5842	22.2448	22.2543	22.341	23.5831	23.2947	22.708	22.7261	-0.586702	-0.568604	0.206364	0.310414	PPP1R7
Q6YN16	sp|Q6YN16|HSDL2_HUMAN;sp|Q6YN16-2|HSDL2_HUMAN	sp|Q6YN16|HSDL2_HUMAN;sp|Q6YN16-2|HSDL2_HUMAN	>sp|Q6YN16|HSDL2_HUMAN Hydroxysteroid dehydrogenase-like protein 2 OS=Homo sapiens GN=HSDL2 PE=1 SV=1;>sp|Q6YN16-2|HSDL2_HUMAN Isoform 2 of Hydroxysteroid dehydrogenase-like protein 2 OS=Homo sapiens GN=HSDL2	4	45.394	21.5213	24.2877	24.0724	22.4179	21.2528	20.7443	20.9859	22.3898	22.4754	23.2938	21.4717	21.9504	-1.82211	-1.3434	0.147729	0.254724	HSDL2
Q9UJU6	sp|Q9UJU6|DBNL_HUMAN;sp|Q9UJU6-2|DBNL_HUMAN;sp|Q9UJU6-3|DBNL_HUMAN;sp|Q9UJU6-5|DBNL_HUMAN;sp|Q9UJU6-4|DBNL_HUMAN;sp|Q9UJU6-6|DBNL_HUMAN	sp|Q9UJU6|DBNL_HUMAN;sp|Q9UJU6-2|DBNL_HUMAN;sp|Q9UJU6-3|DBNL_HUMAN;sp|Q9UJU6-5|DBNL_HUMAN;sp|Q9UJU6-4|DBNL_HUMAN;sp|Q9UJU6-6|DBNL_HUMAN	>sp|Q9UJU6|DBNL_HUMAN Drebrin-like protein OS=Homo sapiens GN=DBNL PE=1 SV=1;>sp|Q9UJU6-2|DBNL_HUMAN Isoform 2 of Drebrin-like protein OS=Homo sapiens GN=DBNL;>sp|Q9UJU6-3|DBNL_HUMAN Isoform 3 of Drebrin-like protein OS=Homo sapiens GN=DBNL;>sp|Q9UJU6-5|DB	7	48.207	22.9767	23.825	23.043	25.013	23.4392	23.9519	22.2587	22.6816	23.6016	23.2815	24.1347	22.8473	0.853159	-0.43426	0.187687	0.417653	DBNL
Q15555	sp|Q15555-4|MARE2_HUMAN;sp|Q15555-5|MARE2_HUMAN;sp|Q15555-3|MARE2_HUMAN;sp|Q15555|MARE2_HUMAN;sp|Q15555-2|MARE2_HUMAN;sp|Q9UPY8-2|MARE3_HUMAN	sp|Q15555-4|MARE2_HUMAN;sp|Q15555-5|MARE2_HUMAN;sp|Q15555-3|MARE2_HUMAN;sp|Q15555|MARE2_HUMAN;sp|Q15555-2|MARE2_HUMAN	>sp|Q15555-4|MARE2_HUMAN Isoform 4 of Microtubule-associated protein RP/EB family member 2 OS=Homo sapiens GN=MAPRE2;>sp|Q15555-5|MARE2_HUMAN Isoform 5 of Microtubule-associated protein RP/EB family member 2 OS=Homo sapiens GN=MAPRE2;>sp|Q15555-3|MARE2_HUM	5	30.691	23.5038	24.0607	22.2489	23.8025	23.3874	22.9002	22.5516	22.8192	24.5527	23.2711	23.3634	23.3079	0.0922256	0.0367235	0.884498	0.966626	MAPRE2
O00743	sp|O00743-2|PPP6_HUMAN;sp|O00743|PPP6_HUMAN;sp|O00743-3|PPP6_HUMAN	sp|O00743-2|PPP6_HUMAN;sp|O00743|PPP6_HUMAN;sp|O00743-3|PPP6_HUMAN	>sp|O00743-2|PPP6_HUMAN Isoform 2 of Serine/threonine-protein phosphatase 6 catalytic subunit OS=Homo sapiens GN=PPP6C;>sp|O00743|PPP6_HUMAN Serine/threonine-protein phosphatase 6 catalytic subunit OS=Homo sapiens GN=PPP6C PE=1 SV=1;>sp|O00743-3|PPP6_HUMAN	6	32.532	22.7106	23.6469	23.4482	23.2346	22.1004	23.933	23.6005	23.1036	23.6266	23.2685	23.0893	23.4435	-0.179196	0.175	0.781891	0.625771	PPP6C
Q8IWV7	sp|Q8IWV7-2|UBR1_HUMAN;sp|Q8IWV7|UBR1_HUMAN	sp|Q8IWV7-2|UBR1_HUMAN;sp|Q8IWV7|UBR1_HUMAN	>sp|Q8IWV7-2|UBR1_HUMAN Isoform 2 of E3 ubiquitin-protein ligase UBR1 OS=Homo sapiens GN=UBR1;>sp|Q8IWV7|UBR1_HUMAN E3 ubiquitin-protein ligase UBR1 OS=Homo sapiens GN=UBR1 PE=1 SV=1	2	93.183	23.105	22.8886	23.7953	22.2915	22.8967	24.0873	22.221	23.6855	23.7953	23.263	23.0918	23.2339	-0.171178	-0.0290338	0.787576	0.962242	UBR1
Q8NE71	sp|Q8NE71-2|ABCF1_HUMAN;sp|Q8NE71|ABCF1_HUMAN	sp|Q8NE71-2|ABCF1_HUMAN;sp|Q8NE71|ABCF1_HUMAN	>sp|Q8NE71-2|ABCF1_HUMAN Isoform 2 of ATP-binding cassette sub-family F member 1 OS=Homo sapiens GN=ABCF1;>sp|Q8NE71|ABCF1_HUMAN ATP-binding cassette sub-family F member 1 OS=Homo sapiens GN=ABCF1 PE=1 SV=2	6	91.679	21.916	23.7844	24.0872	22.8553	23.1892	21.4199	23.2098	21.4914	22.9033	23.2625	22.4881	22.5349	-0.774398	-0.727678	0.423305	0.445509	ABCF1
Q14683	sp|Q14683|SMC1A_HUMAN	sp|Q14683|SMC1A_HUMAN	>sp|Q14683|SMC1A_HUMAN Structural maintenance of chromosomes protein 1A OS=Homo sapiens GN=SMC1A PE=1 SV=2	8	143.23	22.95	23.9269	22.8989	23.7606	24.6718	17.3669	22.7564	23.2243	20.5716	23.2586	21.9331	22.1841	-1.32546	-1.07446	0.598717	0.290687	SMC1A
O95758	sp|O95758-1|PTBP3_HUMAN;sp|O95758-6|PTBP3_HUMAN;sp|O95758-2|PTBP3_HUMAN;sp|O95758|PTBP3_HUMAN;sp|O95758-5|PTBP3_HUMAN;sp|O95758-4|PTBP3_HUMAN;sp|O95758-7|PTBP3_HUMAN	sp|O95758-1|PTBP3_HUMAN;sp|O95758-6|PTBP3_HUMAN;sp|O95758-2|PTBP3_HUMAN;sp|O95758|PTBP3_HUMAN;sp|O95758-5|PTBP3_HUMAN;sp|O95758-4|PTBP3_HUMAN;sp|O95758-7|PTBP3_HUMAN	>sp|O95758-1|PTBP3_HUMAN Isoform 1 of Polypyrimidine tract-binding protein 3 OS=Homo sapiens GN=PTBP3;>sp|O95758-6|PTBP3_HUMAN Isoform 6 of Polypyrimidine tract-binding protein 3 OS=Homo sapiens GN=PTBP3;>sp|O95758-2|PTBP3_HUMAN Isoform 2 of Polypyrimidine	3	56.501	22.7778	23.4156	23.5797	23.1851	22.3158	22.9659	22.669	22.4224	23.2863	23.2577	22.8223	22.7926	-0.435423	-0.465108	0.290416	0.260013	PTBP3
Q09666	sp|Q09666|AHNK_HUMAN	sp|Q09666|AHNK_HUMAN	>sp|Q09666|AHNK_HUMAN Neuroblast differentiation-associated protein AHNAK OS=Homo sapiens GN=AHNAK PE=1 SV=2	5	629.09	20.6965	24.3294	24.7461	19.3452	21.5046	20.0238	22.2768	22.5797	24.7438	23.2573	20.2912	23.2001	-2.96617	-0.0572697	0.107668	0.971421	AHNAK
P21580	sp|P21580|TNAP3_HUMAN	sp|P21580|TNAP3_HUMAN	>sp|P21580|TNAP3_HUMAN Tumor necrosis factor alpha-induced protein 3 OS=Homo sapiens GN=TNFAIP3 PE=1 SV=1	9	89.613	23.8057	22.9858	22.971	23.4806	24.1508	23.2235	22.7771	22.9041	22.9355	23.2542	23.6183	22.8722	0.364161	-0.381913	0.403793	0.2443	TNFAIP3
P52895	sp|P52895|AK1C2_HUMAN	sp|P52895|AK1C2_HUMAN	>sp|P52895|AK1C2_HUMAN Aldo-keto reductase family 1 member C2 OS=Homo sapiens GN=AKR1C2 PE=1 SV=3	2	36.735	23.595	23.3463	22.8113	23.1305	23.0649	22.4408	21.8121	18.5226	19.244	23.2509	22.8787	19.8596	-0.372164	-3.39132	0.30817	0.0296644	AKR1C2
P32322	sp|P32322-2|P5CR1_HUMAN;sp|P32322|P5CR1_HUMAN;sp|P32322-3|P5CR1_HUMAN;sp|Q96C36|P5CR2_HUMAN	sp|P32322-2|P5CR1_HUMAN;sp|P32322|P5CR1_HUMAN;sp|P32322-3|P5CR1_HUMAN	>sp|P32322-2|P5CR1_HUMAN Isoform 2 of Pyrroline-5-carboxylate reductase 1, mitochondrial OS=Homo sapiens GN=PYCR1;>sp|P32322|P5CR1_HUMAN Pyrroline-5-carboxylate reductase 1, mitochondrial OS=Homo sapiens GN=PYCR1 PE=1 SV=2;>sp|P32322-3|P5CR1_HUMAN Isoform	5	33.34	19.6469	25.2139	24.8834	20.4746	18.092	19.0292	20.5894	22.9837	19.6013	23.2481	19.1986	21.0581	-4.04951	-2.18994	0.104084	0.348473	PYCR1
P08237	sp|P08237|PFKAM_HUMAN;sp|P08237-3|PFKAM_HUMAN;sp|P08237-2|PFKAM_HUMAN	sp|P08237|PFKAM_HUMAN;sp|P08237-3|PFKAM_HUMAN;sp|P08237-2|PFKAM_HUMAN	>sp|P08237|PFKAM_HUMAN ATP-dependent 6-phosphofructokinase, muscle type OS=Homo sapiens GN=PFKM PE=1 SV=2;>sp|P08237-3|PFKAM_HUMAN Isoform 3 of ATP-dependent 6-phosphofructokinase, muscle type OS=Homo sapiens GN=PFKM;>sp|P08237-2|PFKAM_HUMAN Isoform 2 of A	4	85.182	23.415	23.2473	23.0771	22.3346	22.722	22.4942	21.873	22.2963	22.8704	23.2465	22.5169	22.3465	-0.72951	-0.899911	0.00803439	0.0419569	PFKM
P30740	sp|P30740|ILEU_HUMAN;sp|P30740-2|ILEU_HUMAN;sp|O75830|SPI2_HUMAN	sp|P30740|ILEU_HUMAN;sp|P30740-2|ILEU_HUMAN	>sp|P30740|ILEU_HUMAN Leukocyte elastase inhibitor OS=Homo sapiens GN=SERPINB1 PE=1 SV=1;>sp|P30740-2|ILEU_HUMAN Isoform 2 of Leukocyte elastase inhibitor OS=Homo sapiens GN=SERPINB1	3	42.741	22.9483	23.6227	23.1649	22.2689	18.3192	22.1454	21.7711	20.5622	22.9244	23.2453	20.9112	21.7526	-2.33415	-1.49273	0.149758	0.103495	SERPINB1
Q9HAD4	sp|Q9HAD4|WDR41_HUMAN;sp|Q9HAD4-2|WDR41_HUMAN	sp|Q9HAD4|WDR41_HUMAN;sp|Q9HAD4-2|WDR41_HUMAN	>sp|Q9HAD4|WDR41_HUMAN WD repeat-containing protein 41 OS=Homo sapiens GN=WDR41 PE=2 SV=3;>sp|Q9HAD4-2|WDR41_HUMAN Isoform 2 of WD repeat-containing protein 41 OS=Homo sapiens GN=WDR41	4	51.727	23.4744	22.7565	23.4901	23.6011	21.2495	21.4883	21.3649	21.3382	23.1615	23.2403	22.113	21.9549	-1.12733	-1.28544	0.224538	0.119166	WDR41
O15294	sp|O15294|OGT1_HUMAN;sp|O15294-3|OGT1_HUMAN;sp|O15294-2|OGT1_HUMAN;sp|O15294-4|OGT1_HUMAN	sp|O15294|OGT1_HUMAN;sp|O15294-3|OGT1_HUMAN;sp|O15294-2|OGT1_HUMAN;sp|O15294-4|OGT1_HUMAN	>sp|O15294|OGT1_HUMAN UDP-N-acetylglucosamine--peptide N-acetylglucosaminyltransferase 110 kDa subunit OS=Homo sapiens GN=OGT PE=1 SV=3;>sp|O15294-3|OGT1_HUMAN Isoform 1 of UDP-N-acetylglucosamine--peptide N-acetylglucosaminyltransferase 110 kDa subunit OS	8	116.92	23.1341	22.9703	23.5788	22.3215	22.7851	23.4512	22.7053	23.4086	24.8025	23.2277	22.8526	23.6388	-0.375088	0.41109	0.373657	0.55711	OGT
P16403	sp|P16403|H12_HUMAN;sp|P10412|H14_HUMAN;sp|P16402|H13_HUMAN;sp|P22492|H1T_HUMAN;sp|Q02539|H11_HUMAN	sp|P16403|H12_HUMAN;sp|P10412|H14_HUMAN;sp|P16402|H13_HUMAN	>sp|P16403|H12_HUMAN Histone H1.2 OS=Homo sapiens GN=HIST1H1C PE=1 SV=2;>sp|P10412|H14_HUMAN Histone H1.4 OS=Homo sapiens GN=HIST1H1E PE=1 SV=2;>sp|P16402|H13_HUMAN Histone H1.3 OS=Homo sapiens GN=HIST1H1D PE=1 SV=2	3	21.364	22.733	23.4307	23.5074	22.3225	21.8335	21.9495	22.684	23.2993	23.6065	23.2237	22.0351	23.1966	-1.18853	-0.0270774	0.0143819	0.944633	HIST1H1C
O94979	sp|O94979-6|SC31A_HUMAN;sp|O94979-3|SC31A_HUMAN;sp|O94979-10|SC31A_HUMAN;sp|O94979-4|SC31A_HUMAN;sp|O94979-9|SC31A_HUMAN;sp|O94979-2|SC31A_HUMAN;sp|O94979|SC31A_HUMAN;sp|O94979-8|SC31A_HUMAN;sp|O94979-7|SC31A_HUMAN;sp|O94979-5|SC31A_HUMAN	sp|O94979-6|SC31A_HUMAN;sp|O94979-3|SC31A_HUMAN;sp|O94979-10|SC31A_HUMAN;sp|O94979-4|SC31A_HUMAN;sp|O94979-9|SC31A_HUMAN;sp|O94979-2|SC31A_HUMAN;sp|O94979|SC31A_HUMAN;sp|O94979-8|SC31A_HUMAN;sp|O94979-7|SC31A_HUMAN;sp|O94979-5|SC31A_HUMAN	>sp|O94979-6|SC31A_HUMAN Isoform 6 of Protein transport protein Sec31A OS=Homo sapiens GN=SEC31A;>sp|O94979-3|SC31A_HUMAN Isoform 3 of Protein transport protein Sec31A OS=Homo sapiens GN=SEC31A;>sp|O94979-10|SC31A_HUMAN Isoform 10 of Protein transport prot	7	117.67	23.5208	23.3961	22.7517	23.8783	22.8111	20.3523	22.4935	22.4811	23.6304	23.2228	22.3472	22.8683	-0.87561	-0.354498	0.459431	0.474371	SEC31A
Q52LJ0	sp|Q52LJ0|FA98B_HUMAN;sp|Q52LJ0-2|FA98B_HUMAN	sp|Q52LJ0|FA98B_HUMAN;sp|Q52LJ0-2|FA98B_HUMAN	>sp|Q52LJ0|FA98B_HUMAN Protein FAM98B OS=Homo sapiens GN=FAM98B PE=1 SV=1;>sp|Q52LJ0-2|FA98B_HUMAN Isoform 2 of Protein FAM98B OS=Homo sapiens GN=FAM98B	5	37.19	22.156	23.524	23.9771	21.9949	20.5699	20.067	20.3114	21.0336	22.3494	23.219	20.8773	21.2315	-2.34175	-1.98759	0.0422472	0.0700764	FAM98B
O75122	sp|O75122-3|CLAP2_HUMAN;sp|O75122|CLAP2_HUMAN;sp|O75122-2|CLAP2_HUMAN	sp|O75122-3|CLAP2_HUMAN;sp|O75122|CLAP2_HUMAN	>sp|O75122-3|CLAP2_HUMAN Isoform 3 of CLIP-associating protein 2 OS=Homo sapiens GN=CLASP2;>sp|O75122|CLAP2_HUMAN CLIP-associating protein 2 OS=Homo sapiens GN=CLASP2 PE=1 SV=2	5	165.92	22.809	23.0103	23.8332	23.0923	22.3907	21.9516	22.5733	21.9764	23.6986	23.2175	22.4782	22.7495	-0.739294	-0.468018	0.180735	0.474951	CLASP2
Q05209	sp|Q05209|PTN12_HUMAN;sp|Q05209-2|PTN12_HUMAN;sp|Q05209-3|PTN12_HUMAN	sp|Q05209|PTN12_HUMAN;sp|Q05209-2|PTN12_HUMAN;sp|Q05209-3|PTN12_HUMAN	>sp|Q05209|PTN12_HUMAN Tyrosine-protein phosphatase non-receptor type 12 OS=Homo sapiens GN=PTPN12 PE=1 SV=3;>sp|Q05209-2|PTN12_HUMAN Isoform 2 of Tyrosine-protein phosphatase non-receptor type 12 OS=Homo sapiens GN=PTPN12;>sp|Q05209-3|PTN12_HUMAN Isoform	8	88.105	23.1124	23.5194	22.9945	24.052	23.2357	22.9383	23.5615	24.6714	24.8276	23.2087	23.4086	24.3535	0.199898	1.14476	0.616706	0.0559283	PTPN12
P16949	sp|P16949|STMN1_HUMAN;sp|P16949-2|STMN1_HUMAN	sp|P16949|STMN1_HUMAN;sp|P16949-2|STMN1_HUMAN	>sp|P16949|STMN1_HUMAN Stathmin OS=Homo sapiens GN=STMN1 PE=1 SV=3;>sp|P16949-2|STMN1_HUMAN Isoform 2 of Stathmin OS=Homo sapiens GN=STMN1	4	17.302	23.5844	21.9128	24.1288	24.6558	24.6405	24.3322	24.2808	23.821	23.1071	23.2087	24.5428	23.7363	1.33416	0.527648	0.119271	0.520029	STMN1
P63279	sp|P63279|UBC9_HUMAN	sp|P63279|UBC9_HUMAN	>sp|P63279|UBC9_HUMAN SUMO-conjugating enzyme UBC9 OS=Homo sapiens GN=UBE2I PE=1 SV=1	3	18.007	22.9063	23.6052	23.113	23.1649	22.3139	21.0617	22.9118	22.4073	23.6251	23.2082	22.1802	22.9814	-1.02801	-0.226799	0.18622	0.609255	UBE2I
Q96FW1	sp|Q96FW1|OTUB1_HUMAN;sp|Q96FW1-2|OTUB1_HUMAN	sp|Q96FW1|OTUB1_HUMAN	>sp|Q96FW1|OTUB1_HUMAN Ubiquitin thioesterase OTUB1 OS=Homo sapiens GN=OTUB1 PE=1 SV=2	5	31.284	22.9921	23.6516	22.9678	24.7968	23.3576	23.4684	23.0046	22.8443	23.8897	23.2038	23.8743	23.2462	0.670442	0.0423523	0.261903	0.919728	OTUB1
Q96A49	sp|Q96A49|SYAP1_HUMAN	sp|Q96A49|SYAP1_HUMAN	>sp|Q96A49|SYAP1_HUMAN Synapse-associated protein 1 OS=Homo sapiens GN=SYAP1 PE=1 SV=1	6	39.933	23.2492	24.156	22.1971	24.5377	24.1432	24.4984	23.9831	24.3903	26.4375	23.2008	24.3931	24.937	1.19236	1.73619	0.108859	0.140727	SYAP1
Q9UHD1	sp|Q9UHD1-2|CHRD1_HUMAN;sp|Q9UHD1|CHRD1_HUMAN	sp|Q9UHD1-2|CHRD1_HUMAN;sp|Q9UHD1|CHRD1_HUMAN	>sp|Q9UHD1-2|CHRD1_HUMAN Isoform 2 of Cysteine and histidine-rich domain-containing protein 1 OS=Homo sapiens GN=CHORDC1;>sp|Q9UHD1|CHRD1_HUMAN Cysteine and histidine-rich domain-containing protein 1 OS=Homo sapiens GN=CHORDC1 PE=1 SV=2	4	35.286	22.9231	23.8838	22.7941	23.1262	23.0915	22.5955	22.684	21.9103	23.7458	23.2003	22.9378	22.7801	-0.262565	-0.420274	0.531792	0.543304	CHORDC1
Q9Y2B0	sp|Q9Y2B0|CNPY2_HUMAN;sp|Q9Y2B0-2|CNPY2_HUMAN	sp|Q9Y2B0|CNPY2_HUMAN	>sp|Q9Y2B0|CNPY2_HUMAN Protein canopy homolog 2 OS=Homo sapiens GN=CNPY2 PE=1 SV=1	3	20.652	23.581	22.052	23.9535	20.9266	19.3785	18.5248	20.7845	23.4969	24.2358	23.1955	19.61	22.839	-3.58556	-0.356479	0.0171082	0.78115	CNPY2
P84098	sp|P84098|RL19_HUMAN	sp|P84098|RL19_HUMAN	>sp|P84098|RL19_HUMAN 60S ribosomal protein L19 OS=Homo sapiens GN=RPL19 PE=1 SV=1	3	23.466	18.9542	25.2119	25.4034	22.5515	22.7184	21.1474	22.308	24.7284	25.0551	23.1898	22.1391	24.0305	-1.05072	0.840702	0.654476	0.732002	RPL19
P00491	sp|P00491|PNPH_HUMAN	sp|P00491|PNPH_HUMAN	>sp|P00491|PNPH_HUMAN Purine nucleoside phosphorylase OS=Homo sapiens GN=PNP PE=1 SV=2	4	32.118	23.3842	23.8928	22.2771	22.5945	22.7397	22.7892	22.1774	20.4233	22.7359	23.1847	22.7078	21.7788	-0.476885	-1.40586	0.377185	0.171227	PNP
Q9Y570	sp|Q9Y570|PPME1_HUMAN;sp|Q9Y570-4|PPME1_HUMAN;sp|Q9Y570-2|PPME1_HUMAN	sp|Q9Y570|PPME1_HUMAN;sp|Q9Y570-4|PPME1_HUMAN;sp|Q9Y570-2|PPME1_HUMAN	>sp|Q9Y570|PPME1_HUMAN Protein phosphatase methylesterase 1 OS=Homo sapiens GN=PPME1 PE=1 SV=3;>sp|Q9Y570-4|PPME1_HUMAN Isoform 4 of Protein phosphatase methylesterase 1 OS=Homo sapiens GN=PPME1;>sp|Q9Y570-2|PPME1_HUMAN Isoform 2 of Protein phosphatase met	3	42.315	22.686	23.7936	23.0574	22.1878	21.9891	22.8978	21.6584	22.296	23.5416	23.179	22.3582	22.4987	-0.820746	-0.680316	0.126718	0.348799	PPME1
Q9UKK3	sp|Q9UKK3|PARP4_HUMAN	sp|Q9UKK3|PARP4_HUMAN	>sp|Q9UKK3|PARP4_HUMAN Poly [ADP-ribose] polymerase 4 OS=Homo sapiens GN=PARP4 PE=1 SV=3	7	192.59	23.0358	23.4894	23.0082	23.1864	21.5817	21.5975	22.1415	22.9523	22.6042	23.1778	22.1219	22.566	-1.05595	-0.611798	0.129675	0.0958102	PARP4
P17844	sp|P17844-2|DDX5_HUMAN;sp|P17844|DDX5_HUMAN	sp|P17844-2|DDX5_HUMAN;sp|P17844|DDX5_HUMAN	>sp|P17844-2|DDX5_HUMAN Isoform 2 of Probable ATP-dependent RNA helicase DDX5 OS=Homo sapiens GN=DDX5;>sp|P17844|DDX5_HUMAN Probable ATP-dependent RNA helicase DDX5 OS=Homo sapiens GN=DDX5 PE=1 SV=1	6	60.563	21.6863	23.9744	23.8684	20.2263	18.4998	18.4245	20.7166	21.3931	19.7651	23.1763	19.0502	20.6249	-4.12611	-2.55139	0.0122169	0.044529	DDX5
O94808	sp|O94808|GFPT2_HUMAN	sp|O94808|GFPT2_HUMAN	>sp|O94808|GFPT2_HUMAN Glutamine--fructose-6-phosphate aminotransferase [isomerizing] 2 OS=Homo sapiens GN=GFPT2 PE=1 SV=3	7	76.93	22.204	23.8992	23.361	23.5355	23.7969	23.2745	22.5484	22.7723	23.6515	23.1548	23.5356	22.9907	0.380864	-0.16405	0.506315	0.799001	GFPT2
P35270	sp|P35270|SPRE_HUMAN	sp|P35270|SPRE_HUMAN	>sp|P35270|SPRE_HUMAN Sepiapterin reductase OS=Homo sapiens GN=SPR PE=1 SV=1	5	28.048	22.2637	24.7938	22.4049	24.2405	24.3391	23.8283	21.9595	21.0201	24.1702	23.1541	24.136	22.3833	0.981836	-0.770876	0.305176	0.5688	SPR
Q6NW29	sp|Q6NW29|RWDD4_HUMAN;sp|Q6NW29-2|RWDD4_HUMAN	sp|Q6NW29|RWDD4_HUMAN	>sp|Q6NW29|RWDD4_HUMAN RWD domain-containing protein 4 OS=Homo sapiens GN=RWDD4 PE=1 SV=3	3	21.25	22.6963	23.8393	22.8966	24.2796	22.5521	23.6111	23.0333	23.0243	24.5037	23.1441	23.481	23.5204	0.336894	0.376371	0.612464	0.567509	RWDD4
Q14166	sp|Q14166|TTL12_HUMAN	sp|Q14166|TTL12_HUMAN	>sp|Q14166|TTL12_HUMAN Tubulin--tyrosine ligase-like protein 12 OS=Homo sapiens GN=TTLL12 PE=1 SV=2	6	74.403	22.3199	24.1393	22.9685	23.8444	22.5486	23.4576	23.1112	23.1637	23.4085	23.1426	23.2835	23.2278	0.140957	0.0852418	0.840485	0.882261	TTLL12
P09038	sp|P09038-2|FGF2_HUMAN;sp|P09038-3|FGF2_HUMAN;sp|P09038-1|FGF2_HUMAN;sp|P09038|FGF2_HUMAN	sp|P09038-2|FGF2_HUMAN;sp|P09038-3|FGF2_HUMAN;sp|P09038-1|FGF2_HUMAN;sp|P09038|FGF2_HUMAN	>sp|P09038-2|FGF2_HUMAN Isoform 3 of Fibroblast growth factor 2 OS=Homo sapiens GN=FGF2;>sp|P09038-3|FGF2_HUMAN Isoform 4 of Fibroblast growth factor 2 OS=Homo sapiens GN=FGF2;>sp|P09038-1|FGF2_HUMAN Isoform 2 of Fibroblast growth factor 2 OS=Homo sapiens	2	17.254	21.6973	23.8029	23.8845	22.0915	21.7146	22.3155	22.1348	23.0371	21.9834	23.1282	22.0405	22.3851	-1.08768	-0.743087	0.21404	0.398972	FGF2
Q9H8S9	sp|Q9H8S9|MOB1A_HUMAN;sp|Q9H8S9-2|MOB1A_HUMAN;sp|Q7L9L4|MOB1B_HUMAN;sp|Q7L9L4-2|MOB1B_HUMAN	sp|Q9H8S9|MOB1A_HUMAN;sp|Q9H8S9-2|MOB1A_HUMAN;sp|Q7L9L4|MOB1B_HUMAN;sp|Q7L9L4-2|MOB1B_HUMAN	>sp|Q9H8S9|MOB1A_HUMAN MOB kinase activator 1A OS=Homo sapiens GN=MOB1A PE=1 SV=4;>sp|Q9H8S9-2|MOB1A_HUMAN Isoform 2 of MOB kinase activator 1A OS=Homo sapiens GN=MOB1A;>sp|Q7L9L4|MOB1B_HUMAN MOB kinase activator 1B OS=Homo sapiens GN=MOB1B PE=1 SV=3;>sp|Q	5	25.079	22.8298	23.8972	22.623	24.6201	24.0273	23.8691	24.0483	23.6827	24.4657	23.1167	24.1721	24.0656	1.05546	0.94888	0.0816966	0.105361	MOB1A
Q00796	sp|Q00796|DHSO_HUMAN;sp|Q00796-2|DHSO_HUMAN	sp|Q00796|DHSO_HUMAN	>sp|Q00796|DHSO_HUMAN Sorbitol dehydrogenase OS=Homo sapiens GN=SORD PE=1 SV=4	4	38.324	22.6538	24.4831	22.1968	22.7677	23.1359	21.9476	22.6631	21.162	22.8049	23.1112	22.6171	22.21	-0.494166	-0.901268	0.561667	0.360798	SORD
P17676	sp|P17676-2|CEBPB_HUMAN;sp|P17676|CEBPB_HUMAN;sp|P17676-3|CEBPB_HUMAN	sp|P17676-2|CEBPB_HUMAN;sp|P17676|CEBPB_HUMAN;sp|P17676-3|CEBPB_HUMAN	>sp|P17676-2|CEBPB_HUMAN Isoform 2 of CCAAT/enhancer-binding protein beta OS=Homo sapiens GN=CEBPB;>sp|P17676|CEBPB_HUMAN CCAAT/enhancer-binding protein beta OS=Homo sapiens GN=CEBPB PE=1 SV=2;>sp|P17676-3|CEBPB_HUMAN Isoform 3 of CCAAT/enhancer-binding pr	3	33.591	22.0462	24.3122	22.9507	22.4787	22.3167	23.184	23.27	23.2785	24.2697	23.103	22.6598	23.606	-0.443214	0.503028	0.566483	0.532608	CEBPB
Q9BUP3	sp|Q9BUP3|HTAI2_HUMAN;sp|Q9BUP3-3|HTAI2_HUMAN;sp|Q9BUP3-2|HTAI2_HUMAN	sp|Q9BUP3|HTAI2_HUMAN;sp|Q9BUP3-3|HTAI2_HUMAN;sp|Q9BUP3-2|HTAI2_HUMAN	>sp|Q9BUP3|HTAI2_HUMAN Oxidoreductase HTATIP2 OS=Homo sapiens GN=HTATIP2 PE=1 SV=2;>sp|Q9BUP3-3|HTAI2_HUMAN Isoform 3 of Oxidoreductase HTATIP2 OS=Homo sapiens GN=HTATIP2;>sp|Q9BUP3-2|HTAI2_HUMAN Isoform 2 of Oxidoreductase HTATIP2 OS=Homo sapiens GN=HTATI	8	27.049	23.1554	23.2044	22.9477	23.2223	22.4872	22.9557	24.4284	23.2142	20.948	23.1025	22.8884	22.8635	-0.214134	-0.238985	0.40233	0.826743	HTATIP2
P27824	sp|P27824|CALX_HUMAN;sp|P27824-2|CALX_HUMAN;sp|P27824-3|CALX_HUMAN	sp|P27824|CALX_HUMAN;sp|P27824-2|CALX_HUMAN;sp|P27824-3|CALX_HUMAN	>sp|P27824|CALX_HUMAN Calnexin OS=Homo sapiens GN=CANX PE=1 SV=2;>sp|P27824-2|CALX_HUMAN Isoform 2 of Calnexin OS=Homo sapiens GN=CANX;>sp|P27824-3|CALX_HUMAN Isoform 3 of Calnexin OS=Homo sapiens GN=CANX	4	67.567	20.0243	24.2154	25.0401	22.2456	21.5203	21.8671	19.8012	19.8611	22.8542	23.0933	21.8777	20.8388	-1.21562	-2.25445	0.481178	0.290219	CANX
P13489	sp|P13489|RINI_HUMAN	sp|P13489|RINI_HUMAN	>sp|P13489|RINI_HUMAN Ribonuclease inhibitor OS=Homo sapiens GN=RNH1 PE=1 SV=2	8	49.973	22.7901	24.7474	21.7402	26.3401	21.135	23.9498	22.6973	22.8084	24.4855	23.0926	23.8083	23.3304	0.715702	0.237822	0.702448	0.83255	RNH1
O75607	sp|O75607|NPM3_HUMAN	sp|O75607|NPM3_HUMAN	>sp|O75607|NPM3_HUMAN Nucleoplasmin-3 OS=Homo sapiens GN=NPM3 PE=1 SV=3	3	19.343	19.8334	25.252	24.1666	17.8742	20.368	18.6247	21.4674	22.4249	19.9109	23.084	18.9556	21.2677	-4.12835	-1.81627	0.0850084	0.372435	NPM3
Q86YL5	sp|Q86YL5|TDRP_HUMAN;sp|Q86YL5-2|TDRP_HUMAN	sp|Q86YL5|TDRP_HUMAN;sp|Q86YL5-2|TDRP_HUMAN	>sp|Q86YL5|TDRP_HUMAN Testis development-related protein OS=Homo sapiens GN=TDRP PE=1 SV=2;>sp|Q86YL5-2|TDRP_HUMAN Isoform 2 of Testis development-related protein OS=Homo sapiens GN=TDRP	4	20.402	22.6423	23.4771	23.0888	23.2972	21.9449	22.3939	22.9615	22.987	22.7664	23.0694	22.5453	22.905	-0.524056	-0.164407	0.322826	0.548272	TDRP
O14558	sp|O14558|HSPB6_HUMAN	sp|O14558|HSPB6_HUMAN	>sp|O14558|HSPB6_HUMAN Heat shock protein beta-6 OS=Homo sapiens GN=HSPB6 PE=1 SV=2	2	17.135	21.3539	23.8162	24.0239	22.5223	22.2671	19.4926	21.2335	21.2326	23.503	23.0647	21.4273	21.9897	-1.63734	-1.07495	0.274702	0.400456	HSPB6
O00410	sp|O00410|IPO5_HUMAN;sp|O00410-3|IPO5_HUMAN;sp|O00410-2|IPO5_HUMAN	sp|O00410|IPO5_HUMAN;sp|O00410-3|IPO5_HUMAN;sp|O00410-2|IPO5_HUMAN	>sp|O00410|IPO5_HUMAN Importin-5 OS=Homo sapiens GN=IPO5 PE=1 SV=4;>sp|O00410-3|IPO5_HUMAN Isoform 3 of Importin-5 OS=Homo sapiens GN=IPO5;>sp|O00410-2|IPO5_HUMAN Isoform 2 of Importin-5 OS=Homo sapiens GN=IPO5	9	123.63	22.3847	23.6583	23.1328	25.7537	23.0734	24.163	22.2626	22.3586	23.8102	23.0586	24.33	22.8104	1.27144	-0.248132	0.21403	0.710437	IPO5
O43150	sp|O43150-2|ASAP2_HUMAN;sp|O43150|ASAP2_HUMAN	sp|O43150-2|ASAP2_HUMAN;sp|O43150|ASAP2_HUMAN	>sp|O43150-2|ASAP2_HUMAN Isoform 2 of Arf-GAP with SH3 domain, ANK repeat and PH domain-containing protein 2 OS=Homo sapiens GN=ASAP2;>sp|O43150|ASAP2_HUMAN Arf-GAP with SH3 domain, ANK repeat and PH domain-containing protein 2 OS=Homo sapiens GN=ASAP2 PE=	2	106.98	22.7679	23.5464	22.8475	23.0395	23.4527	18.9063	22.4582	22.946	23.3824	23.0539	21.7995	22.9288	-1.25445	-0.125098	0.442243	0.748313	ASAP2
P62304	sp|P62304|RUXE_HUMAN	sp|P62304|RUXE_HUMAN	>sp|P62304|RUXE_HUMAN Small nuclear ribonucleoprotein E OS=Homo sapiens GN=SNRPE PE=1 SV=1	2	10.803	21.6705	23.7328	23.7533	21.7575	21.1643	22.0008	22.2434	22.5772	21.8427	23.0522	21.6408	22.2211	-1.41136	-0.831081	0.126921	0.314269	SNRPE
Q15370	sp|Q15370|ELOB_HUMAN;sp|Q15370-2|ELOB_HUMAN	sp|Q15370|ELOB_HUMAN;sp|Q15370-2|ELOB_HUMAN	>sp|Q15370|ELOB_HUMAN Transcription elongation factor B polypeptide 2 OS=Homo sapiens GN=TCEB2 PE=1 SV=1;>sp|Q15370-2|ELOB_HUMAN Isoform 2 of Transcription elongation factor B polypeptide 2 OS=Homo sapiens GN=TCEB2	3	13.133	22.4745	24.0074	22.6746	21.0849	20.5818	22.349	23.1499	22.814	23.7233	23.0522	21.3386	23.2291	-1.71359	0.176938	0.0739793	0.763567	TCEB2
P38606	sp|P38606-2|VATA_HUMAN;sp|P38606|VATA_HUMAN	sp|P38606-2|VATA_HUMAN;sp|P38606|VATA_HUMAN	>sp|P38606-2|VATA_HUMAN Isoform 2 of V-type proton ATPase catalytic subunit A OS=Homo sapiens GN=ATP6V1A;>sp|P38606|VATA_HUMAN V-type proton ATPase catalytic subunit A OS=Homo sapiens GN=ATP6V1A PE=1 SV=2	5	64.735	23.4124	22.1589	23.5847	19.7538	20.0567	22.8421	22.9809	21.1261	23.1688	23.052	20.8842	22.4253	-2.16779	-0.626692	0.115331	0.472895	ATP6V1A
Q01844	sp|Q01844-6|EWS_HUMAN;sp|Q01844-3|EWS_HUMAN;sp|Q01844|EWS_HUMAN;sp|Q01844-5|EWS_HUMAN;sp|Q01844-4|EWS_HUMAN;sp|Q01844-2|EWS_HUMAN	sp|Q01844-6|EWS_HUMAN;sp|Q01844-3|EWS_HUMAN;sp|Q01844|EWS_HUMAN;sp|Q01844-5|EWS_HUMAN;sp|Q01844-4|EWS_HUMAN;sp|Q01844-2|EWS_HUMAN	>sp|Q01844-6|EWS_HUMAN Isoform 6 of RNA-binding protein EWS OS=Homo sapiens GN=EWSR1;>sp|Q01844-3|EWS_HUMAN Isoform 3 of RNA-binding protein EWS OS=Homo sapiens GN=EWSR1;>sp|Q01844|EWS_HUMAN RNA-binding protein EWS OS=Homo sapiens GN=EWSR1 PE=1 SV=1;>sp|Q0	2	62.507	21.7008	24.0105	23.4379	22.3752	19.7875	20.3659	18.1545	23.0205	22.7463	23.0497	20.8428	21.3071	-2.20687	-1.74263	0.102845	0.369365	EWSR1
Q9UBS4	sp|Q9UBS4|DJB11_HUMAN	sp|Q9UBS4|DJB11_HUMAN	>sp|Q9UBS4|DJB11_HUMAN DnaJ homolog subfamily B member 11 OS=Homo sapiens GN=DNAJB11 PE=1 SV=1	3	40.513	21.9028	23.6192	23.6044	17.8754	19.0907	19.1558	20.8152	20.832	23.054	23.0421	18.7073	21.5671	-4.33479	-1.47504	0.0035605	0.190425	DNAJB11
Q8NEZ2	sp|Q8NEZ2-2|VP37A_HUMAN;sp|Q8NEZ2|VP37A_HUMAN;sp|Q8NEZ2-3|VP37A_HUMAN	sp|Q8NEZ2-2|VP37A_HUMAN;sp|Q8NEZ2|VP37A_HUMAN;sp|Q8NEZ2-3|VP37A_HUMAN	>sp|Q8NEZ2-2|VP37A_HUMAN Isoform 2 of Vacuolar protein sorting-associated protein 37A OS=Homo sapiens GN=VPS37A;>sp|Q8NEZ2|VP37A_HUMAN Vacuolar protein sorting-associated protein 37A OS=Homo sapiens GN=VPS37A PE=1 SV=1;>sp|Q8NEZ2-3|VP37A_HUMAN Isoform 3 of	6	41.456	22.0092	23.4393	23.6668	24.8961	22.6519	23.4351	21.8344	23.2102	25.2397	23.0384	23.661	23.4281	0.622601	0.389693	0.498588	0.744738	VPS37A
Q9Y314	sp|Q9Y314|NOSIP_HUMAN	sp|Q9Y314|NOSIP_HUMAN	>sp|Q9Y314|NOSIP_HUMAN Nitric oxide synthase-interacting protein OS=Homo sapiens GN=NOSIP PE=1 SV=1	5	33.172	22.3627	23.7729	22.9323	22.488	21.7865	22.6035	23.2571	22.5135	23.7225	23.0226	22.2927	23.1644	-0.729952	0.141725	0.20494	0.805965	NOSIP
P30043	sp|P30043|BLVRB_HUMAN	sp|P30043|BLVRB_HUMAN	>sp|P30043|BLVRB_HUMAN Flavin reductase (NADPH) OS=Homo sapiens GN=BLVRB PE=1 SV=3	2	22.119	23.2218	23.4937	22.3203	20.6694	22.1909	21.5346	18.552	20.1421	23.452	23.012	21.465	20.7154	-1.54701	-2.2966	0.0521566	0.197161	BLVRB
O43314	sp|O43314-2|VIP2_HUMAN;sp|O43314|VIP2_HUMAN;sp|Q6PFW1-6|VIP1_HUMAN;sp|Q6PFW1-5|VIP1_HUMAN;sp|Q6PFW1-7|VIP1_HUMAN;sp|Q6PFW1-4|VIP1_HUMAN;sp|Q6PFW1-3|VIP1_HUMAN;sp|Q6PFW1-2|VIP1_HUMAN;sp|Q6PFW1|VIP1_HUMAN	sp|O43314-2|VIP2_HUMAN;sp|O43314|VIP2_HUMAN	>sp|O43314-2|VIP2_HUMAN Isoform 2 of Inositol hexakisphosphate and diphosphoinositol-pentakisphosphate kinase 2 OS=Homo sapiens GN=PPIP5K2;>sp|O43314|VIP2_HUMAN Inositol hexakisphosphate and diphosphoinositol-pentakisphosphate kinase 2 OS=Homo sapiens GN=P	5	138.1	22.2813	23.3538	23.3775	22.9893	22.4053	23.0958	22.4995	22.3223	23.5309	23.0042	22.8301	22.7842	-0.174108	-0.219966	0.700023	0.695236	PPIP5K2
P48163	sp|P48163|MAOX_HUMAN	sp|P48163|MAOX_HUMAN	>sp|P48163|MAOX_HUMAN NADP-dependent malic enzyme OS=Homo sapiens GN=ME1 PE=1 SV=1	4	64.149	23.176	23.5234	22.2786	19.3975	21.4795	19.7658	19.6138	20.5885	21.8235	22.9927	20.2143	20.6753	-2.77843	-2.31743	0.0199522	0.0350053	ME1
Q14331	sp|Q14331|FRG1_HUMAN	sp|Q14331|FRG1_HUMAN	>sp|Q14331|FRG1_HUMAN Protein FRG1 OS=Homo sapiens GN=FRG1 PE=1 SV=1	3	29.172	21.786	24.1716	22.9807	22.4973	22.5537	18.3421	23.1367	23.223	21.624	22.9794	21.1311	22.6613	-1.84839	-0.318182	0.300404	0.730878	FRG1
Q96QH2	sp|Q96QH2-2|PRAM_HUMAN;sp|Q96QH2|PRAM_HUMAN	sp|Q96QH2-2|PRAM_HUMAN;sp|Q96QH2|PRAM_HUMAN	>sp|Q96QH2-2|PRAM_HUMAN Isoform 2 of PML-RARA-regulated adapter molecule 1 OS=Homo sapiens GN=PRAM1;>sp|Q96QH2|PRAM_HUMAN PML-RARA-regulated adapter molecule 1 OS=Homo sapiens GN=PRAM1 PE=1 SV=2	2	73.968	22.9255	22.7261	23.2812	21.2673	22.4859	23.5445	22.8935	24.1289	23.1198	22.9776	22.4325	23.3807	-0.545081	0.403079	0.466272	0.384329	PRAM1
O43583	sp|O43583|DENR_HUMAN	sp|O43583|DENR_HUMAN	>sp|O43583|DENR_HUMAN Density-regulated protein OS=Homo sapiens GN=DENR PE=1 SV=2	3	22.092	23.1471	22.4667	23.2939	23.2365	21.1466	22.2941	22.4787	22.0142	24.4468	22.9693	22.2258	22.9799	-0.743502	0.0106295	0.320256	0.989882	DENR
Q2NL82	sp|Q2NL82|TSR1_HUMAN	sp|Q2NL82|TSR1_HUMAN	>sp|Q2NL82|TSR1_HUMAN Pre-rRNA-processing protein TSR1 homolog OS=Homo sapiens GN=TSR1 PE=1 SV=1	4	91.809	21.5973	23.6078	23.6621	20.0717	21.2751	21.8243	19.5513	20.1895	24.1219	22.9557	21.057	21.2876	-1.89869	-1.66814	0.0902983	0.351257	TSR1
Q4KMQ2	sp|Q4KMQ2-3|ANO6_HUMAN;sp|Q4KMQ2|ANO6_HUMAN;sp|Q4KMQ2-4|ANO6_HUMAN;sp|Q4KMQ2-2|ANO6_HUMAN	sp|Q4KMQ2-3|ANO6_HUMAN;sp|Q4KMQ2|ANO6_HUMAN;sp|Q4KMQ2-4|ANO6_HUMAN;sp|Q4KMQ2-2|ANO6_HUMAN	>sp|Q4KMQ2-3|ANO6_HUMAN Isoform 3 of Anoctamin-6 OS=Homo sapiens GN=ANO6;>sp|Q4KMQ2|ANO6_HUMAN Anoctamin-6 OS=Homo sapiens GN=ANO6 PE=1 SV=2;>sp|Q4KMQ2-4|ANO6_HUMAN Isoform 4 of Anoctamin-6 OS=Homo sapiens GN=ANO6;>sp|Q4KMQ2-2|ANO6_HUMAN Isoform 2 of Anoct	1	103.96	23.071	23.4186	22.3752	23.5105	22.7182	18.3418	22.4136	23.3815	20.259	22.9549	21.5235	22.0181	-1.43144	-0.936864	0.431044	0.389908	ANO6
Q13619	sp|Q13619|CUL4A_HUMAN;sp|Q13619-2|CUL4A_HUMAN;sp|Q13620-3|CUL4B_HUMAN;sp|Q13620-1|CUL4B_HUMAN	sp|Q13619|CUL4A_HUMAN;sp|Q13619-2|CUL4A_HUMAN	>sp|Q13619|CUL4A_HUMAN Cullin-4A OS=Homo sapiens GN=CUL4A PE=1 SV=3;>sp|Q13619-2|CUL4A_HUMAN Isoform 2 of Cullin-4A OS=Homo sapiens GN=CUL4A	6	87.679	22.0043	23.0909	23.7157	22.9442	22.558	22.5263	22.6262	22.5211	24.3996	22.937	22.6761	23.1823	-0.26084	0.245317	0.640873	0.771184	CUL4A
P63151	sp|P63151|2ABA_HUMAN;sp|P63151-2|2ABA_HUMAN;sp|Q66LE6|2ABD_HUMAN;sp|Q00005-6|2ABB_HUMAN;sp|Q00005|2ABB_HUMAN;sp|Q00005-2|2ABB_HUMAN;sp|Q00005-3|2ABB_HUMAN;sp|Q00005-4|2ABB_HUMAN;sp|Q00005-5|2ABB_HUMAN;sp|Q00005-7|2ABB_HUMAN;sp|Q9Y2T4-3|2ABG_HUMAN;sp|Q9Y2T4-4|2ABG_HUMAN;sp|Q9Y2T4-2|2ABG_HUMAN;sp|Q9Y2T4|2ABG_HUMAN	sp|P63151|2ABA_HUMAN;sp|P63151-2|2ABA_HUMAN;sp|Q66LE6|2ABD_HUMAN	>sp|P63151|2ABA_HUMAN Serine/threonine-protein phosphatase 2A 55 kDa regulatory subunit B alpha isoform OS=Homo sapiens GN=PPP2R2A PE=1 SV=1;>sp|P63151-2|2ABA_HUMAN Isoform 2 of Serine/threonine-protein phosphatase 2A 55 kDa regulatory subunit B alpha isof	7	51.691	22.2048	22.5717	24.013	23.7956	21.4876	23.1576	22.3199	22.0259	20.9789	22.9298	22.8136	21.7749	-0.11625	-1.15496	0.901512	0.167374	PPP2R2A
P49005	sp|P49005|DPOD2_HUMAN	sp|P49005|DPOD2_HUMAN	>sp|P49005|DPOD2_HUMAN DNA polymerase delta subunit 2 OS=Homo sapiens GN=POLD2 PE=1 SV=1	4	51.289	23.2315	23.2454	22.3104	22.2259	22.0338	22.7435	22.8361	23.157	23.6843	22.9291	22.3344	23.2258	-0.59473	0.296686	0.187937	0.495423	POLD2
P10644	sp|P10644-2|KAP0_HUMAN;sp|P10644|KAP0_HUMAN	sp|P10644-2|KAP0_HUMAN;sp|P10644|KAP0_HUMAN	>sp|P10644-2|KAP0_HUMAN Isoform 2 of cAMP-dependent protein kinase type I-alpha regulatory subunit OS=Homo sapiens GN=PRKAR1A;>sp|P10644|KAP0_HUMAN cAMP-dependent protein kinase type I-alpha regulatory subunit OS=Homo sapiens GN=PRKAR1A PE=1 SV=1	4	38.002	22.9606	22.8357	22.9509	23.7642	19.7708	22.6866	20.3042	22.1208	24.1993	22.9157	22.0739	22.2081	-0.841836	-0.707633	0.519493	0.5638	PRKAR1A
Q9Y2T3	sp|Q9Y2T3|GUAD_HUMAN;sp|Q9Y2T3-3|GUAD_HUMAN;sp|Q9Y2T3-2|GUAD_HUMAN	sp|Q9Y2T3|GUAD_HUMAN;sp|Q9Y2T3-3|GUAD_HUMAN;sp|Q9Y2T3-2|GUAD_HUMAN	>sp|Q9Y2T3|GUAD_HUMAN Guanine deaminase OS=Homo sapiens GN=GDA PE=1 SV=1;>sp|Q9Y2T3-3|GUAD_HUMAN Isoform 3 of Guanine deaminase OS=Homo sapiens GN=GDA;>sp|Q9Y2T3-2|GUAD_HUMAN Isoform 2 of Guanine deaminase OS=Homo sapiens GN=GDA	4	51.002	23.684	23.9026	21.1439	22.0832	22.6884	22.4506	21.567	21.4714	23.2992	22.9102	22.4074	22.1125	-0.502763	-0.797653	0.60725	0.495956	GDA
O60573	sp|O60573|IF4E2_HUMAN;sp|O60573-2|IF4E2_HUMAN	sp|O60573|IF4E2_HUMAN;sp|O60573-2|IF4E2_HUMAN	>sp|O60573|IF4E2_HUMAN Eukaryotic translation initiation factor 4E type 2 OS=Homo sapiens GN=EIF4E2 PE=1 SV=1;>sp|O60573-2|IF4E2_HUMAN Isoform 2 of Eukaryotic translation initiation factor 4E type 2 OS=Homo sapiens GN=EIF4E2	4	28.362	21.4531	23.6488	23.623	21.748	20.7184	22.2029	21.783	21.895	23.0189	22.9083	21.5564	22.2323	-1.35185	-0.675971	0.186896	0.459988	EIF4E2
Q9NYL2	sp|Q9NYL2-2|MLTK_HUMAN;sp|Q9NYL2-3|MLTK_HUMAN	sp|Q9NYL2-2|MLTK_HUMAN;sp|Q9NYL2-3|MLTK_HUMAN	>sp|Q9NYL2-2|MLTK_HUMAN Isoform 2 of Mitogen-activated protein kinase kinase kinase MLT OS=Homo sapiens GN=ZAK;>sp|Q9NYL2-3|MLTK_HUMAN Isoform 3 of Mitogen-activated protein kinase kinase kinase MLT OS=Homo sapiens GN=ZAK	3	51.582	22.3532	23.7871	22.5833	24.0493	23.5204	23.9225	23.3656	23.5451	24.2017	22.9078	23.8307	23.7042	0.922862	0.796332	0.122408	0.194916	ZAK
Q8WWU7	sp|Q8WWU7-2|ITLN2_HUMAN;sp|Q8WWU7|ITLN2_HUMAN;sp|Q8WWA0|ITLN1_HUMAN	sp|Q8WWU7-2|ITLN2_HUMAN;sp|Q8WWU7|ITLN2_HUMAN;sp|Q8WWA0|ITLN1_HUMAN	>sp|Q8WWU7-2|ITLN2_HUMAN Isoform 2 of Intelectin-2 OS=Homo sapiens GN=ITLN2;>sp|Q8WWU7|ITLN2_HUMAN Intelectin-2 OS=Homo sapiens GN=ITLN2 PE=2 SV=1;>sp|Q8WWA0|ITLN1_HUMAN Intelectin-1 OS=Homo sapiens GN=ITLN1 PE=1 SV=1	2	36.14	22.5672	23.762	22.3857	23.2919	23.1143	23.2229	22.5874	22.9133	23.3283	22.905	23.2097	22.943	0.304729	0.0380298	0.522007	0.940901	ITLN2
O14733	sp|O14733|MP2K7_HUMAN;sp|O14733-3|MP2K7_HUMAN;sp|O14733-2|MP2K7_HUMAN;sp|O14733-4|MP2K7_HUMAN	sp|O14733|MP2K7_HUMAN;sp|O14733-3|MP2K7_HUMAN;sp|O14733-2|MP2K7_HUMAN;sp|O14733-4|MP2K7_HUMAN	>sp|O14733|MP2K7_HUMAN Dual specificity mitogen-activated protein kinase kinase 7 OS=Homo sapiens GN=MAP2K7 PE=1 SV=2;>sp|O14733-3|MP2K7_HUMAN Isoform 3 of Dual specificity mitogen-activated protein kinase kinase 7 OS=Homo sapiens GN=MAP2K7;>sp|O14733-2|MP	4	47.484	23.4488	23.0765	22.189	22.365	21.8141	22.8862	22.2554	22.1729	23.4296	22.9047	22.3551	22.6193	-0.549652	-0.285437	0.320594	0.632174	MAP2K7
Q9NT62	sp|Q9NT62|ATG3_HUMAN;sp|Q9NT62-2|ATG3_HUMAN	sp|Q9NT62|ATG3_HUMAN;sp|Q9NT62-2|ATG3_HUMAN	>sp|Q9NT62|ATG3_HUMAN Ubiquitin-like-conjugating enzyme ATG3 OS=Homo sapiens GN=ATG3 PE=1 SV=1;>sp|Q9NT62-2|ATG3_HUMAN Isoform 2 of Ubiquitin-like-conjugating enzyme ATG3 OS=Homo sapiens GN=ATG3	5	35.864	23.4356	22.7529	22.5232	24.5492	23.1756	24.2914	23.3667	24.194	24.0522	22.9039	24.0054	23.871	1.1015	0.967051	0.0935871	0.0612257	ATG3
Q9UJX2	sp|Q9UJX2|CDC23_HUMAN;sp|Q9UJX2-3|CDC23_HUMAN;sp|Q9UJX2-2|CDC23_HUMAN	sp|Q9UJX2|CDC23_HUMAN;sp|Q9UJX2-3|CDC23_HUMAN	>sp|Q9UJX2|CDC23_HUMAN Cell division cycle protein 23 homolog OS=Homo sapiens GN=CDC23 PE=1 SV=3;>sp|Q9UJX2-3|CDC23_HUMAN Isoform 3 of Cell division cycle protein 23 homolog OS=Homo sapiens GN=CDC23	4	68.833	22.4349	22.8878	23.3301	21.5439	21.204	21.4242	19.9763	21.9812	22.249	22.8843	21.3907	21.4022	-1.49359	-1.48212	0.0057181	0.123753	CDC23
P31327	sp|P31327|CPSM_HUMAN;sp|P31327-3|CPSM_HUMAN;sp|P31327-2|CPSM_HUMAN	sp|P31327|CPSM_HUMAN;sp|P31327-3|CPSM_HUMAN;sp|P31327-2|CPSM_HUMAN	>sp|P31327|CPSM_HUMAN Carbamoyl-phosphate synthase [ammonia], mitochondrial OS=Homo sapiens GN=CPS1 PE=1 SV=2;>sp|P31327-3|CPSM_HUMAN Isoform 3 of Carbamoyl-phosphate synthase [ammonia], mitochondrial OS=Homo sapiens GN=CPS1;>sp|P31327-2|CPSM_HUMAN Isoform	7	164.94	20.5338	24.1824	23.9027	18.9506	17.9618	20.8155	18.742	20.6606	21.2717	22.873	19.2426	20.2248	-3.63034	-2.64819	0.0653146	0.131164	CPS1
P12004	sp|P12004|PCNA_HUMAN	sp|P12004|PCNA_HUMAN	>sp|P12004|PCNA_HUMAN Proliferating cell nuclear antigen OS=Homo sapiens GN=PCNA PE=1 SV=1	3	28.768	23.2491	23.9263	21.4261	20.1659	21.4916	20.8365	20.8573	21.2269	20.4009	22.8672	20.8313	20.8284	-2.03587	-2.03882	0.072237	0.0599875	PCNA
P51153	sp|P51153|RAB13_HUMAN	sp|P51153|RAB13_HUMAN	>sp|P51153|RAB13_HUMAN Ras-related protein Rab-13 OS=Homo sapiens GN=RAB13 PE=1 SV=1	3	22.774	23.1827	23.3977	21.9706	21.5255	22.0402	24.0821	22.3803	21.919	23.4695	22.8503	22.5493	22.5896	-0.301059	-0.26074	0.754336	0.704238	RAB13
P26196	sp|P26196|DDX6_HUMAN	sp|P26196|DDX6_HUMAN	>sp|P26196|DDX6_HUMAN Probable ATP-dependent RNA helicase DDX6 OS=Homo sapiens GN=DDX6 PE=1 SV=2	4	54.416	22.7286	23.733	22.0836	23.8196	20.8867	20.5515	20.8083	20.2411	21.4314	22.8484	21.7526	20.8269	-1.0958	-2.02145	0.392216	0.026671	DDX6
Q9H074	sp|Q9H074|PAIP1_HUMAN;sp|Q9H074-3|PAIP1_HUMAN;sp|Q9H074-2|PAIP1_HUMAN	sp|Q9H074|PAIP1_HUMAN;sp|Q9H074-3|PAIP1_HUMAN;sp|Q9H074-2|PAIP1_HUMAN	>sp|Q9H074|PAIP1_HUMAN Polyadenylate-binding protein-interacting protein 1 OS=Homo sapiens GN=PAIP1 PE=1 SV=1;>sp|Q9H074-3|PAIP1_HUMAN Isoform 3 of Polyadenylate-binding protein-interacting protein 1 OS=Homo sapiens GN=PAIP1;>sp|Q9H074-2|PAIP1_HUMAN Isofor	5	53.524	21.9422	22.3839	24.2109	25.3648	24.4486	24.7622	23.3725	24.106	25.5603	22.8457	24.8585	24.3462	2.01284	1.50056	0.0539169	0.18799	PAIP1
O60610	sp|O60610-2|DIAP1_HUMAN;sp|O60610-3|DIAP1_HUMAN;sp|O60610|DIAP1_HUMAN	sp|O60610-2|DIAP1_HUMAN;sp|O60610-3|DIAP1_HUMAN;sp|O60610|DIAP1_HUMAN	>sp|O60610-2|DIAP1_HUMAN Isoform 2 of Protein diaphanous homolog 1 OS=Homo sapiens GN=DIAPH1;>sp|O60610-3|DIAP1_HUMAN Isoform 3 of Protein diaphanous homolog 1 OS=Homo sapiens GN=DIAPH1;>sp|O60610|DIAP1_HUMAN Protein diaphanous homolog 1 OS=Homo sapiens GN	6	138.91	21.8846	22.7269	23.916	23.745	22.7179	23.0338	23.2384	23.9848	23.5717	22.8425	23.1656	23.5983	0.323055	0.7558	0.651536	0.294833	DIAPH1
P53004	sp|P53004|BIEA_HUMAN	sp|P53004|BIEA_HUMAN	>sp|P53004|BIEA_HUMAN Biliverdin reductase A OS=Homo sapiens GN=BLVRA PE=1 SV=2	3	33.428	23.0113	22.6523	22.8512	22.5702	22.0819	22.5485	21.6474	22.128	23.2756	22.8383	22.4002	22.3503	-0.438049	-0.487948	0.0825608	0.379206	BLVRA
B2RTY4	sp|B2RTY4-5|MYO9A_HUMAN;sp|B2RTY4-2|MYO9A_HUMAN;sp|B2RTY4|MYO9A_HUMAN;sp|B2RTY4-4|MYO9A_HUMAN	sp|B2RTY4-5|MYO9A_HUMAN;sp|B2RTY4-2|MYO9A_HUMAN;sp|B2RTY4|MYO9A_HUMAN;sp|B2RTY4-4|MYO9A_HUMAN	>sp|B2RTY4-5|MYO9A_HUMAN Isoform 5 of Unconventional myosin-IXa OS=Homo sapiens GN=MYO9A;>sp|B2RTY4-2|MYO9A_HUMAN Isoform 2 of Unconventional myosin-IXa OS=Homo sapiens GN=MYO9A;>sp|B2RTY4|MYO9A_HUMAN Unconventional myosin-IXa OS=Homo sapiens GN=MYO9A PE=1	4	265.41	23.3645	22.829	22.3051	22.825	22.8555	22.5242	22.2032	22.4376	21.9217	22.8329	22.7349	22.1875	-0.0979481	-0.645346	0.777222	0.130759	MYO9A
Q5T6V5	sp|Q5T6V5|CI064_HUMAN	sp|Q5T6V5|CI064_HUMAN	>sp|Q5T6V5|CI064_HUMAN UPF0553 protein C9orf64 OS=Homo sapiens GN=C9orf64 PE=1 SV=1	1	39.028	24.7191	24.1662	19.6031	25.5712	25.2988	25.1218	24.9571	20.0097	24.4463	22.8295	25.3306	23.1377	2.50118	0.308209	0.198888	0.897995	C9orf64
Q9UHV9	sp|Q9UHV9|PFD2_HUMAN	sp|Q9UHV9|PFD2_HUMAN	>sp|Q9UHV9|PFD2_HUMAN Prefoldin subunit 2 OS=Homo sapiens GN=PFDN2 PE=1 SV=1	2	16.648	22.4771	23.1791	22.7473	23.5631	22.537	22.5391	22.1349	22.4403	23.3713	22.8012	22.8797	22.6488	0.0785638	-0.152333	0.853206	0.737749	PFDN2
P02786	sp|P02786|TFR1_HUMAN	sp|P02786|TFR1_HUMAN	>sp|P02786|TFR1_HUMAN Transferrin receptor protein 1 OS=Homo sapiens GN=TFRC PE=1 SV=2	7	84.87	19.5556	24.1358	24.7118	22.2525	21.0593	21.5222	19.5771	20.6132	22.1981	22.8011	21.6113	20.7962	-1.18976	-2.00493	0.515025	0.327874	TFRC
Q9H4M9	sp|Q9H4M9|EHD1_HUMAN;sp|Q9NZN3|EHD3_HUMAN;sp|Q9NZN3-2|EHD3_HUMAN;sp|Q9H223|EHD4_HUMAN;sp|Q9NZN4|EHD2_HUMAN	sp|Q9H4M9|EHD1_HUMAN;sp|Q9NZN3|EHD3_HUMAN	>sp|Q9H4M9|EHD1_HUMAN EH domain-containing protein 1 OS=Homo sapiens GN=EHD1 PE=1 SV=2;>sp|Q9NZN3|EHD3_HUMAN EH domain-containing protein 3 OS=Homo sapiens GN=EHD3 PE=1 SV=2	6	60.626	21.999	23.4036	22.9814	20.9557	19.2271	20.0446	21.8221	20.0096	23.1518	22.7947	20.0758	21.6612	-2.71883	-1.1335	0.0138806	0.320832	EHD1
Q13126	sp|Q13126-7|MTAP_HUMAN;sp|Q13126-4|MTAP_HUMAN;sp|Q13126|MTAP_HUMAN;sp|Q13126-6|MTAP_HUMAN;sp|Q13126-5|MTAP_HUMAN;sp|Q13126-3|MTAP_HUMAN;sp|Q13126-2|MTAP_HUMAN	sp|Q13126-7|MTAP_HUMAN;sp|Q13126-4|MTAP_HUMAN;sp|Q13126|MTAP_HUMAN;sp|Q13126-6|MTAP_HUMAN;sp|Q13126-5|MTAP_HUMAN;sp|Q13126-3|MTAP_HUMAN;sp|Q13126-2|MTAP_HUMAN	>sp|Q13126-7|MTAP_HUMAN Isoform 7 of S-methyl-5-thioadenosine phosphorylase OS=Homo sapiens GN=MTAP;>sp|Q13126-4|MTAP_HUMAN Isoform 4 of S-methyl-5-thioadenosine phosphorylase OS=Homo sapiens GN=MTAP;>sp|Q13126|MTAP_HUMAN S-methyl-5-thioadenosine phosph	2	26.278	22.6282	22.9	22.8444	22.807	22.3231	19.1342	21.7942	19.2698	22.6427	22.7909	21.4214	21.2356	-1.36946	-1.55529	0.301409	0.200683	MTAP
O60256	sp|O60256|KPRB_HUMAN;sp|O60256-4|KPRB_HUMAN;sp|O60256-3|KPRB_HUMAN;sp|O60256-2|KPRB_HUMAN;sp|Q14558|KPRA_HUMAN;sp|Q14558-2|KPRA_HUMAN	sp|O60256|KPRB_HUMAN;sp|O60256-4|KPRB_HUMAN;sp|O60256-3|KPRB_HUMAN;sp|O60256-2|KPRB_HUMAN	>sp|O60256|KPRB_HUMAN Phosphoribosyl pyrophosphate synthase-associated protein 2 OS=Homo sapiens GN=PRPSAP2 PE=1 SV=1;>sp|O60256-4|KPRB_HUMAN Isoform 4 of Phosphoribosyl pyrophosphate synthase-associated protein 2 OS=Homo sapiens GN=PRPSAP2;>sp|O60256-3|KP	5	40.925	22.2501	22.894	23.2144	24.0386	23.1474	22.8533	21.909	23.0099	23.0259	22.7862	23.3464	22.6483	0.560254	-0.13792	0.286006	0.781931	PRPSAP2
P62136	sp|P62136|PP1A_HUMAN;sp|P62136-2|PP1A_HUMAN;sp|P62136-3|PP1A_HUMAN;sp|P36873|PP1G_HUMAN;sp|P36873-2|PP1G_HUMAN	sp|P62136|PP1A_HUMAN;sp|P62136-2|PP1A_HUMAN;sp|P62136-3|PP1A_HUMAN;sp|P36873|PP1G_HUMAN;sp|P36873-2|PP1G_HUMAN	>sp|P62136|PP1A_HUMAN Serine/threonine-protein phosphatase PP1-alpha catalytic subunit OS=Homo sapiens GN=PPP1CA PE=1 SV=1;>sp|P62136-2|PP1A_HUMAN Isoform 2 of Serine/threonine-protein phosphatase PP1-alpha catalytic subunit OS=Homo sapiens GN=PPP1CA;>sp|P	4	37.512	22.5453	23.1657	22.6214	22.4513	21.9169	22.7495	22.0848	21.9324	23.2791	22.7775	22.3726	22.4321	-0.404901	-0.345377	0.26444	0.501864	PPP1CA
P54619	sp|P54619-2|AAKG1_HUMAN;sp|P54619|AAKG1_HUMAN;sp|P54619-3|AAKG1_HUMAN;sp|Q9UGJ0-2|AAKG2_HUMAN;sp|Q9UGJ0-3|AAKG2_HUMAN;sp|Q9UGJ0|AAKG2_HUMAN	sp|P54619-2|AAKG1_HUMAN;sp|P54619|AAKG1_HUMAN;sp|P54619-3|AAKG1_HUMAN	>sp|P54619-2|AAKG1_HUMAN Isoform 2 of 5-AMP-activated protein kinase subunit gamma-1 OS=Homo sapiens GN=PRKAG1;>sp|P54619|AAKG1_HUMAN 5-AMP-activated protein kinase subunit gamma-1 OS=Homo sapiens GN=PRKAG1 PE=1 SV=1;>sp|P54619-3|AAKG1_HUMAN Isoform 3 of	4	34.083	21.4044	23.8004	23.1195	22.4108	22.2273	21.6856	21.5885	23.0253	22.5962	22.7748	22.1079	22.4033	-0.666846	-0.371435	0.42152	0.677794	PRKAG1
Q9NQG5	sp|Q9NQG5|RPR1B_HUMAN;sp|Q96P16-3|RPR1A_HUMAN;sp|Q96P16|RPR1A_HUMAN	sp|Q9NQG5|RPR1B_HUMAN	>sp|Q9NQG5|RPR1B_HUMAN Regulation of nuclear pre-mRNA domain-containing protein 1B OS=Homo sapiens GN=RPRD1B PE=1 SV=1	5	36.899	20.5542	24.024	23.7408	22.6714	19.1769	20.5303	22.5921	23.0254	23.3705	22.773	20.7929	22.996	-1.98009	0.223053	0.259268	0.853777	RPRD1B
[truncated: 323 more rows]
